# Supplementary material for: RNA-seq-based genome annotation and identification of long-noncoding RNAs in the grapevine cultivar ‘Riesling’
Source: BMC Genomics. 2017 Dec 2;18:937. doi: 10.1186/s12864-017-4346-6 (PMC5712117; doi:10.1186/s12864-017-4346-6)
Supplement: Supplementary file 1 — Riesling-trained Hidden Markov Model for Gene Prediction. This file is a statistical model that can be used with Maker. (HMM 45 kb) [file 12864_2017_4346_MOESM1_ESM.hmm]

zoeHMM Riesling02 6 8 6 7

<STATES>

Einit	0	0	3	-1	explicit
Esngl	0	0	150	-1	explicit
Eterm	0	0	3	-1	explicit
Exon	0	0	6	-1	explicit
Inter	0.9	0.9	0	0	geometric
Intron	0.1	0.1	0	0	geometric

<STATE_TRANSITIONS>

Einit	Intron	1
Esngl	Inter	1
Eterm	Inter	1
Exon	Intron	1
Inter	Einit	0.327273
Inter	Esngl	0.672727
Intron	Eterm	0.873786
Intron	Exon	0.126214

<PHASE_PREFERENCES>

0.333333
0.288889
0.377778
1.000000
0.000000
0.000000
1.000000
1.000000
1.000000
1.000000
1.000000
1.000000
0.209302
0.790698
0.000000
1.000000
0.117647
0.882353

<STATE_DURATIONS>

Einit 2
	DEFINED 0 249
		-8.811 -8.723 -8.641 -8.563 -8.489 
		-8.419 -8.352 -8.287 -8.226 -8.167 
		-8.111 -8.046 -7.983 -7.924 -7.866 
		-7.811 -7.758 -7.707 -7.657 -7.610 
		-7.563 -7.556 -7.548 -7.541 -7.533 
		-7.526 -7.518 -7.511 -7.504 -7.497 
		-7.489 -7.489 -7.489 -7.489 -7.489 
		-7.489 -7.489 -7.489 -7.489 -7.489 
		-7.489 -7.489 -7.489 -7.489 -7.489 
		-7.489 -7.489 -7.489 -7.489 -7.489 
		-7.489 -7.518 -7.548 -7.579 -7.610 
		-7.641 -7.674 -7.707 -7.741 -7.776 
		-7.811 -7.829 -7.848 -7.866 -7.885 
		-7.904 -7.924 -7.943 -7.963 -7.983 
		-8.004 -7.993 -7.983 -7.973 -7.963 
		-7.953 -7.943 -7.933 -7.924 -7.914 
		-7.904 -7.895 -7.885 -7.876 -7.866 
		-7.857 -7.848 -7.838 -7.829 -7.820 
		-7.811 -7.811 -7.811 -7.811 -7.811 
		-7.811 -7.811 -7.811 -7.811 -7.811 
		-7.811 -7.767 -7.724 -7.682 -7.641 
		-7.602 -7.563 -7.526 -7.489 -7.454 
		-7.419 -7.440 -7.461 -7.482 -7.504 
		-7.526 -7.548 -7.571 -7.594 -7.617 
		-7.641 -7.649 -7.657 -7.666 -7.674 
		-7.682 -7.690 -7.698 -7.707 -7.715 
		-7.724 -7.741 -7.758 -7.776 -7.793 
		-7.811 -7.829 -7.848 -7.866 -7.885 
		-7.904 -7.943 -7.983 -8.024 -8.067 
		-8.111 -8.156 -8.202 -8.250 -8.300 
		-8.352 -8.326 -8.300 -8.275 -8.250 
		-8.226 -8.202 -8.179 -8.156 -8.133 
		-8.111 -8.156 -8.202 -8.250 -8.300 
		-8.352 -8.405 -8.460 -8.518 -8.578 
		-8.641 -8.625 -8.609 -8.594 -8.578 
		-8.563 -8.548 -8.533 -8.518 -8.503 
		-8.489 -8.518 -8.548 -8.578 -8.609 
		-8.641 -8.673 -8.706 -8.740 -8.775 
		-8.811 -8.847 -8.885 -8.923 -8.963 
		-9.003 -9.045 -9.088 -9.133 -9.178 
		-9.226 -9.226 -9.226 -9.226 -9.226 
		-9.226 -9.226 -9.226 -9.226 -9.226 
		-9.226 -9.300 -9.377 -9.460 -9.547 
		-9.640 -9.740 -9.847 -9.962 -10.087 
		-10.225 -10.177 -10.132 -10.087 -10.044 
		-10.002 -9.962 -9.922 -9.884 -9.847 
		-9.810 -9.774 -9.740 -9.706 -9.673 
		-9.640 -9.609 -9.578 -9.547 -9.518 
		-9.488 -9.488 -9.488 -9.488 -9.488 
		-9.488 -9.488 -9.488 -9.488 -9.488 
	GEOMETRIC 250 -1
		163

Esngl 1
	GEOMETRIC 0 -1
		1000

Eterm 2
	DEFINED 0 249
		-8.346 -8.307 -8.270 -8.233 -8.197 
		-8.162 -8.128 -8.094 -8.061 -8.030 
		-7.998 -7.978 -7.958 -7.938 -7.918 
		-7.899 -7.880 -7.861 -7.842 -7.824 
		-7.806 -7.833 -7.861 -7.889 -7.918 
		-7.948 -7.978 -8.009 -8.040 -8.072 
		-8.105 -8.150 -8.197 -8.245 -8.295 
		-8.346 -8.400 -8.455 -8.513 -8.573 
		-8.636 -8.573 -8.513 -8.455 -8.400 
		-8.346 -8.295 -8.245 -8.197 -8.150 
		-8.105 -8.094 -8.083 -8.072 -8.061 
		-8.051 -8.040 -8.030 -8.019 -8.009 
		-7.998 -7.998 -7.998 -7.998 -7.998 
		-7.998 -7.998 -7.998 -7.998 -7.998 
		-7.998 -7.988 -7.978 -7.968 -7.958 
		-7.948 -7.938 -7.928 -7.918 -7.908 
		-7.899 -7.918 -7.938 -7.958 -7.978 
		-7.998 -8.019 -8.040 -8.061 -8.083 
		-8.105 -8.083 -8.061 -8.040 -8.019 
		-7.998 -7.978 -7.958 -7.938 -7.918 
		-7.899 -7.852 -7.806 -7.761 -7.718 
		-7.676 -7.636 -7.596 -7.558 -7.520 
		-7.484 -7.448 -7.413 -7.380 -7.346 
		-7.314 -7.282 -7.251 -7.221 -7.191 
		-7.162 -7.174 -7.185 -7.197 -7.209 
		-7.221 -7.233 -7.245 -7.257 -7.270 
		-7.282 -7.295 -7.308 -7.320 -7.333 
		-7.346 -7.360 -7.373 -7.386 -7.400 
		-7.413 -7.477 -7.543 -7.612 -7.685 
		-7.761 -7.842 -7.928 -8.019 -8.116 
		-8.221 -8.282 -8.346 -8.413 -8.484 
		-8.558 -8.636 -8.718 -8.805 -8.898 
		-8.998 -8.998 -8.998 -8.998 -8.998 
		-8.998 -8.998 -8.998 -8.998 -8.998 
		-8.998 -9.019 -9.040 -9.061 -9.083 
		-9.105 -9.127 -9.150 -9.173 -9.196 
		-9.220 -9.150 -9.083 -9.019 -8.957 
		-8.898 -8.842 -8.787 -8.735 -8.684 
		-8.636 -8.620 -8.604 -8.588 -8.573 
		-8.558 -8.542 -8.527 -8.513 -8.498 
		-8.484 -8.513 -8.542 -8.573 -8.604 
		-8.636 -8.668 -8.701 -8.735 -8.770 
		-8.805 -8.823 -8.842 -8.860 -8.879 
		-8.898 -8.918 -8.937 -8.957 -8.977 
		-8.998 -9.019 -9.040 -9.061 -9.083 
		-9.105 -9.127 -9.150 -9.173 -9.196 
		-9.220 -9.244 -9.269 -9.294 -9.320 
		-9.346 -9.372 -9.399 -9.426 -9.454 
		-9.483 -9.454 -9.426 -9.399 -9.372 
		-9.346 -9.320 -9.294 -9.269 -9.244 
	GEOMETRIC 250 -1
		153

Exon 2
	DEFINED 0 249
		-17.008 -17.008 -17.008 -17.008 -17.008 
		-17.008 -17.008 -17.008 -17.008 -17.008 
		-17.008 -17.008 -17.008 -17.008 -17.008 
		-17.008 -17.008 -17.008 -17.008 -17.008 
		-17.008 -17.008 -17.008 -17.008 -17.008 
		-17.008 -17.008 -17.008 -17.008 -17.008 
		-17.008 -12.342 -11.371 -10.796 -10.385 
		-10.066 -9.805 -9.584 -9.393 -9.224 
		-9.072 -9.072 -9.072 -9.072 -9.072 
		-9.072 -9.072 -9.072 -9.072 -9.072 
		-9.072 -9.072 -9.072 -9.072 -9.072 
		-9.072 -9.072 -9.072 -9.072 -9.072 
		-9.072 -9.072 -9.072 -9.072 -9.072 
		-9.072 -9.072 -9.072 -9.072 -9.072 
		-9.072 -8.935 -8.810 -8.695 -8.589 
		-8.489 -8.396 -8.309 -8.227 -8.149 
		-8.075 -8.005 -7.938 -7.874 -7.813 
		-7.754 -7.697 -7.643 -7.591 -7.540 
		-7.491 -7.354 -7.229 -7.113 -7.006 
		-6.907 -6.814 -6.727 -6.644 -6.566 
		-6.492 -6.468 -6.445 -6.422 -6.399 
		-6.377 -6.355 -6.333 -6.312 -6.291 
		-6.270 -6.291 -6.312 -6.333 -6.355 
		-6.377 -6.399 -6.422 -6.445 -6.468 
		-6.492 -6.517 -6.541 -6.566 -6.592 
		-6.618 -6.644 -6.671 -6.699 -6.727 
		-6.755 -6.784 -6.814 -6.844 -6.875 
		-6.907 -6.939 -6.973 -7.006 -7.041 
		-7.077 -7.113 -7.151 -7.189 -7.229 
		-7.269 -7.311 -7.354 -7.398 -7.444 
		-7.491 -7.540 -7.591 -7.643 -7.697 
		-7.754 -7.813 -7.874 -7.938 -8.005 
		-8.075 -8.075 -8.075 -8.075 -8.075 
		-8.075 -8.075 -8.075 -8.075 -8.075 
		-8.075 -8.227 -8.396 -8.589 -8.810 
		-9.072 -9.393 -9.805 -10.385 -11.371 
		-17.008 -17.008 -17.008 -17.008 -17.008 
		-17.008 -17.008 -17.008 -17.008 -17.008 
		-17.008 -17.008 -17.008 -17.008 -17.008 
		-17.008 -17.008 -17.008 -17.008 -17.008 
		-17.008 -17.008 -17.008 -17.008 -17.008 
		-17.008 -17.008 -17.008 -17.008 -17.008 
		-17.008 -17.008 -17.008 -17.008 -17.008 
		-17.008 -17.008 -17.008 -17.008 -17.008 
		-17.008 -17.008 -17.008 -17.008 -17.008 
		-17.008 -17.008 -17.008 -17.008 -17.008 
		-17.008 -17.008 -17.008 -17.008 -17.008 
		-17.008 -17.008 -17.008 -17.008 -17.008 
		-17.008 -12.342 -11.371 -10.796 -10.385 
		-10.066 -9.805 -9.584 -9.393 -9.224 
	GEOMETRIC 250 -1
		255

Inter 1
	GEOMETRIC 0 -1
		500

Intron 1
	GEOMETRIC 0 -1
		688

<SEQUENCE_MODELS>

Acceptor SDT 2 1 4 2 0.000
	AG WMM 30 26 4 0 0.000
		0.066	-0.098	-0.218	0.213	
		-0.098	-0.741	-0.098	0.616	
		0.303	-0.654	-0.741	0.616	
		0.544	-1.041	-0.835	0.580	
		0.685	-1.741	-0.494	0.468	
		0.388	-0.572	-0.282	0.259	
		0.213	-0.218	-0.934	0.544	
		0.685	-1.041	-0.349	0.165	
		0.616	-0.835	-1.282	0.580	
		0.428	-1.041	-0.098	0.303	
		0.303	-0.157	-0.835	0.388	
		0.580	-0.494	-0.494	0.117	
		0.580	-0.349	-0.420	-0.041	
		0.468	-1.420	-0.934	0.782	
		-0.041	-0.282	-0.218	0.428	
		0.468	-0.349	-1.420	0.544	
		-0.041	-0.654	-1.041	0.931	
		0.718	-1.041	-0.420	0.165	
		0.388	-0.572	-1.041	0.616	
		-0.157	0.346	-0.654	0.259	
		0.544	-0.157	-0.654	0.013	
		-0.157	-0.420	-0.934	0.873	
		-0.098	0.066	-1.572	0.750	
		0.428	-0.098	-0.420	-0.041	
		0.117	0.616	-0.741	-0.349	
		1.959	-4.741	-4.741	-4.741	
		-4.741	-4.741	1.959	-4.741	
		0.259	-0.654	0.506	-0.420	
		0.303	-0.741	-0.572	0.580	
		0.213	-0.741	-0.835	0.750	
	NN TRM 0 0 0 0 0.000

Coding CDS 3 2 4 3 0.000
	frame0 LUT 5 4 4 0 0.000
		0.286	-0.228	-0.036	-0.072	
		0.182	0.689	-1.481	-0.159	
		0.529	-0.073	0.069	-0.843	
		-0.112	-0.030	0.193	-0.070	
		0.437	-0.532	-0.148	0.074	
		0.585	0.585	-1.585	-0.585	
		0.541	-3.044	0.541	-0.044	
		-1.000	0.657	0.254	-0.453	
		0.706	-0.530	-0.530	-0.024	
		0.762	-0.211	-1.265	0.034	
		0.854	-0.700	-0.308	-0.379	
		0.207	-0.430	-0.278	0.354	
		-3.459	0.447	-3.459	1.295	
		0.556	0.259	-1.170	-0.170	
		-4.248	0.337	0.453	0.396	
		-0.771	0.351	-0.273	0.390	
		0.154	0.123	-0.043	-0.272	
		0.455	0.493	-0.948	-0.507	
		0.263	0.000	-0.322	0.000	
		-0.562	0.331	0.368	-0.369	
		0.391	-0.176	-0.073	-0.230	
		0.234	0.328	-1.350	0.234	
		0.152	0.000	-0.363	0.152	
		-1.143	0.557	-0.480	0.442	
		-0.054	-0.054	0.493	-0.585	
		-0.585	0.678	-0.907	0.263	
		0.263	-0.515	-0.152	0.263	
		-0.615	0.555	0.292	-0.615	
		-2.755	0.705	-2.755	1.052	
		0.285	0.392	-1.193	0.044	
		-4.044	0.599	0.541	-0.044	
		-1.524	0.592	0.177	0.021	
		0.492	-0.650	0.446	-0.753	
		0.374	0.020	-0.449	-0.062	
		0.877	-0.989	0.133	-0.829	
		-0.152	0.000	0.093	0.047	
		0.074	-0.322	0.384	-0.248	
		0.126	0.043	-1.044	0.479	
		-0.051	-0.273	0.949	-1.858	
		-0.899	0.155	0.354	0.101	
		-0.054	-0.639	0.683	-0.343	
		0.152	0.209	-0.244	-0.170	
		0.245	-0.340	0.304	-0.340	
		-0.585	-0.213	0.135	0.457	
		-3.087	0.819	-3.087	1.000	
		0.170	0.459	-1.000	0.000	
		-3.781	0.219	0.919	-0.196	
		-1.048	0.399	0.193	0.077	
		0.134	-0.176	-0.235	0.224	
		0.631	-0.047	-1.369	0.133	
		0.133	0.216	-0.254	-0.147	
		-1.158	0.460	0.079	0.163	
		0.267	-0.695	-0.358	0.484	
		0.637	-0.333	-1.655	0.415	
		0.445	-0.233	0.253	-0.747	
		-0.783	0.522	-0.227	0.174	
		0.302	-0.406	-0.225	0.211	
		0.376	0.415	-1.987	0.160	
		0.182	-0.543	0.219	0.021	
		-0.107	-0.415	0.322	0.100	
		-2.907	0.415	-2.907	1.263	
		-0.023	0.380	-1.655	0.482	
		-4.209	0.920	0.183	-0.122	
		-0.856	0.610	-0.294	0.144	
		0.343	-0.322	-0.065	-0.036	
		0.550	0.135	-1.935	0.234	
		0.436	0.000	-0.181	-0.387	
		-0.377	0.126	-0.023	0.208	
		0.614	-0.261	-0.676	0.012	
		0.900	-0.322	-0.974	-0.279	
		0.628	-0.290	-0.874	0.126	
		-0.176	0.157	0.317	-0.407	
		0.481	-0.696	-0.132	0.103	
		0.741	0.089	-2.304	0.089	
		0.492	-0.420	-0.260	0.016	
		-0.046	-0.913	-0.142	0.672	
		-3.807	1.000	-3.807	0.893	
		0.803	-0.045	-1.827	0.006	
		-4.248	0.000	0.752	0.337	
		-0.533	0.008	-0.086	0.445	
		0.245	0.052	-0.082	-0.263	
		0.040	0.399	-0.676	0.040	
		0.438	0.294	-0.706	-0.310	
		-0.274	-0.056	0.177	0.111	
		0.307	-0.031	-0.419	0.051	
		0.383	0.120	-1.939	0.431	
		-0.100	0.093	0.415	-0.585	
		-0.795	0.672	-0.298	0.024	
		-0.298	0.365	0.024	-0.182	
		0.585	0.290	-1.000	-0.363	
		0.152	0.705	-0.948	-0.433	
		0.000	0.415	-0.415	-0.126	
		-2.807	1.363	-2.807	0.193	
		0.074	0.453	-1.248	0.212	
		-3.585	0.737	0.000	0.322	
		-1.751	0.471	0.070	0.342	
		0.098	-0.150	0.172	-0.150	
		-0.524	0.284	0.177	-0.064	
		-0.147	0.216	0.368	-0.632	
		-0.277	0.345	0.023	-0.170	
		-1.000	-0.152	1.000	-0.737	
		0.234	-0.387	0.372	-0.387	
		-0.459	-0.138	0.862	-0.874	
		-0.558	-0.143	0.594	-0.143	
		-0.082	-0.263	0.474	-0.263	
		-0.159	-0.744	0.634	-0.066	
		-0.100	-0.100	0.093	0.093	
		-0.536	-1.051	0.842	0.049	
		-2.392	0.608	-2.392	1.067	
		0.126	-0.322	-0.196	0.306	
		-2.700	-0.115	1.107	-0.379	
		-2.000	0.503	0.415	0.000	
		0.462	-0.322	-0.170	-0.100	
		0.585	0.290	-1.848	0.000	
		-0.150	0.172	0.551	-0.980	
		-0.059	0.019	0.356	-0.421	
		0.615	-0.233	-0.307	-0.307	
		0.528	-0.293	-0.952	0.292	
		0.541	-0.290	0.000	-0.459	
		-0.907	0.415	-0.022	0.200	
		0.252	-0.641	0.137	0.096	
		0.441	0.026	-1.907	0.441	
		0.286	-0.129	-0.255	0.041	
		-0.061	-0.218	-0.112	0.329	
		-3.044	1.415	-3.044	0.126	
		0.497	-0.057	-1.311	0.293	
		-4.426	0.432	0.159	0.574	
		-0.666	0.454	-0.032	0.031	
		0.795	-0.428	-0.361	-0.428	
		0.337	0.144	-0.547	-0.078	
		0.849	-0.094	-0.151	-1.472	
		-1.036	0.549	-0.036	0.102	
		0.280	0.100	-0.348	-0.107	
		0.533	0.445	-2.555	0.030	
		0.515	0.778	-0.807	-1.807	
		-0.354	0.061	-0.354	0.476	
		0.230	-0.968	0.371	0.032	
		0.263	-0.222	-0.807	0.456	
		0.159	0.033	-0.104	-0.104	
		-0.710	0.222	0.000	0.290	
		-2.954	1.046	-2.954	0.746	
		0.741	-0.607	-1.066	0.256	
		-3.492	0.316	0.900	-0.322	
		-0.402	-0.303	-0.402	0.745	
		-0.211	0.244	-0.108	0.034	
		0.193	0.394	-0.670	-0.129	
		0.097	0.218	-0.256	-0.104	
		-0.381	0.278	0.071	-0.044	
		-0.291	-0.452	-0.217	0.670	
		0.778	-0.129	-1.544	0.041	
		0.209	-0.032	0.209	-0.492	
		-1.044	0.071	0.126	0.458	
		0.193	-1.222	0.515	0.000	
		0.464	0.464	-1.273	-0.273	
		0.856	0.067	-1.807	-0.222	
		-1.663	0.559	-0.248	0.453	
		-2.700	0.759	-2.700	1.000	
		-0.044	0.178	-0.822	0.415	
		-4.267	0.733	0.055	0.318	
		-1.110	0.772	-0.451	0.134	
		0.097	-0.336	0.249	-0.073	
		0.058	0.132	-0.020	-0.190	
		0.093	-0.206	0.519	-0.659	
		-0.693	0.044	0.155	0.307	
		0.310	-0.690	-0.062	0.243	
		0.524	-0.228	-0.668	0.109	
		0.086	-1.030	0.555	-0.030	
		-1.945	-0.179	0.055	0.862	
		0.471	-0.199	0.097	-0.571	
		0.234	-0.181	-1.280	0.613	
		0.126	-1.044	0.479	0.043	
		-1.121	-0.355	0.364	0.557	
		-3.285	1.107	-3.285	0.715	
		0.181	0.263	-0.447	-0.100	
		-3.954	-0.254	0.904	0.294	
		-1.350	-0.029	0.282	0.497	
		0.389	-0.611	-0.081	0.126	
		0.794	-0.100	-0.907	-0.322	
		0.337	0.167	-1.026	0.167	
		-0.585	-0.206	-0.206	0.678	
		0.206	-0.531	-0.700	0.621	
		0.546	0.023	-1.170	0.110	
		0.163	0.356	-0.322	-0.322	
		-0.722	0.278	0.043	0.204	
		0.554	-0.124	-0.376	-0.245	
		-0.382	0.058	-1.020	0.764	
		-0.057	0.000	-0.115	0.158	
		-0.569	-0.476	0.168	0.569	
		-2.459	0.862	-2.459	0.862	
		0.226	0.785	-2.437	-0.115	
		-3.954	-0.254	0.631	0.631	
		-0.921	0.226	-0.027	0.401	
		0.312	-0.051	-0.051	-0.273	
		0.754	0.210	-2.375	-0.053	
		0.238	0.358	0.037	-0.963	
		-0.073	0.249	0.149	-0.410	
		0.504	-0.603	-0.216	0.089	
		0.611	0.026	-1.459	0.126	
		0.322	0.322	0.000	-1.000	
		-1.152	-0.074	0.263	0.485	
		0.621	-0.923	0.193	-0.338	
		0.485	-0.074	-1.515	0.379	
		0.387	-0.115	0.300	-0.893	
		-0.018	-0.532	0.304	0.120	
		-2.807	1.193	-2.807	0.515	
		0.254	-0.379	-0.893	0.585	
		-3.644	0.526	0.356	0.263	
		-0.230	-0.123	-0.287	0.496	
		0.063	0.042	0.063	-0.183	
		0.065	0.415	-0.798	0.065	
		0.212	0.375	-0.656	-0.136	
		-0.448	0.400	0.150	-0.256	
		0.401	-0.434	-0.322	0.189	
		0.517	-0.011	-1.776	0.361	
		0.152	0.152	0.000	-0.363	
		-1.767	0.872	-0.610	0.287	
		0.058	0.132	0.132	-0.382	
		-0.459	0.678	-0.322	-0.196	
		0.193	0.441	-0.637	-0.222	
		-0.663	0.691	-0.833	0.255	
		-3.555	1.089	-3.555	0.767	
		-0.159	0.563	-1.481	0.343	
		-4.600	0.207	0.444	0.529	
		-1.678	0.977	-0.574	0.066	
		0.022	-0.622	0.444	-0.037	
		0.796	-0.663	-0.441	-0.160	
		0.351	-0.154	0.021	-0.301	
		-0.683	0.108	0.499	-0.174	
		0.313	-0.365	-0.102	0.068	
		0.484	-0.621	-0.483	0.305	
		0.459	0.000	0.000	-0.678	
		-1.065	0.442	0.302	-0.103	
		0.155	-0.759	0.373	0.000	
		0.162	-0.128	-0.795	0.475	
		0.104	-0.159	0.256	-0.259	
		-0.431	-0.484	0.569	0.084	
		-3.585	0.939	-3.585	0.939	
		0.139	-0.124	-0.183	0.139	
		-3.931	0.529	0.529	0.069	
		-1.000	0.074	0.110	0.453	
		0.531	-1.000	-0.082	0.152	
		1.143	-0.607	-1.744	-0.259	
		-0.170	0.193	0.023	-0.070	
		-0.068	0.039	-0.245	0.232	
		0.376	-0.040	-0.624	0.112	
		0.572	0.069	-1.056	-0.024	
		0.337	0.167	-0.026	-0.663	
		-1.007	0.261	0.046	0.347	
		0.352	-0.907	-0.042	0.286	
		0.391	0.063	-1.684	0.415	
		0.396	-0.604	-0.078	0.110	
		-0.269	-0.322	0.209	0.281	
		-3.492	0.415	-3.492	1.316	
		0.074	0.175	-1.184	0.463	
		-4.794	0.206	0.598	0.376	
		-0.994	0.328	-0.100	0.389	
	frame1 LUT 5 4 4 0 0.000
		0.592	0.095	-0.408	-0.577	
		0.510	0.439	-1.423	-0.239	
		0.427	0.034	0.282	-1.265	
		-0.454	0.193	0.110	0.067	
		0.443	-0.350	-0.087	-0.128	
		0.273	0.273	-0.871	0.051	
		-0.248	-0.078	0.752	-0.926	
		-0.107	0.147	0.051	-0.107	
		0.313	-1.083	0.576	-0.331	
		0.454	-0.040	-1.335	0.335	
		0.213	-0.098	0.259	-0.494	
		-0.070	-0.977	0.482	0.193	
		0.551	-0.410	-0.336	-0.014	
		0.528	-0.030	-1.392	0.260	
		-0.267	-0.215	0.650	-0.437	
		-0.924	0.076	0.512	-0.011	
		0.182	-0.311	0.104	-0.022	
		0.356	0.579	-0.907	-0.528	
		0.356	0.019	0.163	-0.769	
		-0.076	-0.140	0.610	-0.693	
		0.154	0.253	-0.715	0.119	
		0.830	-0.381	-1.044	-0.044	
		0.737	0.290	-0.585	-1.170	
		-0.229	0.231	0.231	-0.322	
		0.744	-0.426	-0.619	-0.104	
		0.415	0.245	-0.170	-0.755	
		0.678	0.163	-0.059	-1.644	
		-0.202	0.284	0.284	-0.524	
		0.534	-0.399	0.142	-0.536	
		0.360	0.130	-1.027	0.179	
		-0.213	0.497	0.135	-0.672	
		-0.950	0.497	0.497	-0.602	
		0.354	-0.430	0.354	-0.512	
		0.695	-0.144	-0.692	-0.222	
		0.799	-0.711	0.289	-1.226	
		-0.148	-0.470	0.617	-0.248	
		0.280	-0.438	0.067	0.000	
		0.590	-0.266	-1.073	0.249	
		0.697	-0.040	-0.402	-0.624	
		-0.562	-0.147	0.538	-0.047	
		0.597	-0.725	0.193	-0.435	
		0.393	-0.366	-0.896	0.457	
		0.144	-0.547	-0.341	0.507	
		-0.607	-0.481	0.741	-0.066	
		-0.100	-0.244	0.415	-0.170	
		0.394	-0.129	-0.544	0.119	
		0.564	-0.823	0.177	-0.276	
		-1.277	-0.119	0.608	0.193	
		0.000	0.000	0.000	0.000	
		0.376	0.250	-0.624	-0.209	
		0.000	0.000	0.000	0.000	
		0.019	-0.141	0.356	-0.322	
		0.429	-0.614	0.042	-0.044	
		0.715	-0.285	-1.170	0.130	
		0.234	0.415	-0.087	-0.865	
		-0.585	0.061	0.101	0.284	
		0.000	0.000	0.000	0.000	
		0.878	-0.303	-1.888	0.112	
		0.077	0.016	0.136	-0.260	
		-0.243	-0.243	-0.243	0.551	
		0.612	-0.569	-0.775	0.279	
		0.577	0.067	-1.277	0.067	
		0.468	-0.572	0.117	-0.218	
		-0.807	0.249	0.103	0.221	
		0.443	-0.417	-0.273	0.090	
		0.497	0.028	-0.718	-0.058	
		0.118	-0.095	0.173	-0.233	
		-0.418	-0.248	0.364	0.167	
		0.297	-0.271	0.041	-0.129	
		0.811	-0.248	-1.026	-0.132	
		0.038	0.250	0.038	-0.402	
		-0.411	-0.012	0.130	0.217	
		0.372	-0.333	0.305	-0.564	
		0.154	0.267	-1.596	0.437	
		0.379	-0.152	0.000	-0.322	
		-0.503	-0.087	0.497	-0.087	
		0.114	-0.287	0.023	0.114	
		0.828	-0.377	-1.299	0.068	
		0.209	-0.492	0.263	-0.100	
		-0.672	-0.303	0.328	0.386	
		0.549	-0.270	-0.072	-0.403	
		0.337	0.377	-1.833	0.212	
		-0.386	-0.261	0.284	0.242	
		-0.418	0.150	0.081	0.116	
		0.177	-0.021	0.139	-0.354	
		0.732	-0.204	-1.143	0.027	
		0.170	-3.000	1.087	-0.678	
		-0.407	-0.024	-0.407	0.593	
		0.526	-1.059	0.526	-0.644	
		-0.415	1.000	-0.415	-1.000	
		-0.202	0.383	-0.524	0.177	
		-0.170	0.000	0.415	-0.363	
		0.594	-0.027	-0.268	-0.558	
		0.240	0.314	-1.686	0.338	
		0.371	-0.044	0.071	-0.542	
		-0.691	0.216	0.424	-0.189	
		0.360	-0.728	0.360	-0.268	
		0.889	-0.585	-0.433	-0.433	
		0.438	-0.147	0.294	-0.954	
		0.033	-0.256	0.381	-0.256	
		0.135	-0.087	0.234	-0.350	
		0.910	-1.044	-0.237	-0.344	
		0.245	0.245	-0.755	0.052	
		-0.773	0.102	0.227	0.227	
		-0.254	-1.369	0.801	0.046	
		-0.182	0.439	-0.298	-0.075	
		0.107	-0.700	0.107	0.300	
		-0.841	-0.619	1.097	-0.619	
		0.585	-1.000	0.585	-1.000	
		-0.628	-0.503	0.160	0.613	
		-0.515	-0.152	0.926	-1.000	
		-0.970	-1.233	1.030	0.030	
		0.000	0.000	0.000	0.000	
		0.733	-0.852	-1.215	0.437	
		0.000	0.000	0.000	0.000	
		0.389	-0.322	-0.081	-0.081	
		0.293	-0.577	0.057	0.089	
		0.637	-0.478	-0.347	-0.089	
		-0.170	0.000	-0.170	0.290	
		-0.557	0.041	0.268	0.121	
		0.000	0.000	0.000	0.000	
		0.282	0.028	-1.213	0.415	
		0.109	0.109	-0.083	-0.154	
		-0.404	-0.244	0.508	-0.032	
		-0.022	-0.700	0.370	0.148	
		0.487	-0.145	-1.835	0.500	
		0.284	-0.331	-0.121	0.095	
		-0.498	0.337	0.151	-0.122	
		0.112	-0.195	0.142	-0.085	
		0.547	-0.177	-1.115	0.254	
		0.577	-0.246	0.054	-0.673	
		0.130	0.130	-0.115	-0.170	
		0.495	-0.652	0.126	-0.212	
		0.541	0.204	-1.044	-0.138	
		0.000	0.341	0.093	-0.585	
		0.170	0.000	-0.193	0.000	
		0.451	-0.844	0.451	-0.496	
		0.490	-0.162	-1.095	0.303	
		0.809	-0.513	-0.098	-0.706	
		-0.304	-0.134	0.451	-0.134	
		0.102	-0.358	-0.188	0.343	
		0.603	-0.011	-1.311	0.118	
		0.219	-0.311	0.360	-0.422	
		-0.347	-0.012	0.452	-0.227	
		0.074	0.288	0.185	-0.763	
		0.577	-0.075	-1.561	0.287	
		0.369	0.000	-0.263	-0.193	
		-0.360	0.488	0.257	-0.682	
		0.117	-0.359	-0.239	0.365	
		0.717	-0.283	-1.605	0.270	
		0.256	0.182	-0.366	-0.159	
		-0.658	0.429	-0.135	0.149	
		0.531	-0.585	-0.363	0.152	
		-0.059	-0.322	-1.059	0.816	
		0.576	0.028	-0.503	-0.350	
		-0.524	0.061	0.646	-0.524	
		0.222	-0.585	0.503	-0.415	
		-0.202	0.284	-0.453	0.242	
		0.439	0.291	-0.012	-1.218	
		-0.720	0.322	0.147	0.051	
		0.239	-0.660	0.662	-0.727	
		0.661	-0.339	-0.619	-0.034	
		0.723	-0.671	0.128	-0.671	
		-0.111	-0.433	0.637	-0.363	
		0.273	-0.497	0.273	-0.193	
		0.873	-0.468	-0.675	-0.288	
		0.708	-0.980	0.374	-0.828	
		-0.861	-0.681	0.480	0.517	
		0.724	-0.617	0.061	-0.617	
		0.305	-0.628	-1.503	0.819	
		0.149	-0.266	0.200	-0.135	
		-0.263	-1.000	0.637	0.152	
		0.234	-0.918	0.000	0.372	
		0.395	-0.020	-0.489	-0.020	
		0.182	-0.385	0.475	-0.496	
		-1.011	0.033	0.311	0.311	
		0.000	0.000	0.000	0.000	
		0.656	-0.459	-1.044	0.278	
		0.000	0.000	0.000	0.000	
		0.330	-0.429	0.193	-0.222	
		0.193	0.308	-0.485	-0.144	
		0.844	-0.585	-0.585	-0.198	
		0.489	-0.373	0.337	-0.833	
		-0.807	0.377	-0.019	0.193	
		0.000	0.000	0.000	0.000	
		0.439	0.205	-1.298	0.117	
		0.216	-0.016	-0.080	-0.147	
		-0.406	-0.406	0.594	-0.027	
		-0.155	-0.155	0.086	0.193	
		0.512	0.199	-0.939	-0.145	
		0.519	0.000	-0.049	-0.737	
		-0.989	0.297	0.259	0.099	
		0.282	-0.424	-0.029	0.082	
		0.341	-0.100	-0.737	0.263	
		0.531	-0.585	0.078	-0.263	
		-0.668	0.478	0.332	-0.476	
		0.865	-0.658	-0.571	-0.199	
		0.889	-0.433	-0.948	-0.170	
		0.337	0.074	0.074	-0.663	
		-1.728	-0.027	0.520	0.360	
		0.370	0.065	-0.022	-0.563	
		0.959	-0.585	-1.170	-0.082	
		0.529	-0.123	0.157	-0.931	
		0.052	-1.433	0.705	-0.054	
		0.160	0.160	-0.087	-0.280	
		0.671	-0.517	-0.986	0.268	
		0.284	0.000	0.120	-0.524	
		-0.766	-0.766	0.234	0.720	
		0.230	-0.300	0.468	-0.663	
		0.432	0.380	-0.675	-0.468	
		0.918	-0.469	-0.263	-0.848	
		-0.831	0.210	0.126	0.251	
		0.138	-0.070	-0.475	0.296	
		0.702	0.024	-1.713	0.072	
		-0.051	-0.536	0.842	-0.858	
		-0.519	0.103	0.029	0.273	
		0.489	-0.833	0.255	-0.248	
		-0.256	-0.104	-0.841	0.744	
		0.447	-0.138	-0.290	-0.138	
		-0.222	0.515	-0.485	0.000	
		0.238	-0.115	-0.198	0.037	
		0.369	0.222	-1.337	0.196	
		0.256	-0.126	0.222	-0.469	
		-1.051	0.534	0.229	-0.158	
		0.329	-0.623	0.531	-0.623	
		0.358	0.171	-1.879	0.401	
		0.668	-1.140	0.533	-0.970	
		-0.331	-0.017	0.458	-0.246	
		0.397	-0.550	0.197	-0.228	
		0.817	-0.459	-1.575	0.232	
		0.730	-1.358	0.343	-0.550	
		-0.984	-0.017	0.534	0.081	
		0.256	-0.778	0.585	-0.469	
		0.385	0.292	-0.615	-0.293	
		0.355	-0.230	-0.073	-0.123	
		-0.437	-0.379	0.733	-0.267	
		0.101	-0.430	0.258	-0.015	
		0.508	0.316	-1.492	-0.032	
		0.345	-0.729	0.482	-0.454	
		-1.150	-0.105	0.733	-0.062	
		0.000	0.000	0.000	0.000	
		0.678	-0.081	-1.781	0.219	
		0.000	0.000	0.000	0.000	
		0.226	-0.115	-0.115	-0.022	
		0.248	-0.456	-0.061	0.170	
		0.760	-0.353	-1.755	0.296	
		0.023	-0.518	0.110	0.271	
		-1.115	0.000	-0.177	0.726	
		0.000	0.000	0.000	0.000	
		0.173	0.077	-1.974	0.645	
		0.051	-0.107	0.515	-0.720	
		-0.406	-0.268	0.401	0.130	
		-0.100	-0.492	0.093	0.366	
		0.212	0.382	-2.203	0.402	
		0.163	-0.421	0.295	-0.141	
		-0.807	0.408	-0.445	0.451	
	frame2 LUT 5 4 4 0 0.000
		0.348	-0.167	-0.389	0.101	
		0.454	0.202	-1.283	0.096	
		0.562	0.207	-0.519	-0.575	
		-1.807	0.348	0.159	0.406	
		0.226	-0.026	-0.060	-0.170	
		0.415	0.159	-1.104	0.118	
		0.608	-0.807	-0.518	0.271	
		-1.621	0.730	-0.483	0.379	
		0.615	-1.162	0.060	-0.031	
		0.259	-0.034	-1.404	0.535	
		0.468	-0.268	-0.268	-0.065	
		-0.585	0.170	-0.263	0.459	
		0.471	-0.571	-0.658	0.386	
		0.383	0.508	-1.755	-0.032	
		0.115	-0.170	0.290	-0.312	
		-1.621	0.581	-0.419	0.517	
		0.188	-0.034	-0.178	0.000	
		0.654	0.225	-2.154	0.048	
		0.267	0.224	-0.650	-0.013	
		-0.961	0.658	-0.446	0.232	
		0.269	-0.246	-0.620	0.380	
		0.580	-0.157	-1.934	0.428	
		0.219	-0.081	0.306	-0.611	
		-2.350	0.685	-1.672	0.913	
		0.415	-0.415	-0.415	0.222	
		-0.322	0.742	-1.459	0.219	
		0.515	0.441	-1.000	-0.485	
		0.000	-0.193	-0.678	0.585	
		-0.429	-0.322	0.263	0.330	
		-0.652	0.184	-0.652	0.670	
		0.200	0.400	-0.385	-0.385	
		-1.732	0.709	-0.452	0.415	
		0.291	-0.655	0.263	-0.087	
		0.234	0.176	-0.709	0.114	
		0.678	-0.200	-0.161	-0.655	
		-0.095	0.400	-0.467	0.030	
		0.647	-0.405	-0.031	-0.516	
		0.356	0.057	-1.322	0.356	
		-0.358	-1.036	0.549	0.343	
		-1.655	0.380	-0.222	0.608	
		0.129	-0.312	0.166	-0.031	
		-0.018	0.518	-0.639	-0.092	
		0.296	-0.014	-0.488	0.097	
		-0.852	0.148	-0.215	0.563	
		0.415	-0.518	-0.170	0.110	
		-0.196	0.742	-1.459	0.126	
		0.165	-0.157	0.066	-0.098	
		-1.605	-0.020	-0.102	0.810	
		0.160	0.013	-0.151	-0.040	
		0.379	0.000	-2.000	0.536	
		0.449	0.114	-0.602	-0.161	
		-1.293	0.385	-0.615	0.707	
		0.672	-0.361	-0.691	0.013	
		0.593	0.023	-1.230	0.069	
		0.287	-0.298	-0.182	0.117	
		-1.853	0.570	-0.669	0.687	
		0.764	-1.190	-0.332	0.096	
		-0.611	0.428	-0.874	0.541	
		0.238	-0.225	-0.265	0.180	
		-0.654	0.468	-1.572	0.718	
		0.281	-0.056	-0.304	0.018	
		0.186	0.232	-0.768	0.139	
		0.134	0.102	0.102	-0.403	
		-2.219	0.304	-0.412	0.847	
		0.152	0.184	-0.340	-0.054	
		0.773	-0.063	-1.870	0.084	
		0.376	-0.122	-0.040	-0.303	
		-0.459	0.325	-0.381	0.325	
		0.173	-0.533	-0.081	0.306	
		0.664	0.079	-1.921	0.130	
		0.000	-1.170	-0.363	0.830	
		-1.982	0.281	0.018	0.603	
		0.760	-0.624	-0.151	-0.402	
		0.963	-0.415	-1.322	-0.152	
		0.462	-0.492	-0.404	0.209	
		-1.441	0.074	0.337	0.396	
		0.131	-0.144	-0.222	0.193	
		0.297	0.181	-0.819	0.099	
		0.415	-0.170	-0.170	-0.170	
		-2.392	0.240	-0.070	0.745	
		0.415	-0.459	-0.412	0.248	
		-0.236	0.741	-1.605	0.202	
		0.451	0.000	-0.515	-0.100	
		-1.366	0.415	-0.611	0.700	
		0.117	-0.090	-0.375	0.269	
		0.767	-0.273	-2.443	0.364	
		-0.115	0.300	0.300	-0.700	
		-2.700	0.469	-0.531	0.823	
		-0.051	-0.158	0.049	0.142	
		-0.358	0.890	-0.773	-0.358	
		0.133	0.294	-0.954	0.216	
		-3.000	0.807	-0.678	0.585	
		0.660	-0.018	-0.340	-0.639	
		-0.222	0.308	-1.655	0.667	
		-0.177	0.000	-0.379	0.429	
		-1.896	0.715	-0.896	0.634	
		-0.021	-0.021	-0.021	0.061	
		0.515	-0.485	-0.485	0.193	
		0.086	-0.030	-0.293	0.193	
		-1.737	1.000	0.000	-0.515	
		-0.722	-0.459	0.415	0.415	
		0.253	-0.385	-0.233	0.253	
		-0.585	0.000	-0.585	0.737	
		-2.285	-0.963	-0.115	1.238	
		-0.611	0.026	0.541	-0.196	
		0.209	-0.170	0.209	-0.322	
		0.700	-0.415	-1.000	0.170	
		0.041	-0.544	0.456	-0.129	
		-0.524	-1.524	0.284	0.798	
		0.170	0.000	-0.415	0.170	
		-0.237	-0.459	0.415	0.126	
		-2.459	0.126	0.348	0.541	
		0.037	-0.285	-0.285	0.415	
		0.678	-0.059	-1.322	0.057	
		0.181	0.000	-1.100	0.485	
		-1.585	0.322	-0.126	0.585	
		0.357	-0.775	-0.306	0.407	
		0.439	-0.404	-0.907	0.439	
		0.372	0.082	-0.387	-0.181	
		-1.492	0.794	-0.684	0.366	
		0.383	-1.524	-0.202	0.564	
		0.215	0.176	-2.711	0.639	
		0.110	-0.277	0.152	-0.023	
		-1.000	0.222	-0.082	0.474	
		-0.102	-0.868	-0.102	0.668	
		0.266	0.150	-1.850	0.496	
		0.286	-0.270	-0.403	0.257	
		-1.536	0.390	-0.158	0.534	
		0.063	-0.244	0.063	0.093	
		0.385	-0.030	-1.445	0.430	
		0.563	-0.111	-0.308	-0.343	
		-0.793	0.570	-0.793	0.444	
		0.403	-0.147	-0.632	0.175	
		0.093	0.093	-1.059	0.472	
		0.541	0.126	-0.138	-0.874	
		-1.568	0.380	-0.675	0.795	
		0.282	-0.718	0.234	0.000	
		-0.179	-0.019	-1.267	0.778	
		0.349	0.027	-0.388	-0.085	
		-0.744	-0.066	-0.744	0.888	
		0.278	-1.044	-0.629	0.728	
		-0.233	0.352	-0.648	0.303	
		0.500	-0.451	0.000	-0.228	
		-1.369	0.319	-0.732	0.818	
		0.193	-0.245	-0.293	0.260	
		-0.138	0.447	-0.553	0.064	
		0.093	0.508	-1.077	0.052	
		-1.295	0.830	-0.948	0.374	
		0.050	0.145	-0.824	0.372	
		0.626	-0.222	-1.807	0.394	
		-0.672	0.720	-0.672	0.135	
		-2.073	0.664	-1.488	0.865	
		0.213	-0.408	0.061	0.061	
		0.415	-0.322	-0.907	0.415	
		0.352	0.352	-1.233	0.030	
		-1.322	-0.100	-0.322	0.900	
		0.248	0.170	-0.300	-0.193	
		-0.556	0.111	-1.322	0.880	
		0.089	0.504	-0.549	-0.259	
		-1.989	1.034	-0.667	0.099	
		0.307	-0.165	0.273	-0.595	
		0.365	0.205	-0.713	-0.075	
		0.564	-0.787	0.101	-0.202	
		-1.982	-0.397	-0.216	1.089	
		0.000	-0.212	-0.459	0.495	
		0.250	-0.303	-0.509	0.376	
		-0.841	0.274	0.661	-0.619	
		-1.636	-0.195	-0.051	0.879	
		0.337	-0.663	-0.046	0.185	
		-0.300	0.524	-1.193	0.392	
		0.379	-1.152	0.070	0.263	
		-0.841	-0.104	-0.256	0.744	
		0.193	-1.222	0.000	0.515	
		-0.143	-0.143	-0.921	0.732	
		0.032	-0.470	0.437	-0.148	
		-1.807	0.394	-0.429	0.729	
		0.156	-0.397	0.220	-0.056	
		0.748	-0.184	-1.644	0.163	
		0.201	0.081	-0.743	0.257	
		-1.807	0.571	-0.429	0.571	
		0.462	0.032	-0.492	-0.170	
		0.649	-0.303	-0.624	-0.040	
		0.300	-0.379	-0.115	0.107	
		-1.239	0.720	-0.709	0.398	
		0.239	-0.931	0.157	0.239	
		0.234	0.436	-2.087	0.305	
		0.318	-0.251	-0.585	0.318	
		-2.170	0.354	-0.848	0.959	
		-0.350	0.135	-0.213	0.328	
		-0.252	0.748	-1.644	0.214	
		0.263	0.017	0.114	-0.503	
		-1.471	0.684	-0.346	0.317	
		0.000	0.000	0.000	0.000	
		0.000	0.000	0.000	0.000	
		0.000	0.000	0.000	0.000	
		0.000	0.000	0.000	0.000	
		0.911	-0.396	-0.556	-0.556	
		0.255	0.337	-1.511	0.255	
		-0.585	-0.585	0.678	0.093	
		-1.888	0.545	-0.888	0.791	
		0.000	0.000	0.000	0.000	
		0.000	0.000	0.000	0.000	
		0.000	0.000	0.000	0.000	
		0.000	0.000	0.000	0.000	
		0.300	-0.478	-0.585	0.469	
		0.441	-0.222	-1.807	0.585	
		-0.082	0.000	0.078	0.000	
		-1.322	0.415	-0.447	0.617	
		0.242	-0.021	-0.273	0.007	
		-0.085	0.642	-1.358	0.145	
		-0.056	0.251	-0.134	-0.094	
		-1.485	0.948	-1.485	0.441	
		0.278	-0.131	-0.631	0.297	
		0.229	0.271	-1.051	0.186	
		0.257	0.257	-0.355	-0.273	
		-1.639	0.850	-1.532	0.614	
		0.326	-0.607	0.256	-0.159	
		-0.373	0.489	-1.026	0.415	
		0.368	-0.147	-0.632	0.216	
		-0.637	0.948	-0.485	-0.485	
		0.161	-0.217	-0.147	0.161	
		-0.205	0.432	-2.053	0.625	
		-0.081	0.362	-0.081	-0.279	
		-2.524	0.950	-0.739	0.373	
		0.000	0.000	0.000	0.000	
		0.000	0.000	0.000	0.000	
		0.000	0.000	0.000	0.000	
		0.000	0.000	0.000	0.000	
		0.534	-0.688	-0.273	0.142	
		0.201	-0.121	-0.858	0.464	
		0.464	-0.536	-0.273	0.142	
		-2.013	0.267	-0.498	0.880	
		-0.115	-0.700	0.621	-0.115	
		0.000	0.170	-0.585	0.273	
		0.186	0.039	-0.245	-0.013	
		-1.097	-0.267	-0.097	0.821	
		-0.047	-0.495	0.569	-0.254	
		0.204	0.278	-1.237	0.278	
		0.537	-0.424	-0.350	0.028	
		-1.170	-0.322	0.152	0.718	
		-0.550	0.227	-0.451	0.500	
		-0.087	-0.087	-2.087	0.913	
		0.172	0.020	0.020	-0.243	
		-1.290	0.495	-1.138	0.788	
		0.432	-0.121	-0.170	-0.247	
		0.293	0.126	-1.184	0.315	
		0.133	-0.047	0.216	-0.369	
		-2.465	0.645	-0.971	0.803	
		0.364	-0.464	0.074	-0.096	
		0.000	-0.054	-1.755	0.800	
		0.435	-0.449	0.172	-0.342	
		-0.795	-0.075	-0.239	0.702	
		-0.336	-0.143	-0.558	0.698	
		-0.341	0.130	-1.341	0.784	
		0.516	0.399	-0.530	-0.840	
		-1.644	0.585	-0.599	0.604	

Donor SDT 2 0 4 2 0.000
	GT WMM 9 3 4 0 0.000
		0.616	0.066	-0.420	-0.572	
		0.843	-0.157	-1.157	-0.218	
		-0.741	-1.741	1.165	-0.218	
		-4.741	-4.741	1.959	-4.741	
		-4.741	-4.741	-4.741	1.959	
		0.117	0.013	0.165	-0.349	
		0.843	-0.041	-1.282	-0.282	
		0.506	-1.572	-0.098	0.388	
		0.213	-1.420	0.013	0.544	
	NN TRM 0 0 0 0 0.000

Inter LUT 5 4 4 0 0.000
	0.782	-0.918	-0.801	0.235	
	0.797	-0.071	-2.073	0.102	
	0.665	-0.524	-0.260	-0.178	
	0.380	-0.659	-0.405	0.389	
	0.707	-0.607	-0.653	0.105	
	0.748	-0.029	-1.754	0.062	
	0.426	-0.523	-0.111	0.049	
	0.041	-0.260	-0.320	0.417	
	0.876	-1.003	-0.326	-0.205	
	0.769	-0.344	-2.121	0.354	
	0.547	-0.435	-0.166	-0.140	
	0.113	-0.639	-0.216	0.502	
	0.666	-1.073	-0.738	0.420	
	0.805	-0.173	-2.133	0.187	
	0.493	-0.446	-0.162	-0.052	
	0.162	-0.638	-0.656	0.681	
	0.656	-0.546	-0.406	-0.023	
	0.678	-0.030	-1.524	0.103	
	0.562	-0.314	-0.381	-0.073	
	0.075	-0.306	-0.028	0.211	
	0.499	-0.404	-0.571	0.211	
	0.860	-0.295	-1.768	0.107	
	0.429	-0.313	-0.077	-0.151	
	-0.212	-0.153	-0.208	0.456	
	0.409	-0.341	-0.082	-0.091	
	0.419	0.004	-0.915	0.176	
	0.425	-0.244	-0.388	0.069	
	-0.128	-0.302	0.150	0.220	
	0.457	-0.471	-0.350	0.165	
	0.483	0.043	-1.609	0.316	
	0.320	-0.081	-0.272	-0.033	
	-0.143	-0.105	-0.163	0.347	
	0.801	-0.841	-0.270	-0.200	
	0.750	-0.278	-1.371	0.146	
	0.904	-0.721	-0.343	-0.445	
	0.115	-0.644	-0.017	0.366	
	0.524	-0.710	-0.267	0.162	
	0.743	-0.145	-1.735	0.166	
	0.356	-0.381	-0.035	-0.035	
	-0.358	-0.104	-0.070	0.419	
	0.739	-0.927	-0.193	-0.105	
	0.605	-0.118	-1.555	0.284	
	0.497	-0.482	-0.363	0.132	
	-0.040	-0.593	0.072	0.393	
	0.462	-0.684	-0.247	0.211	
	0.679	-0.233	-1.346	0.209	
	0.462	-0.416	-0.196	0.001	
	-0.290	-0.436	0.037	0.503	
	0.808	-0.938	-0.797	0.204	
	0.723	-0.029	-2.002	0.162	
	0.611	-0.369	-0.518	0.000	
	0.448	-0.797	-0.479	0.425	
	0.625	-0.647	-0.750	0.293	
	0.817	-0.260	-1.710	0.134	
	0.513	-0.553	-0.207	0.036	
	-0.166	-0.114	-0.362	0.492	
	0.665	-0.908	-0.545	0.258	
	0.733	-0.144	-1.784	0.193	
	0.513	-0.460	-0.172	-0.061	
	0.107	-0.454	-0.156	0.373	
	0.616	-0.878	-0.793	0.429	
	0.634	-0.182	-1.963	0.390	
	0.445	-0.436	-0.235	0.071	
	-0.129	-0.575	-0.422	0.738	
	0.634	-0.476	-0.692	0.150	
	0.752	-0.113	-1.911	0.170	
	0.381	-0.384	-0.237	0.115	
	0.039	-0.349	-0.241	0.423	
	0.573	-0.438	-0.697	0.211	
	0.828	-0.203	-1.615	0.042	
	0.218	-0.317	-0.303	0.291	
	-0.262	-0.175	-0.106	0.434	
	0.628	-0.899	-0.154	0.028	
	0.733	-0.229	-1.956	0.295	
	0.295	-0.245	-0.087	-0.018	
	-0.084	-0.536	0.107	0.367	
	0.436	-0.505	-0.637	0.378	
	0.655	-0.105	-1.781	0.269	
	0.282	-0.435	-0.015	0.076	
	-0.212	-0.350	-0.360	0.653	
	0.675	-0.502	-0.456	-0.046	
	0.431	0.302	-1.557	0.109	
	0.392	-0.139	-0.306	-0.044	
	-0.056	-0.156	-0.218	0.357	
	0.464	-0.333	-0.559	0.200	
	0.733	-0.222	-1.659	0.219	
	0.228	-0.023	-0.307	0.051	
	-0.367	0.040	-0.352	0.499	
	0.298	-0.324	-0.082	0.040	
	0.209	0.310	-1.061	0.170	
	0.505	-0.362	-0.417	0.076	
	-0.223	-0.284	-0.055	0.443	
	0.567	-0.441	-0.470	0.084	
	0.333	0.170	-1.622	0.368	
	0.274	0.079	-0.415	-0.023	
	-0.569	0.097	-0.093	0.398	
	0.539	-0.487	-0.150	-0.101	
	0.473	-0.126	-0.575	0.036	
	0.126	-0.233	-0.233	0.272	
	0.018	-0.345	0.081	0.191	
	0.293	-0.792	-0.042	0.293	
	0.323	0.063	-0.758	0.155	
	-0.359	-0.143	-0.225	0.545	
	-0.560	-0.233	-0.011	0.564	
	0.433	-0.740	-0.065	0.131	
	0.256	-0.168	-0.132	0.004	
	0.029	-0.257	-0.143	0.308	
	-0.401	-0.337	0.112	0.454	
	0.372	-0.078	-0.335	-0.050	
	0.297	-0.048	-0.820	0.307	
	0.082	-0.722	0.248	0.198	
	-0.457	-0.273	-0.109	0.601	
	0.740	-0.698	-0.710	0.140	
	0.478	-0.030	-1.752	0.413	
	0.572	-0.352	-0.396	-0.044	
	0.158	-0.462	-0.397	0.484	
	0.597	-0.624	-0.423	0.127	
	0.644	-0.217	-1.394	0.259	
	0.299	-0.371	-0.265	0.219	
	-0.319	0.069	-0.230	0.375	
	0.674	-1.020	-0.299	0.135	
	0.807	-0.330	-2.125	0.293	
	0.420	-0.563	-0.153	0.119	
	-0.078	-0.387	-0.304	0.563	
	0.564	-0.486	-0.700	0.253	
	0.421	0.117	-1.964	0.401	
	0.354	-0.558	-0.026	0.085	
	-0.330	-0.121	-0.387	0.604	
	0.727	-0.754	-0.469	0.041	
	0.644	0.038	-2.071	0.230	
	0.546	-0.313	-0.352	-0.071	
	0.058	-0.363	-0.236	0.414	
	0.529	-0.510	-0.544	0.225	
	0.731	-0.056	-1.727	0.106	
	0.620	-0.839	-0.125	-0.019	
	-0.190	-0.282	-0.417	0.634	
	0.491	-1.116	0.418	-0.328	
	0.615	-0.144	-1.487	0.271	
	0.536	-0.399	-0.216	-0.104	
	-0.154	-0.464	-0.071	0.510	
	0.503	-0.799	-0.504	0.381	
	0.613	-0.213	-1.519	0.332	
	0.474	-0.431	-0.068	-0.127	
	-0.209	-0.333	-0.250	0.586	
	0.531	-0.207	-0.455	-0.059	
	0.493	0.059	-1.605	0.290	
	0.305	0.052	-0.401	-0.044	
	-0.075	-0.283	-0.030	0.321	
	0.331	-0.251	-0.569	0.296	
	0.693	-0.080	-1.606	0.149	
	0.228	-0.233	-0.074	0.039	
	-0.312	-0.154	-0.111	0.454	
	0.187	-0.592	0.261	0.000	
	0.252	0.156	-1.175	0.324	
	0.144	-0.217	-0.051	0.097	
	-0.205	-0.097	0.036	0.229	
	0.507	-0.497	-0.489	0.211	
	0.366	0.057	-1.478	0.392	
	0.358	0.050	-0.331	-0.172	
	-0.415	0.173	-0.167	0.301	
	0.685	-0.909	-0.135	-0.076	
	0.644	-0.181	-1.387	0.229	
	0.387	-0.407	0.037	-0.133	
	-0.145	-0.556	0.097	0.429	
	0.410	-0.712	-0.271	0.301	
	0.526	-0.250	-1.358	0.410	
	0.286	-0.552	0.224	-0.104	
	-0.441	-0.154	0.046	0.414	
	0.631	-0.967	-0.028	-0.060	
	0.639	-0.130	-1.513	0.237	
	0.343	-0.498	-0.135	0.154	
	-0.132	-0.504	-0.132	0.555	
	0.477	-0.737	-0.267	0.235	
	0.554	-0.193	-1.255	0.308	
	0.216	-0.646	0.325	-0.078	
	-0.495	-0.365	0.058	0.559	
	0.606	-0.711	-0.438	0.175	
	0.511	-0.072	-1.638	0.381	
	0.387	-0.428	-0.123	0.043	
	0.023	-0.398	-0.098	0.368	
	0.609	-0.697	-0.622	0.273	
	0.746	-0.221	-1.828	0.243	
	0.286	-0.447	-0.100	0.156	
	-0.130	-0.162	-0.347	0.492	
	0.447	-0.709	-0.205	0.211	
	0.625	-0.089	-1.916	0.324	
	0.340	-0.531	0.044	0.016	
	-0.043	-0.506	-0.060	0.450	
	0.467	-0.616	-0.464	0.311	
	0.399	0.037	-1.559	0.396	
	0.458	-0.490	-0.039	-0.087	
	-0.489	-0.196	-0.177	0.614	
	0.877	-1.005	-0.972	0.209	
	0.696	-0.212	-1.975	0.336	
	0.486	-0.496	-0.297	0.106	
	0.281	-0.766	-0.475	0.563	
	0.644	-0.790	-0.662	0.296	
	0.809	-0.331	-1.867	0.237	
	0.256	-0.684	-0.222	0.408	
	-0.025	-0.521	-0.438	0.661	
	0.756	-0.989	-0.263	-0.038	
	0.733	-0.275	-1.917	0.317	
	0.435	-0.413	-0.166	0.008	
	0.074	-0.623	-0.212	0.520	
	0.491	-1.065	-0.914	0.665	
	0.749	-0.356	-1.955	0.356	
	0.427	-0.400	-0.238	0.070	
	0.048	-0.830	-0.772	0.862	
	0.634	-0.492	-0.390	-0.038	
	0.622	0.031	-1.842	0.215	
	0.420	-0.121	-0.434	0.003	
	0.025	-0.102	-0.346	0.338	
	0.500	-0.502	-0.613	0.294	
	0.710	-0.184	-1.877	0.277	
	0.405	-0.355	-0.219	0.050	
	-0.317	0.120	-0.573	0.524	
	0.423	-0.589	-0.194	0.164	
	0.529	0.261	-1.480	0.000	
	0.286	-0.281	-0.336	0.221	
	-0.198	0.119	-0.188	0.219	
	0.500	-0.537	-0.594	0.304	
	0.420	0.018	-1.870	0.460	
	0.337	-0.109	-0.272	-0.028	
	-0.359	0.073	-0.422	0.508	
	0.625	-0.778	-0.166	-0.025	
	0.631	-0.216	-1.331	0.254	
	0.504	-0.492	-0.174	-0.023	
	0.070	-0.468	-0.017	0.309	
	0.433	-0.715	-0.274	0.280	
	0.556	-0.081	-1.540	0.311	
	0.267	-0.318	-0.070	0.060	
	-0.223	-0.286	-0.156	0.511	
	0.605	-0.830	-0.217	0.078	
	0.649	-0.201	-1.447	0.257	
	0.363	-0.403	-0.295	0.192	
	-0.077	-0.830	0.165	0.452	
	0.391	-0.615	-0.306	0.294	
	0.653	-0.134	-1.490	0.215	
	0.481	-0.634	-0.090	0.029	
	-0.300	-0.458	-0.166	0.649	
	0.766	-1.001	-0.733	0.260	
	0.662	-0.030	-2.164	0.281	
	0.520	-0.491	-0.151	-0.068	
	0.119	-0.634	-0.672	0.715	
	0.599	-0.695	-0.600	0.273	
	0.667	-0.204	-2.020	0.375	
	0.415	-0.457	-0.050	-0.041	
	-0.187	-0.103	-0.591	0.611	
	0.632	-0.901	-0.361	0.184	
	0.674	-0.198	-2.211	0.396	
	0.434	-0.566	-0.178	0.123	
	0.019	-0.587	-0.276	0.580	
	0.642	-0.864	-0.876	0.428	
	0.484	-0.093	-2.217	0.535	
	0.419	-0.653	-0.050	0.086	
	-0.112	-0.376	-0.760	0.777	

Intron LUT 5 4 4 0 0.000
	0.869	-0.845	-0.842	0.082	
	0.918	-0.150	-2.230	-0.006	
	0.626	-0.473	-0.204	-0.204	
	0.354	-0.538	-0.419	0.363	
	0.805	-0.734	-0.791	0.102	
	0.907	-0.390	-1.832	0.112	
	0.483	-0.421	-0.675	0.297	
	0.093	-0.232	-0.437	0.426	
	0.795	-0.849	-0.370	-0.096	
	0.762	-0.108	-2.061	0.185	
	0.729	-0.686	-0.377	-0.073	
	-0.057	-0.514	-0.154	0.526	
	0.732	-1.018	-0.851	0.368	
	0.759	-0.051	-2.387	0.204	
	0.549	-0.552	-0.066	-0.152	
	0.044	-0.537	-0.601	0.696	
	0.627	-0.547	-0.206	-0.146	
	0.715	0.179	-1.645	-0.141	
	0.503	-0.271	-0.488	0.058	
	0.098	-0.271	-0.027	0.163	
	0.449	-0.372	-0.608	0.271	
	0.580	-0.058	-1.704	0.308	
	0.611	-0.322	-0.694	0.077	
	-0.299	-0.026	-0.458	0.563	
	0.506	-0.757	0.059	-0.079	
	0.449	-0.087	-0.709	0.114	
	-0.497	-0.126	-0.126	0.544	
	-0.052	-0.095	-0.052	0.182	
	0.466	-0.400	-0.718	0.326	
	0.519	0.051	-1.646	0.276	
	0.519	-0.244	-0.404	-0.049	
	-0.214	-0.106	-0.115	0.362	
	0.755	-1.136	-0.126	-0.087	
	0.634	-0.022	-1.366	0.104	
	0.751	-0.763	-0.225	-0.197	
	0.269	-0.461	-0.127	0.205	
	0.669	-0.854	-0.413	0.146	
	0.653	-0.058	-1.981	0.279	
	0.253	-0.233	-0.031	-0.031	
	-0.003	-0.063	-0.507	0.424	
	0.643	-1.273	0.105	-0.076	
	0.803	-0.123	-2.165	0.157	
	0.549	-0.451	-0.286	-0.020	
	-0.120	-0.435	0.093	0.348	
	0.594	-0.759	-0.136	-0.014	
	0.374	0.083	-1.717	0.423	
	0.385	-0.718	0.061	0.061	
	-0.279	-0.328	-0.008	0.469	
	0.797	-0.997	-0.771	0.233	
	0.638	0.234	-2.184	0.067	
	0.566	-0.413	-0.332	-0.037	
	0.557	-0.693	-0.540	0.290	
	0.661	-0.628	-0.689	0.204	
	0.633	-0.211	-1.914	0.400	
	0.553	-0.475	-0.212	-0.075	
	-0.041	-0.139	-0.815	0.633	
	0.740	-1.077	-0.283	0.048	
	0.816	-0.110	-2.499	0.185	
	0.525	-0.382	-0.427	0.070	
	0.159	-0.578	-0.173	0.408	
	0.461	-0.757	-0.608	0.461	
	0.565	-0.208	-2.302	0.538	
	0.453	-0.413	-0.238	0.045	
	-0.036	-0.585	-0.430	0.692	
	0.581	-0.373	-0.472	0.017	
	0.680	0.000	-2.127	0.225	
	0.382	-0.279	-0.206	0.009	
	-0.005	-0.267	-0.112	0.318	
	0.590	-0.422	-0.805	0.234	
	0.459	0.066	-2.027	0.415	
	0.281	-0.433	-0.123	0.171	
	-0.100	-0.325	-0.403	0.597	
	0.735	-1.202	-0.190	0.034	
	0.633	-0.172	-2.388	0.455	
	0.595	-0.534	-0.338	0.010	
	0.028	-0.503	-0.213	0.497	
	0.427	-0.506	-0.719	0.427	
	0.649	-0.021	-2.293	0.313	
	0.244	-0.440	0.020	0.090	
	-0.269	-0.521	-0.240	0.702	
	0.714	-0.540	-0.290	-0.228	
	0.421	0.339	-1.749	0.136	
	0.423	-0.008	-0.552	-0.025	
	-0.109	-0.167	-0.193	0.386	
	0.551	-0.340	-0.679	0.164	
	0.384	0.419	-2.377	0.221	
	0.149	0.042	-0.336	0.097	
	-0.329	0.091	-0.755	0.629	
	0.101	-0.408	0.021	0.213	
	0.693	-0.467	-1.095	0.253	
	0.511	-0.605	-0.020	-0.102	
	0.115	0.000	-0.497	0.273	
	0.711	-0.771	-0.305	-0.048	
	0.316	0.011	-1.989	0.581	
	0.443	-0.163	-0.544	0.086	
	-0.291	-0.049	-0.157	0.400	
	0.640	-0.178	-0.482	-0.248	
	0.344	0.054	-1.241	0.344	
	0.436	-0.333	-0.280	0.042	
	0.080	0.193	-0.807	0.297	
	0.585	0.044	-0.752	-0.193	
	0.308	0.067	-1.585	0.466	
	0.152	-0.363	-0.170	0.290	
	-0.217	-0.369	-0.839	0.853	
	0.282	-0.585	0.028	0.135	
	0.755	-0.193	-0.830	-0.193	
	0.086	-0.527	-0.222	0.473	
	-0.365	-0.163	-0.227	0.561	
	0.509	-1.000	-0.115	0.206	
	0.627	-0.014	-1.658	0.200	
	-0.015	-0.278	-0.076	0.307	
	-0.401	-0.401	0.241	0.382	
	0.512	-0.524	-0.241	0.045	
	0.585	-0.129	-2.110	0.437	
	0.428	-0.176	-0.255	-0.101	
	0.164	-0.496	-0.600	0.595	
	0.671	-0.448	-0.847	0.162	
	0.552	0.003	-1.940	0.346	
	0.294	-0.147	0.255	-0.562	
	-0.166	0.016	-0.670	0.554	
	0.582	-0.882	-0.297	0.197	
	0.745	-0.243	-1.626	0.208	
	0.681	-0.400	-0.739	0.056	
	-0.004	-0.634	-0.233	0.592	
	0.530	-0.525	-0.511	0.214	
	0.521	-0.083	-2.158	0.483	
	0.165	-0.599	0.049	0.243	
	-0.423	-0.182	-0.239	0.609	
	0.803	-0.729	-0.370	-0.187	
	0.551	-0.003	-1.940	0.352	
	0.612	-0.543	-0.334	-0.012	
	-0.030	-0.376	-0.193	0.459	
	0.690	-0.595	-0.838	0.221	
	0.678	-0.059	-2.103	0.272	
	0.399	-0.923	0.016	0.193	
	0.137	-0.130	-0.538	0.376	
	0.543	-0.889	0.111	-0.115	
	0.740	-0.062	-1.950	0.155	
	0.644	-0.538	-0.316	-0.082	
	0.011	-0.625	0.107	0.341	
	0.499	-0.640	-0.453	0.281	
	0.706	0.007	-2.148	0.187	
	0.331	-0.366	-0.008	-0.041	
	-0.203	-0.495	-0.214	0.641	
	0.644	-0.711	-0.117	-0.145	
	0.465	0.151	-1.611	0.241	
	0.436	-0.111	-0.589	0.079	
	-0.136	-0.124	-0.316	0.453	
	0.629	-0.296	-0.927	0.155	
	0.799	-0.128	-1.994	0.130	
	0.370	-0.215	-0.437	0.148	
	-0.236	0.370	-1.174	0.501	
	0.874	-1.000	-0.193	-0.337	
	0.133	0.294	-0.954	0.216	
	0.345	-0.170	0.023	-0.277	
	-0.102	-0.020	0.202	-0.102	
	0.347	-0.457	-0.295	0.245	
	0.541	0.091	-1.945	0.288	
	0.572	-0.176	-0.866	0.111	
	-0.490	0.124	-0.260	0.446	
	0.675	-0.738	-0.087	-0.213	
	0.612	0.306	-1.472	-0.192	
	0.461	-0.565	0.223	-0.357	
	-0.158	-0.868	0.257	0.445	
	0.515	-0.626	-0.337	0.178	
	0.138	-0.039	-1.314	0.608	
	0.294	0.294	-0.632	-0.147	
	0.051	-0.190	-0.271	0.332	
	0.570	-1.076	0.073	-0.015	
	0.830	-0.132	-1.833	0.042	
	0.447	-0.737	-0.258	0.263	
	-0.178	-0.511	0.112	0.415	
	0.559	-0.518	-0.149	-0.109	
	0.509	-0.120	-1.094	0.249	
	0.495	-0.732	-0.016	0.000	
	-0.276	-0.435	-0.028	0.540	
	0.606	-0.751	-0.314	0.111	
	0.499	-0.124	-1.681	0.441	
	0.484	-0.557	-0.009	-0.108	
	0.274	-0.239	-0.239	0.131	
	0.453	-0.663	-0.547	0.396	
	0.539	-0.178	-2.061	0.509	
	0.337	-0.248	-0.248	0.074	
	-0.555	0.055	-0.660	0.721	
	0.544	-0.871	-0.325	0.260	
	0.461	-0.193	-0.861	0.261	
	0.592	-0.408	-0.408	-0.021	
	-0.035	-0.334	-0.067	0.352	
	0.676	-0.758	-0.510	0.149	
	0.686	-0.105	-1.411	0.119	
	0.563	-0.723	0.076	-0.212	
	-0.403	-0.326	-0.132	0.617	
	0.708	-1.027	-0.595	0.279	
	0.794	-0.212	-1.909	0.185	
	0.422	-0.391	-0.113	-0.040	
	0.257	-0.637	-0.581	0.578	
	0.679	-0.742	-0.604	0.193	
	0.728	-0.281	-2.520	0.429	
	0.693	-0.542	-0.629	0.071	
	0.172	-0.521	-0.652	0.623	
	0.690	-1.177	-0.095	0.012	
	0.795	-0.146	-2.205	0.195	
	0.494	-0.585	-0.410	0.229	
	-0.162	-0.572	-0.047	0.551	
	0.317	-1.029	-0.853	0.774	
	0.784	-0.372	-1.883	0.303	
	0.357	-0.627	0.032	0.070	
	0.020	-0.828	-0.794	0.884	
	0.638	-0.544	-0.310	-0.072	
	0.594	-0.017	-1.720	0.261	
	0.453	-0.194	-0.462	0.044	
	-0.009	-0.028	-0.519	0.409	
	0.499	-0.411	-1.066	0.440	
	0.695	-0.179	-1.604	0.225	
	0.589	0.034	-0.381	-0.506	
	-0.129	0.049	-0.793	0.560	
	0.231	-0.062	-0.174	-0.026	
	0.816	0.163	-2.644	-0.059	
	0.209	-1.077	0.316	0.171	
	-0.199	-0.254	-0.310	0.569	
	0.509	-0.603	-0.549	0.305	
	0.255	-0.049	-2.215	0.700	
	0.471	-0.188	-0.419	-0.018	
	-0.462	-0.015	-0.400	0.610	
	0.656	-0.889	-0.143	-0.032	
	0.743	-0.209	-2.154	0.306	
	0.677	-0.582	-0.126	-0.292	
	0.124	-0.414	-0.019	0.229	
	0.496	-0.794	-0.391	0.322	
	0.892	-0.439	-2.532	0.303	
	0.613	-0.672	-0.213	-0.029	
	-0.034	-0.021	-0.694	0.506	
	0.532	-0.913	-0.041	0.072	
	0.806	-0.407	-1.866	0.290	
	0.687	-0.807	-0.285	-0.004	
	-0.054	-0.698	-0.008	0.512	
	0.540	-0.919	-0.553	0.418	
	0.562	-0.038	-1.577	0.281	
	0.333	-0.290	-0.179	0.055	
	-0.190	-0.541	-0.330	0.714	
	0.593	-0.758	-0.526	0.269	
	0.648	0.081	-2.020	0.175	
	0.454	-0.450	-0.276	0.101	
	0.051	-0.541	-0.697	0.731	
	0.561	-0.664	-0.605	0.306	
	0.632	-0.250	-2.260	0.487	
	0.201	-0.629	0.171	0.108	
	-0.132	-0.074	-1.018	0.717	
	0.651	-0.990	-0.309	0.162	
	0.634	-0.145	-2.503	0.452	
	0.451	-0.665	-0.158	0.146	
	0.084	-0.508	-0.170	0.431	
	0.531	-0.918	-0.728	0.507	
	0.376	0.066	-2.510	0.566	
	0.347	-0.435	-0.159	0.128	
	-0.178	-0.417	-0.523	0.741	

Start SDT 3 0 4 2 0.000
	ATG WMM 15 9 4 0 0.000
		0.066	-0.241	0.046	0.105	
		0.319	0.066	-0.665	0.105	
		0.505	-0.170	-0.217	-0.266	
		0.180	-0.266	-0.124	0.161	
		0.268	-0.193	-0.452	0.251	
		0.285	-0.147	-0.241	0.046	
		0.198	-0.124	-0.266	0.143	
		0.352	0.198	-0.539	-0.170	
		0.491	0.319	-0.601	-0.539	
		1.984	-6.124	-6.124	-6.124	
		-6.124	-6.124	-6.124	1.984	
		-6.124	-6.124	1.984	-6.124	
		0.415	-0.396	0.368	-0.698	
		0.384	-0.147	-0.452	0.085	
		0.285	-0.193	-0.147	0.005	
	NNN TRM 0 0 0 0 0.000

Stop SDT 3 0 4 4 0.000
	TAA WMM 9 6 4 0 0.000
		0.044	0.207	-0.512	0.155	
		0.307	-0.208	-1.140	0.529	
		0.155	0.044	-1.015	0.444	
		0.400	-0.352	-0.430	0.207	
		0.610	0.155	-2.278	0.207	
		0.685	-0.793	-0.076	-0.208	
		-4.600	-4.600	-4.600	1.955	
		1.955	-4.600	-4.600	-4.600	
		1.955	-4.600	-4.600	-4.600	
	TAG WMM 9 6 4 0 0.000
		0.160	0.497	-0.280	-0.628	
		-0.181	-0.280	0.082	0.305	
		-0.280	-0.387	0.234	0.305	
		0.305	-0.918	0.372	-0.087	
		0.234	0.000	-0.766	0.305	
		-0.503	0.082	-0.387	0.556	
		-4.087	-4.087	-4.087	1.935	
		1.935	-4.087	-4.087	-4.087	
		-4.087	-4.087	1.935	-4.087	
	TGA WMM 9 6 4 0 0.000
		0.157	0.023	-0.024	-0.176	
		0.279	0.114	-0.761	0.157	
		0.239	0.069	-0.230	-0.123	
		0.355	-0.538	-0.073	0.114	
		-0.073	-0.346	0.023	0.317	
		-0.024	0.114	-0.176	0.069	
		-4.931	-4.931	-4.931	1.964	
		-4.931	-4.931	1.964	-4.931	
		1.964	-4.931	-4.931	-4.931	
	NNN TRM 0 0 0 0 0.000
