# Supplementary material for: RNA-seq-based genome annotation and identification of long-noncoding RNAs in the grapevine cultivar ‘Riesling’
Source: BMC Genomics. 2017 Dec 2;18:937. doi: 10.1186/s12864-017-4346-6 (PMC5712117; doi:10.1186/s12864-017-4346-6)
Supplement: Supplementary file 2 — Pfam to GO Anchors in the Maker Annotation. This table details the genes identified by Maker that contained Pfam domains that could be anchored to Gene Ontology terms. (CSV 4992 kb) [file 12864_2017_4346_MOESM2_ESM.csv]

maker-chr9-snap-gene-25.14	Pfam:PF00069	GO:0004672	protein kinase activity	molecular_function
maker-chr9-snap-gene-25.14	Pfam:PF00069	GO:0005524	ATP binding	molecular_function
maker-chr9-snap-gene-25.14	Pfam:PF00069	GO:0006468	protein phosphorylation	biological_process
maker-chr9-snap-gene-25.14	Pfam:PF07714	GO:0004672	protein kinase activity	molecular_function
maker-chr9-snap-gene-25.14	Pfam:PF07714	GO:0006468	protein phosphorylation	biological_process
maker-chr9-augustus-gene-9.0	Pfam:PF04607	GO:0015969	guanosine tetraphosphate metabolic process	biological_process
maker-chr9-snap-gene-9.43	Pfam:PF12483	GO:0004842	ubiquitin-protein transferase activity	molecular_function
maker-chr9-snap-gene-9.43	Pfam:PF12483	GO:0006996	organelle organization	biological_process
maker-chr9-snap-gene-9.43	Pfam:PF12483	GO:0016567	protein ubiquitination	biological_process
maker-chr9-augustus-gene-9.3	Pfam:PF02291	GO:0006352	DNA-templated transcription	initiation	biological_process
maker-chr9-augustus-gene-9.3	Pfam:PF15630	GO:0071821	FANCM-MHF complex	cellular_component
maker-chr9-augustus-gene-11.25	Pfam:PF08880	GO:0005524	ATP binding	molecular_function
maker-chr9-augustus-gene-11.25	Pfam:PF08880	GO:0005634	nucleus	cellular_component
maker-chr9-augustus-gene-11.25	Pfam:PF08880	GO:0006355	regulation of transcription	DNA-templated	biological_process
maker-chr9-augustus-gene-11.27	Pfam:PF00847	GO:0003700	transcription factor activity	sequence-specific DNA binding	molecular_function
maker-chr9-augustus-gene-11.27	Pfam:PF00847	GO:0006355	regulation of transcription	DNA-templated	biological_process
maker-chr9-augustus-gene-11.28	Pfam:PF04110	GO:0000045	autophagosome assembly	biological_process
maker-chr9-augustus-gene-11.28	Pfam:PF04110	GO:0005737	cytoplasm	cellular_component
maker-chr9-augustus-gene-35.2	Pfam:PF00931	GO:0043531	ADP binding	molecular_function
maker-chr9-augustus-gene-35.2	Pfam:PF01637	GO:0005524	ATP binding	molecular_function
maker-chr9-augustus-gene-35.2	Pfam:PF00910	GO:0003723	RNA binding	molecular_function
maker-chr9-augustus-gene-35.2	Pfam:PF00910	GO:0003724	RNA helicase activity	molecular_function
maker-chr9-augustus-gene-35.2	Pfam:PF00004	GO:0005524	ATP binding	molecular_function
maker-chr9-augustus-gene-35.2	Pfam:PF00448	GO:0005525	GTP binding	molecular_function
maker-chr9-augustus-gene-35.2	Pfam:PF00448	GO:0006614	SRP-dependent cotranslational protein targeting to membrane	biological_process
maker-chr9-augustus-gene-35.2	Pfam:PF13855	GO:0005515	protein binding	molecular_function
maker-chr9-snap-gene-35.0	Pfam:PF03249	GO:0016021	integral component of membrane	cellular_component
maker-chr9-snap-gene-35.0	Pfam:PF08653	GO:0008608	attachment of spindle microtubules to kinetochore	biological_process
maker-chr9-snap-gene-35.0	Pfam:PF08653	GO:0042729	DASH complex	cellular_component
maker-chr9-snap-gene-35.0	Pfam:PF08653	GO:0072686	mitotic spindle	cellular_component
maker-chr9-snap-gene-28.22	Pfam:PF07714	GO:0004672	protein kinase activity	molecular_function
maker-chr9-snap-gene-28.22	Pfam:PF07714	GO:0006468	protein phosphorylation	biological_process
maker-chr9-snap-gene-28.22	Pfam:PF00069	GO:0004672	protein kinase activity	molecular_function
maker-chr9-snap-gene-28.22	Pfam:PF00069	GO:0005524	ATP binding	molecular_function
maker-chr9-snap-gene-28.22	Pfam:PF00069	GO:0006468	protein phosphorylation	biological_process
maker-chr9-snap-gene-28.22	Pfam:PF07782	GO:0016021	integral component of membrane	cellular_component
maker-chr9-augustus-gene-28.14	Pfam:PF07714	GO:0004672	protein kinase activity	molecular_function
maker-chr9-augustus-gene-28.14	Pfam:PF07714	GO:0006468	protein phosphorylation	biological_process
maker-chr9-augustus-gene-28.14	Pfam:PF00069	GO:0004672	protein kinase activity	molecular_function
maker-chr9-augustus-gene-28.14	Pfam:PF00069	GO:0005524	ATP binding	molecular_function
maker-chr9-augustus-gene-28.14	Pfam:PF00069	GO:0006468	protein phosphorylation	biological_process
maker-chr9-augustus-gene-28.14	Pfam:PF13855	GO:0005515	protein binding	molecular_function
maker-chr9-augustus-gene-28.14	Pfam:PF00560	GO:0005515	protein binding	molecular_function
maker-chr9-augustus-gene-28.14	Pfam:PF13516	GO:0005515	protein binding	molecular_function
maker-chr9-augustus-gene-28.13	Pfam:PF07714	GO:0004672	protein kinase activity	molecular_function
maker-chr9-augustus-gene-28.13	Pfam:PF07714	GO:0006468	protein phosphorylation	biological_process
maker-chr9-augustus-gene-28.13	Pfam:PF00069	GO:0004672	protein kinase activity	molecular_function
maker-chr9-augustus-gene-28.13	Pfam:PF00069	GO:0005524	ATP binding	molecular_function
maker-chr9-augustus-gene-28.13	Pfam:PF00069	GO:0006468	protein phosphorylation	biological_process
maker-chr9-augustus-gene-28.13	Pfam:PF12822	GO:0005215	transporter activity	molecular_function
maker-chr9-augustus-gene-24.9	Pfam:PF02485	GO:0008375	acetylglucosaminyltransferase activity	molecular_function
maker-chr9-augustus-gene-24.9	Pfam:PF02485	GO:0016020	membrane	cellular_component
maker-chr9-augustus-gene-24.10	Pfam:PF05958	GO:0006396	RNA processing	biological_process
maker-chr9-augustus-gene-24.10	Pfam:PF05958	GO:0008173	RNA methyltransferase activity	molecular_function
maker-chr9-augustus-gene-24.10	Pfam:PF05175	GO:0008168	methyltransferase activity	molecular_function
maker-chr9-augustus-gene-24.10	Pfam:PF09445	GO:0001510	RNA methylation	biological_process
maker-chr9-augustus-gene-24.10	Pfam:PF09445	GO:0008168	methyltransferase activity	molecular_function
maker-chr9-augustus-gene-24.10	Pfam:PF09445	GO:0009452	7-methylguanosine RNA capping	biological_process
maker-chr9-augustus-gene-24.10	Pfam:PF01555	GO:0003677	DNA binding	molecular_function
maker-chr9-augustus-gene-24.10	Pfam:PF01555	GO:0006306	DNA methylation	biological_process
maker-chr9-augustus-gene-24.10	Pfam:PF01555	GO:0008170	N-methyltransferase activity	molecular_function
maker-chr9-augustus-gene-24.10	Pfam:PF08241	GO:0008152	metabolic process	biological_process
maker-chr9-augustus-gene-24.10	Pfam:PF08241	GO:0008168	methyltransferase activity	molecular_function
maker-chr9-augustus-gene-24.10	Pfam:PF01209	GO:0008168	methyltransferase activity	molecular_function
maker-chr9-augustus-gene-24.12	Pfam:PF01612	GO:0003676	nucleic acid binding	molecular_function
maker-chr9-augustus-gene-24.12	Pfam:PF01612	GO:0006139	nucleobase-containing compound metabolic process	biological_process
maker-chr9-augustus-gene-24.12	Pfam:PF01612	GO:0008408	3'-5' exonuclease activity	molecular_function
maker-chr9-augustus-gene-24.12	Pfam:PF00013	GO:0003723	RNA binding	molecular_function
maker-chr9-augustus-gene-24.12	Pfam:PF07650	GO:0003723	RNA binding	molecular_function
maker-chr9-augustus-gene-24.14	Pfam:PF01546	GO:0008152	metabolic process	biological_process
maker-chr9-augustus-gene-24.14	Pfam:PF01546	GO:0016787	hydrolase activity	molecular_function
maker-chr9-augustus-gene-24.15	Pfam:PF03357	GO:0007034	vacuolar transport	biological_process
maker-chr9-augustus-gene-24.15	Pfam:PF08653	GO:0008608	attachment of spindle microtubules to kinetochore	biological_process
maker-chr9-augustus-gene-24.15	Pfam:PF08653	GO:0042729	DASH complex	cellular_component
maker-chr9-augustus-gene-24.15	Pfam:PF08653	GO:0072686	mitotic spindle	cellular_component
maker-chr9-augustus-gene-24.15	Pfam:PF05531	GO:0019028	viral capsid	cellular_component
maker-chr9-augustus-gene-24.15	Pfam:PF01105	GO:0006810	transport	biological_process
maker-chr9-augustus-gene-24.15	Pfam:PF01105	GO:0016021	integral component of membrane	cellular_component
maker-chr9-augustus-gene-33.0	Pfam:PF03171	GO:0016491	oxidoreductase activity	molecular_function
maker-chr9-augustus-gene-33.0	Pfam:PF03171	GO:0055114	oxidation-reduction process	biological_process
maker-chr9-augustus-gene-33.1	Pfam:PF16719	GO:0003682	chromatin binding	molecular_function
maker-chr9-augustus-gene-33.1	Pfam:PF00046	GO:0003677	DNA binding	molecular_function
maker-chr9-augustus-gene-33.2	Pfam:PF03949	GO:0004471	malate dehydrogenase (decarboxylating) (NAD+) activity	molecular_function
maker-chr9-augustus-gene-33.2	Pfam:PF03949	GO:0051287	NAD binding	molecular_function
maker-chr9-augustus-gene-33.2	Pfam:PF03949	GO:0055114	oxidation-reduction process	biological_process
maker-chr9-augustus-gene-33.2	Pfam:PF00390	GO:0004471	malate dehydrogenase (decarboxylating) (NAD+) activity	molecular_function
maker-chr9-augustus-gene-33.2	Pfam:PF00390	GO:0055114	oxidation-reduction process	biological_process
maker-chr9-augustus-gene-33.3	Pfam:PF01061	GO:0016020	membrane	cellular_component
maker-chr9-augustus-gene-33.3	Pfam:PF00005	GO:0005524	ATP binding	molecular_function
maker-chr9-augustus-gene-33.3	Pfam:PF00005	GO:0016887	ATPase activity	molecular_function
maker-chr9-augustus-gene-33.3	Pfam:PF13304	GO:0005524	ATP binding	molecular_function
maker-chr9-augustus-gene-33.3	Pfam:PF00004	GO:0005524	ATP binding	molecular_function
maker-chr9-augustus-gene-33.3	Pfam:PF03193	GO:0003924	GTPase activity	molecular_function
maker-chr9-augustus-gene-33.3	Pfam:PF03193	GO:0005525	GTP binding	molecular_function
maker-chr9-augustus-gene-33.3	Pfam:PF03266	GO:0098519	nucleotide phosphatase activity	acting on free nucleotides	molecular_function
maker-chr9-augustus-gene-33.3	Pfam:PF01926	GO:0005525	GTP binding	molecular_function
maker-chr9-augustus-gene-33.3	Pfam:PF06414	GO:0005524	ATP binding	molecular_function
maker-chr9-augustus-gene-33.3	Pfam:PF06414	GO:0016301	kinase activity	molecular_function
maker-chr9-augustus-gene-33.3	Pfam:PF10662	GO:0005524	ATP binding	molecular_function
maker-chr9-augustus-gene-33.3	Pfam:PF10662	GO:0006576	cellular biogenic amine metabolic process	biological_process
maker-chr9-augustus-gene-33.3	Pfam:PF02367	GO:0002949	tRNA threonylcarbamoyladenosine modification	biological_process
maker-chr9-augustus-gene-33.3	Pfam:PF03205	GO:0005525	GTP binding	molecular_function
maker-chr9-augustus-gene-33.3	Pfam:PF03205	GO:0006777	Mo-molybdopterin cofactor biosynthetic process	biological_process
maker-chr9-augustus-gene-18.15	Pfam:PF05791	GO:0009405	pathogenesis	biological_process
maker-chr9-augustus-gene-18.15	Pfam:PF05791	GO:0016020	membrane	cellular_component
maker-chr9-augustus-gene-18.15	Pfam:PF05531	GO:0019028	viral capsid	cellular_component
maker-chr9-augustus-gene-18.15	Pfam:PF00769	GO:0005737	cytoplasm	cellular_component
maker-chr9-augustus-gene-18.15	Pfam:PF00769	GO:0008092	cytoskeletal protein binding	molecular_function
maker-chr9-augustus-gene-18.15	Pfam:PF00769	GO:0019898	extrinsic component of membrane	cellular_component
maker-chr9-augustus-gene-18.15	Pfam:PF07926	GO:0006606	protein import into nucleus	biological_process
maker-chr9-augustus-gene-18.15	Pfam:PF04111	GO:0006914	autophagy	biological_process
maker-chr9-augustus-gene-18.15	Pfam:PF07989	GO:0005815	microtubule organizing center	cellular_component
maker-chr9-augustus-gene-18.15	Pfam:PF04977	GO:0007049	cell cycle	biological_process
maker-chr9-augustus-gene-18.15	Pfam:PF05478	GO:0016021	integral component of membrane	cellular_component
maker-chr9-augustus-gene-18.15	Pfam:PF10473	GO:0008134	transcription factor binding	molecular_function
maker-chr9-augustus-gene-18.15	Pfam:PF10473	GO:0042803	protein homodimerization activity	molecular_function
maker-chr9-augustus-gene-18.15	Pfam:PF10473	GO:0045502	dynein binding	molecular_function
maker-chr9-augustus-gene-18.15	Pfam:PF04799	GO:0003924	GTPase activity	molecular_function
maker-chr9-augustus-gene-18.15	Pfam:PF04799	GO:0005741	mitochondrial outer membrane	cellular_component
maker-chr9-augustus-gene-18.15	Pfam:PF04799	GO:0008053	mitochondrial fusion	biological_process
maker-chr9-augustus-gene-18.15	Pfam:PF04799	GO:0016021	integral component of membrane	cellular_component
maker-chr9-augustus-gene-18.15	Pfam:PF08702	GO:0005102	receptor binding	molecular_function
maker-chr9-augustus-gene-18.15	Pfam:PF08702	GO:0005577	fibrinogen complex	cellular_component
maker-chr9-augustus-gene-18.15	Pfam:PF08702	GO:0007165	signal transduction	biological_process
maker-chr9-augustus-gene-18.15	Pfam:PF08702	GO:0030168	platelet activation	biological_process
maker-chr9-augustus-gene-18.15	Pfam:PF08702	GO:0030674	protein binding	bridging	molecular_function
maker-chr9-augustus-gene-18.15	Pfam:PF08702	GO:0051258	protein polymerization	biological_process
maker-chr9-augustus-gene-18.15	Pfam:PF04728	GO:0019867	outer membrane	cellular_component
maker-chr9-augustus-gene-18.15	Pfam:PF09177	GO:0016020	membrane	cellular_component
maker-chr9-augustus-gene-18.15	Pfam:PF09177	GO:0048193	Golgi vesicle transport	biological_process
maker-chr9-augustus-gene-18.15	Pfam:PF05837	GO:0000776	kinetochore	cellular_component
maker-chr9-augustus-gene-18.15	Pfam:PF05837	GO:0051382	kinetochore assembly	biological_process
maker-chr9-augustus-gene-18.15	Pfam:PF00170	GO:0003700	transcription factor activity	sequence-specific DNA binding	molecular_function
maker-chr9-augustus-gene-18.15	Pfam:PF00170	GO:0006355	regulation of transcription	DNA-templated	biological_process
maker-chr9-augustus-gene-18.15	Pfam:PF00170	GO:0043565	sequence-specific DNA binding	molecular_function
maker-chr9-augustus-gene-27.23	Pfam:PF07714	GO:0004672	protein kinase activity	molecular_function
maker-chr9-augustus-gene-27.23	Pfam:PF07714	GO:0006468	protein phosphorylation	biological_process
maker-chr9-augustus-gene-27.23	Pfam:PF00069	GO:0004672	protein kinase activity	molecular_function
maker-chr9-augustus-gene-27.23	Pfam:PF00069	GO:0005524	ATP binding	molecular_function
maker-chr9-augustus-gene-27.23	Pfam:PF00069	GO:0006468	protein phosphorylation	biological_process
maker-chr9-augustus-gene-27.23	Pfam:PF13855	GO:0005515	protein binding	molecular_function
maker-chr9-augustus-gene-27.23	Pfam:PF00560	GO:0005515	protein binding	molecular_function
maker-chr9-augustus-gene-27.23	Pfam:PF13516	GO:0005515	protein binding	molecular_function
maker-chr9-snap-gene-27.5	Pfam:PF07714	GO:0004672	protein kinase activity	molecular_function
maker-chr9-snap-gene-27.5	Pfam:PF07714	GO:0006468	protein phosphorylation	biological_process
maker-chr9-snap-gene-27.5	Pfam:PF00069	GO:0004672	protein kinase activity	molecular_function
maker-chr9-snap-gene-27.5	Pfam:PF00069	GO:0005524	ATP binding	molecular_function
maker-chr9-snap-gene-27.5	Pfam:PF00069	GO:0006468	protein phosphorylation	biological_process
maker-chr9-snap-gene-27.5	Pfam:PF13855	GO:0005515	protein binding	molecular_function
maker-chr9-snap-gene-27.5	Pfam:PF13516	GO:0005515	protein binding	molecular_function
maker-chr9-snap-gene-27.5	Pfam:PF00560	GO:0005515	protein binding	molecular_function
maker-chr9-augustus-gene-27.26	Pfam:PF07714	GO:0004672	protein kinase activity	molecular_function
maker-chr9-augustus-gene-27.26	Pfam:PF07714	GO:0006468	protein phosphorylation	biological_process
maker-chr9-augustus-gene-27.26	Pfam:PF00069	GO:0004672	protein kinase activity	molecular_function
maker-chr9-augustus-gene-27.26	Pfam:PF00069	GO:0005524	ATP binding	molecular_function
maker-chr9-augustus-gene-27.26	Pfam:PF00069	GO:0006468	protein phosphorylation	biological_process
maker-chr9-augustus-gene-27.26	Pfam:PF13855	GO:0005515	protein binding	molecular_function
maker-chr9-augustus-gene-27.26	Pfam:PF00560	GO:0005515	protein binding	molecular_function
maker-chr9-augustus-gene-27.26	Pfam:PF13516	GO:0005515	protein binding	molecular_function
maker-chr9-augustus-gene-27.26	Pfam:PF11770	GO:0016021	integral component of membrane	cellular_component
maker-chr9-augustus-gene-27.22	Pfam:PF07714	GO:0004672	protein kinase activity	molecular_function
maker-chr9-augustus-gene-27.22	Pfam:PF07714	GO:0006468	protein phosphorylation	biological_process
maker-chr9-augustus-gene-27.22	Pfam:PF00069	GO:0004672	protein kinase activity	molecular_function
maker-chr9-augustus-gene-27.22	Pfam:PF00069	GO:0005524	ATP binding	molecular_function
maker-chr9-augustus-gene-27.22	Pfam:PF00069	GO:0006468	protein phosphorylation	biological_process
maker-chr9-augustus-gene-27.22	Pfam:PF13855	GO:0005515	protein binding	molecular_function
maker-chr9-augustus-gene-27.22	Pfam:PF13516	GO:0005515	protein binding	molecular_function
maker-chr9-augustus-gene-27.22	Pfam:PF00560	GO:0005515	protein binding	molecular_function
maker-chr9-augustus-gene-34.30	Pfam:PF00320	GO:0003700	transcription factor activity	sequence-specific DNA binding	molecular_function
maker-chr9-augustus-gene-34.30	Pfam:PF00320	GO:0006355	regulation of transcription	DNA-templated	biological_process
maker-chr9-augustus-gene-34.30	Pfam:PF00320	GO:0008270	zinc ion binding	molecular_function
maker-chr9-augustus-gene-34.30	Pfam:PF00320	GO:0043565	sequence-specific DNA binding	molecular_function
maker-chr9-augustus-gene-34.33	Pfam:PF01284	GO:0016020	membrane	cellular_component
augustus_masked-chr9-processed-gene-34.26	Pfam:PF00931	GO:0043531	ADP binding	molecular_function
augustus_masked-chr9-processed-gene-34.26	Pfam:PF13855	GO:0005515	protein binding	molecular_function
augustus_masked-chr9-processed-gene-34.26	Pfam:PF00448	GO:0005525	GTP binding	molecular_function
augustus_masked-chr9-processed-gene-34.26	Pfam:PF00448	GO:0006614	SRP-dependent cotranslational protein targeting to membrane	biological_process
augustus_masked-chr9-processed-gene-34.26	Pfam:PF00004	GO:0005524	ATP binding	molecular_function
augustus_masked-chr9-processed-gene-34.26	Pfam:PF01637	GO:0005524	ATP binding	molecular_function
augustus_masked-chr9-processed-gene-34.26	Pfam:PF07651	GO:0005543	phospholipid binding	molecular_function
augustus_masked-chr9-processed-gene-34.26	Pfam:PF03462	GO:0005737	cytoplasm	cellular_component
augustus_masked-chr9-processed-gene-34.26	Pfam:PF03462	GO:0006415	translational termination	biological_process
augustus_masked-chr9-processed-gene-34.26	Pfam:PF03462	GO:0016149	translation release factor activity	codon specific	molecular_function
augustus_masked-chr9-processed-gene-34.26	Pfam:PF00170	GO:0003700	transcription factor activity	sequence-specific DNA binding	molecular_function
augustus_masked-chr9-processed-gene-34.26	Pfam:PF00170	GO:0006355	regulation of transcription	DNA-templated	biological_process
augustus_masked-chr9-processed-gene-34.26	Pfam:PF00170	GO:0043565	sequence-specific DNA binding	molecular_function
maker-chr9-augustus-gene-8.33	Pfam:PF00067	GO:0005506	iron ion binding	molecular_function
maker-chr9-augustus-gene-8.33	Pfam:PF00067	GO:0016705	oxidoreductase activity	acting on paired donors	with incorporation or reduction of molecular oxygen	molecular_function
maker-chr9-augustus-gene-8.33	Pfam:PF00067	GO:0020037	heme binding	molecular_function
maker-chr9-augustus-gene-8.33	Pfam:PF00067	GO:0055114	oxidation-reduction process	biological_process
maker-chr9-augustus-gene-8.33	Pfam:PF04995	GO:0015886	heme transport	biological_process
maker-chr9-augustus-gene-8.33	Pfam:PF04995	GO:0016021	integral component of membrane	cellular_component
maker-chr9-augustus-gene-8.33	Pfam:PF04995	GO:0017004	cytochrome complex assembly	biological_process
maker-chr9-snap-gene-8.1	Pfam:PF00305	GO:0016702	oxidoreductase activity	acting on single donors with incorporation of molecular oxygen	incorporation of two atoms of oxygen	molecular_function
maker-chr9-snap-gene-8.1	Pfam:PF00305	GO:0046872	metal ion binding	molecular_function
maker-chr9-snap-gene-8.1	Pfam:PF00305	GO:0055114	oxidation-reduction process	biological_process
maker-chr9-snap-gene-8.1	Pfam:PF01477	GO:0005515	protein binding	molecular_function
maker-chr9-snap-gene-8.5	Pfam:PF02944	GO:0003677	DNA binding	molecular_function
maker-chr9-snap-gene-8.4	Pfam:PF07714	GO:0004672	protein kinase activity	molecular_function
maker-chr9-snap-gene-8.4	Pfam:PF07714	GO:0006468	protein phosphorylation	biological_process
maker-chr9-snap-gene-8.4	Pfam:PF00069	GO:0004672	protein kinase activity	molecular_function
maker-chr9-snap-gene-8.4	Pfam:PF00069	GO:0005524	ATP binding	molecular_function
maker-chr9-snap-gene-8.4	Pfam:PF00069	GO:0006468	protein phosphorylation	biological_process
maker-chr9-augustus-gene-16.15	Pfam:PF00481	GO:0003824	catalytic activity	molecular_function
maker-chr9-augustus-gene-16.14	Pfam:PF08241	GO:0008152	metabolic process	biological_process
maker-chr9-augustus-gene-16.14	Pfam:PF08241	GO:0008168	methyltransferase activity	molecular_function
maker-chr9-augustus-gene-16.14	Pfam:PF00891	GO:0008171	O-methyltransferase activity	molecular_function
maker-chr9-augustus-gene-16.14	Pfam:PF05175	GO:0008168	methyltransferase activity	molecular_function
maker-chr9-augustus-gene-16.14	Pfam:PF02390	GO:0006400	tRNA modification	biological_process
maker-chr9-augustus-gene-16.14	Pfam:PF02390	GO:0008176	tRNA (guanine-N7-)-methyltransferase activity	molecular_function
maker-chr9-augustus-gene-16.13	Pfam:PF00198	GO:0008152	metabolic process	biological_process
maker-chr9-augustus-gene-16.13	Pfam:PF00198	GO:0016746	transferase activity	transferring acyl groups	molecular_function
maker-chr9-augustus-gene-16.13	Pfam:PF02817	GO:0008152	metabolic process	biological_process
maker-chr9-augustus-gene-16.13	Pfam:PF02817	GO:0016746	transferase activity	transferring acyl groups	molecular_function
maker-chr9-snap-gene-16.3	Pfam:PF13520	GO:0003333	amino acid transmembrane transport	biological_process
maker-chr9-snap-gene-16.3	Pfam:PF13520	GO:0015171	amino acid transmembrane transporter activity	molecular_function
maker-chr9-snap-gene-16.3	Pfam:PF13520	GO:0016020	membrane	cellular_component
maker-chr9-augustus-gene-16.19	Pfam:PF06870	GO:0003677	DNA binding	molecular_function
maker-chr9-augustus-gene-16.19	Pfam:PF06870	GO:0003899	DNA-directed RNA polymerase activity	molecular_function
maker-chr9-augustus-gene-16.19	Pfam:PF06870	GO:0005634	nucleus	cellular_component
maker-chr9-augustus-gene-16.19	Pfam:PF06870	GO:0006351	transcription	DNA-templated	biological_process
maker-chr9-augustus-gene-16.18	Pfam:PF00069	GO:0004672	protein kinase activity	molecular_function
maker-chr9-augustus-gene-16.18	Pfam:PF00069	GO:0005524	ATP binding	molecular_function
maker-chr9-augustus-gene-16.18	Pfam:PF00069	GO:0006468	protein phosphorylation	biological_process
maker-chr9-augustus-gene-16.18	Pfam:PF07714	GO:0004672	protein kinase activity	molecular_function
maker-chr9-augustus-gene-16.18	Pfam:PF07714	GO:0006468	protein phosphorylation	biological_process
maker-chr9-augustus-gene-16.17	Pfam:PF00538	GO:0000786	nucleosome	cellular_component
maker-chr9-augustus-gene-16.17	Pfam:PF00538	GO:0003677	DNA binding	molecular_function
maker-chr9-augustus-gene-16.17	Pfam:PF00538	GO:0005634	nucleus	cellular_component
maker-chr9-augustus-gene-16.17	Pfam:PF00538	GO:0006334	nucleosome assembly	biological_process
maker-chr9-augustus-gene-16.17	Pfam:PF07201	GO:0009405	pathogenesis	biological_process
maker-chr9-augustus-gene-16.17	Pfam:PF07201	GO:0019867	outer membrane	cellular_component
maker-chr9-augustus-gene-16.17	Pfam:PF07201	GO:0046903	secretion	biological_process
maker-chr9-augustus-gene-36.17	Pfam:PF00118	GO:0005524	ATP binding	molecular_function
maker-chr9-augustus-gene-36.16	Pfam:PF02298	GO:0009055	electron carrier activity	molecular_function
maker-chr9-augustus-gene-36.14	Pfam:PF00004	GO:0005524	ATP binding	molecular_function
maker-chr9-augustus-gene-36.14	Pfam:PF05496	GO:0006281	DNA repair	biological_process
maker-chr9-augustus-gene-36.14	Pfam:PF05496	GO:0006310	DNA recombination	biological_process
maker-chr9-augustus-gene-36.14	Pfam:PF05496	GO:0009378	four-way junction helicase activity	molecular_function
maker-chr9-augustus-gene-36.14	Pfam:PF07724	GO:0005524	ATP binding	molecular_function
maker-chr9-augustus-gene-36.14	Pfam:PF01695	GO:0005524	ATP binding	molecular_function
maker-chr9-augustus-gene-36.14	Pfam:PF07728	GO:0005524	ATP binding	molecular_function
maker-chr9-augustus-gene-36.14	Pfam:PF07728	GO:0016887	ATPase activity	molecular_function
maker-chr9-augustus-gene-36.14	Pfam:PF06068	GO:0003678	DNA helicase activity	molecular_function
maker-chr9-augustus-gene-36.14	Pfam:PF06068	GO:0005524	ATP binding	molecular_function
maker-chr9-augustus-gene-36.14	Pfam:PF03040	GO:0016021	integral component of membrane	cellular_component
maker-chr9-augustus-gene-36.14	Pfam:PF05502	GO:0005869	dynactin complex	cellular_component
maker-chr9-augustus-gene-36.19	Pfam:PF05676	GO:0003954	NADH dehydrogenase activity	molecular_function
maker-chr9-augustus-gene-36.19	Pfam:PF05676	GO:0005739	mitochondrion	cellular_component
maker-chr9-augustus-gene-36.19	Pfam:PF05676	GO:0008137	NADH dehydrogenase (ubiquinone) activity	molecular_function
maker-chr9-augustus-gene-37.9	Pfam:PF00111	GO:0009055	electron carrier activity	molecular_function
maker-chr9-augustus-gene-37.9	Pfam:PF00111	GO:0051536	iron-sulfur cluster binding	molecular_function
maker-chr9-augustus-gene-37.12	Pfam:PF00010	GO:0046983	protein dimerization activity	molecular_function
maker-chr9-augustus-gene-37.11	Pfam:PF00097	GO:0046872	metal ion binding	molecular_function
maker-chr9-augustus-gene-37.11	Pfam:PF14634	GO:0005515	protein binding	molecular_function
maker-chr9-augustus-gene-37.11	Pfam:PF14634	GO:0008270	zinc ion binding	molecular_function
maker-chr9-augustus-gene-37.11	Pfam:PF13639	GO:0005515	protein binding	molecular_function
maker-chr9-augustus-gene-37.11	Pfam:PF13639	GO:0008270	zinc ion binding	molecular_function
maker-chr9-augustus-gene-37.13	Pfam:PF00790	GO:0006886	intracellular protein transport	biological_process
maker-chr9-augustus-gene-37.13	Pfam:PF02985	GO:0005515	protein binding	molecular_function
maker-chr9-augustus-gene-37.13	Pfam:PF07651	GO:0005543	phospholipid binding	molecular_function
maker-chr9-augustus-gene-37.15	Pfam:PF00230	GO:0005215	transporter activity	molecular_function
maker-chr9-augustus-gene-37.15	Pfam:PF00230	GO:0006810	transport	biological_process
maker-chr9-augustus-gene-37.15	Pfam:PF00230	GO:0016020	membrane	cellular_component
maker-chr9-augustus-gene-37.14	Pfam:PF13691	GO:0008033	tRNA processing	biological_process
maker-chr9-augustus-gene-22.51	Pfam:PF04718	GO:0000276	mitochondrial proton-transporting ATP synthase complex	coupling factor F(o)	cellular_component
maker-chr9-augustus-gene-22.51	Pfam:PF04718	GO:0015078	hydrogen ion transmembrane transporter activity	molecular_function
maker-chr9-augustus-gene-22.51	Pfam:PF04718	GO:0015986	ATP synthesis coupled proton transport	biological_process
maker-chr9-augustus-gene-22.49	Pfam:PF00005	GO:0005524	ATP binding	molecular_function
maker-chr9-augustus-gene-22.49	Pfam:PF00005	GO:0016887	ATPase activity	molecular_function
maker-chr9-augustus-gene-22.49	Pfam:PF00664	GO:0005524	ATP binding	molecular_function
maker-chr9-augustus-gene-22.49	Pfam:PF00664	GO:0006810	transport	biological_process
maker-chr9-augustus-gene-22.49	Pfam:PF00664	GO:0016021	integral component of membrane	cellular_component
maker-chr9-augustus-gene-22.49	Pfam:PF00664	GO:0042626	ATPase activity	coupled to transmembrane movement of substances	molecular_function
maker-chr9-augustus-gene-22.49	Pfam:PF00664	GO:0055085	transmembrane transport	biological_process
maker-chr9-augustus-gene-22.49	Pfam:PF13304	GO:0005524	ATP binding	molecular_function
maker-chr9-augustus-gene-22.49	Pfam:PF01926	GO:0005525	GTP binding	molecular_function
maker-chr9-augustus-gene-22.49	Pfam:PF00437	GO:0005524	ATP binding	molecular_function
maker-chr9-augustus-gene-22.49	Pfam:PF00437	GO:0006810	transport	biological_process
maker-chr9-augustus-gene-22.49	Pfam:PF03193	GO:0003924	GTPase activity	molecular_function
maker-chr9-augustus-gene-22.49	Pfam:PF03193	GO:0005525	GTP binding	molecular_function
maker-chr9-augustus-gene-22.49	Pfam:PF00004	GO:0005524	ATP binding	molecular_function
maker-chr9-augustus-gene-22.49	Pfam:PF00931	GO:0043531	ADP binding	molecular_function
maker-chr9-augustus-gene-22.49	Pfam:PF00270	GO:0003676	nucleic acid binding	molecular_function
maker-chr9-augustus-gene-22.49	Pfam:PF00270	GO:0005524	ATP binding	molecular_function
maker-chr9-augustus-gene-22.49	Pfam:PF03266	GO:0098519	nucleotide phosphatase activity	acting on free nucleotides	molecular_function
maker-chr9-augustus-gene-22.49	Pfam:PF08477	GO:0005525	GTP binding	molecular_function
maker-chr9-augustus-gene-22.49	Pfam:PF08477	GO:0007264	small GTPase mediated signal transduction	biological_process
maker-chr9-augustus-gene-22.49	Pfam:PF01695	GO:0005524	ATP binding	molecular_function
maker-chr9-augustus-gene-22.49	Pfam:PF03205	GO:0005525	GTP binding	molecular_function
maker-chr9-augustus-gene-22.49	Pfam:PF03205	GO:0006777	Mo-molybdopterin cofactor biosynthetic process	biological_process
maker-chr9-snap-gene-22.1	Pfam:PF00664	GO:0005524	ATP binding	molecular_function
maker-chr9-snap-gene-22.1	Pfam:PF00664	GO:0006810	transport	biological_process
maker-chr9-snap-gene-22.1	Pfam:PF00664	GO:0016021	integral component of membrane	cellular_component
maker-chr9-snap-gene-22.1	Pfam:PF00664	GO:0042626	ATPase activity	coupled to transmembrane movement of substances	molecular_function
maker-chr9-snap-gene-22.1	Pfam:PF00664	GO:0055085	transmembrane transport	biological_process
maker-chr9-snap-gene-22.2	Pfam:PF00005	GO:0005524	ATP binding	molecular_function
maker-chr9-snap-gene-22.2	Pfam:PF00005	GO:0016887	ATPase activity	molecular_function
maker-chr9-snap-gene-22.2	Pfam:PF00664	GO:0005524	ATP binding	molecular_function
maker-chr9-snap-gene-22.2	Pfam:PF00664	GO:0006810	transport	biological_process
maker-chr9-snap-gene-22.2	Pfam:PF00664	GO:0016021	integral component of membrane	cellular_component
maker-chr9-snap-gene-22.2	Pfam:PF00664	GO:0042626	ATPase activity	coupled to transmembrane movement of substances	molecular_function
maker-chr9-snap-gene-22.2	Pfam:PF00664	GO:0055085	transmembrane transport	biological_process
maker-chr9-snap-gene-22.2	Pfam:PF01926	GO:0005525	GTP binding	molecular_function
maker-chr9-snap-gene-22.2	Pfam:PF00437	GO:0005524	ATP binding	molecular_function
maker-chr9-snap-gene-22.2	Pfam:PF00437	GO:0006810	transport	biological_process
maker-chr9-snap-gene-22.2	Pfam:PF13304	GO:0005524	ATP binding	molecular_function
maker-chr9-snap-gene-22.2	Pfam:PF03193	GO:0003924	GTPase activity	molecular_function
maker-chr9-snap-gene-22.2	Pfam:PF03193	GO:0005525	GTP binding	molecular_function
maker-chr9-snap-gene-22.2	Pfam:PF00004	GO:0005524	ATP binding	molecular_function
maker-chr9-snap-gene-22.2	Pfam:PF00931	GO:0043531	ADP binding	molecular_function
maker-chr9-snap-gene-22.2	Pfam:PF03266	GO:0098519	nucleotide phosphatase activity	acting on free nucleotides	molecular_function
maker-chr9-snap-gene-22.2	Pfam:PF01580	GO:0000166	nucleotide binding	molecular_function
maker-chr9-snap-gene-22.2	Pfam:PF01580	GO:0003677	DNA binding	molecular_function
maker-chr9-snap-gene-22.2	Pfam:PF01580	GO:0005524	ATP binding	molecular_function
maker-chr9-snap-gene-22.2	Pfam:PF08477	GO:0005525	GTP binding	molecular_function
maker-chr9-snap-gene-22.2	Pfam:PF08477	GO:0007264	small GTPase mediated signal transduction	biological_process
maker-chr9-snap-gene-22.2	Pfam:PF00270	GO:0003676	nucleic acid binding	molecular_function
maker-chr9-snap-gene-22.2	Pfam:PF00270	GO:0005524	ATP binding	molecular_function
maker-chr9-snap-gene-22.2	Pfam:PF06414	GO:0005524	ATP binding	molecular_function
maker-chr9-snap-gene-22.2	Pfam:PF06414	GO:0016301	kinase activity	molecular_function
maker-chr9-snap-gene-22.2	Pfam:PF02367	GO:0002949	tRNA threonylcarbamoyladenosine modification	biological_process
maker-chr9-snap-gene-22.2	Pfam:PF00006	GO:0005524	ATP binding	molecular_function
maker-chr9-snap-gene-22.2	Pfam:PF03205	GO:0005525	GTP binding	molecular_function
maker-chr9-snap-gene-22.2	Pfam:PF03205	GO:0006777	Mo-molybdopterin cofactor biosynthetic process	biological_process
maker-chr9-snap-gene-22.2	Pfam:PF01695	GO:0005524	ATP binding	molecular_function
maker-chr9-snap-gene-22.6	Pfam:PF00400	GO:0005515	protein binding	molecular_function
maker-chr9-snap-gene-22.6	Pfam:PF06433	GO:0030058	amine dehydrogenase activity	molecular_function
maker-chr9-snap-gene-22.6	Pfam:PF06433	GO:0042597	periplasmic space	cellular_component
maker-chr9-snap-gene-22.6	Pfam:PF06433	GO:0055114	oxidation-reduction process	biological_process
maker-chr9-augustus-gene-22.52	Pfam:PF07714	GO:0004672	protein kinase activity	molecular_function
maker-chr9-augustus-gene-22.52	Pfam:PF07714	GO:0006468	protein phosphorylation	biological_process
maker-chr9-augustus-gene-22.52	Pfam:PF00069	GO:0004672	protein kinase activity	molecular_function
maker-chr9-augustus-gene-22.52	Pfam:PF00069	GO:0005524	ATP binding	molecular_function
maker-chr9-augustus-gene-22.52	Pfam:PF00069	GO:0006468	protein phosphorylation	biological_process
maker-chr9-augustus-gene-22.52	Pfam:PF00582	GO:0006950	response to stress	biological_process
maker-chr9-augustus-gene-22.52	Pfam:PF11965	GO:0016851	magnesium chelatase activity	molecular_function
maker-chr9-augustus-gene-22.54	Pfam:PF06888	GO:0016791	phosphatase activity	molecular_function
maker-chr9-augustus-gene-22.54	Pfam:PF01128	GO:0008299	isoprenoid biosynthetic process	biological_process
maker-chr9-augustus-gene-22.54	Pfam:PF01128	GO:0050518	2-C-methyl-D-erythritol 4-phosphate cytidylyltransferase activity	molecular_function
maker-chr9-augustus-gene-22.53	Pfam:PF06888	GO:0016791	phosphatase activity	molecular_function
maker-chr9-augustus-gene-22.53	Pfam:PF01128	GO:0008299	isoprenoid biosynthetic process	biological_process
maker-chr9-augustus-gene-22.53	Pfam:PF01128	GO:0050518	2-C-methyl-D-erythritol 4-phosphate cytidylyltransferase activity	molecular_function
maker-chr9-snap-gene-39.27	Pfam:PF03759	GO:0005089	Rho guanyl-nucleotide exchange factor activity	molecular_function
maker-chr9-snap-gene-39.26	Pfam:PF01221	GO:0007017	microtubule-based process	biological_process
maker-chr9-snap-gene-39.26	Pfam:PF01221	GO:0030286	dynein complex	cellular_component
maker-chr9-augustus-gene-39.40	Pfam:PF02826	GO:0051287	NAD binding	molecular_function
maker-chr9-augustus-gene-39.40	Pfam:PF02826	GO:0055114	oxidation-reduction process	biological_process
maker-chr9-augustus-gene-39.40	Pfam:PF00389	GO:0008152	metabolic process	biological_process
maker-chr9-augustus-gene-39.40	Pfam:PF00389	GO:0016616	oxidoreductase activity	acting on the CH-OH group of donors	NAD or NADP as acceptor	molecular_function
maker-chr9-augustus-gene-39.40	Pfam:PF00389	GO:0051287	NAD binding	molecular_function
maker-chr9-augustus-gene-39.40	Pfam:PF00389	GO:0055114	oxidation-reduction process	biological_process
maker-chr9-augustus-gene-39.40	Pfam:PF03446	GO:0004616	phosphogluconate dehydrogenase (decarboxylating) activity	molecular_function
maker-chr9-augustus-gene-39.40	Pfam:PF03446	GO:0055114	oxidation-reduction process	biological_process
maker-chr9-augustus-gene-39.41	Pfam:PF03244	GO:0009522	photosystem I	cellular_component
maker-chr9-augustus-gene-39.41	Pfam:PF03244	GO:0009538	photosystem I reaction center	cellular_component
maker-chr9-augustus-gene-39.41	Pfam:PF03244	GO:0015979	photosynthesis	biological_process
maker-chr9-snap-gene-39.30	Pfam:PF02826	GO:0051287	NAD binding	molecular_function
maker-chr9-snap-gene-39.30	Pfam:PF02826	GO:0055114	oxidation-reduction process	biological_process
maker-chr9-snap-gene-39.30	Pfam:PF00389	GO:0008152	metabolic process	biological_process
maker-chr9-snap-gene-39.30	Pfam:PF00389	GO:0016616	oxidoreductase activity	acting on the CH-OH group of donors	NAD or NADP as acceptor	molecular_function
maker-chr9-snap-gene-39.30	Pfam:PF00389	GO:0051287	NAD binding	molecular_function
maker-chr9-snap-gene-39.30	Pfam:PF00389	GO:0055114	oxidation-reduction process	biological_process
maker-chr9-snap-gene-39.30	Pfam:PF03446	GO:0004616	phosphogluconate dehydrogenase (decarboxylating) activity	molecular_function
maker-chr9-snap-gene-39.30	Pfam:PF03446	GO:0055114	oxidation-reduction process	biological_process
maker-chr9-augustus-gene-39.42	Pfam:PF01852	GO:0008289	lipid binding	molecular_function
maker-chr9-augustus-gene-39.42	Pfam:PF00046	GO:0003677	DNA binding	molecular_function
maker-chr9-augustus-gene-39.42	Pfam:PF05920	GO:0003677	DNA binding	molecular_function
maker-chr9-augustus-gene-39.42	Pfam:PF05920	GO:0006355	regulation of transcription	DNA-templated	biological_process
maker-chr9-augustus-gene-39.42	Pfam:PF07989	GO:0005815	microtubule organizing center	cellular_component
maker-chr9-augustus-gene-39.42	Pfam:PF04977	GO:0007049	cell cycle	biological_process
maker-chr9-augustus-gene-39.42	Pfam:PF02183	GO:0003700	transcription factor activity	sequence-specific DNA binding	molecular_function
maker-chr9-augustus-gene-39.42	Pfam:PF02183	GO:0006355	regulation of transcription	DNA-templated	biological_process
maker-chr9-augustus-gene-39.42	Pfam:PF02183	GO:0043565	sequence-specific DNA binding	molecular_function
maker-chr9-augustus-gene-39.42	Pfam:PF15898	GO:0019901	protein kinase binding	molecular_function
maker-chr9-augustus-gene-39.42	Pfam:PF06005	GO:0005737	cytoplasm	cellular_component
maker-chr9-augustus-gene-39.42	Pfam:PF06005	GO:0043093	FtsZ-dependent cytokinesis	biological_process
maker-chr9-augustus-gene-39.42	Pfam:PF06005	GO:0090529	cell septum assembly	biological_process
maker-chr9-augustus-gene-39.37	Pfam:PF00085	GO:0045454	cell redox homeostasis	biological_process
maker-chr9-augustus-gene-39.37	Pfam:PF00578	GO:0016209	antioxidant activity	molecular_function
maker-chr9-augustus-gene-39.37	Pfam:PF00578	GO:0016491	oxidoreductase activity	molecular_function
maker-chr9-augustus-gene-39.37	Pfam:PF00578	GO:0055114	oxidation-reduction process	biological_process
maker-chr9-augustus-gene-39.37	Pfam:PF01216	GO:0005509	calcium ion binding	molecular_function
maker-chr9-augustus-gene-43.11	Pfam:PF04048	GO:0000145	exocyst	cellular_component
maker-chr9-augustus-gene-43.11	Pfam:PF04048	GO:0006904	vesicle docking involved in exocytosis	biological_process
maker-chr9-augustus-gene-43.11	Pfam:PF04048	GO:0015031	protein transport	biological_process
maker-chr9-snap-gene-43.5	Pfam:PF00916	GO:0008272	sulfate transport	biological_process
maker-chr9-snap-gene-43.5	Pfam:PF00916	GO:0015116	sulfate transmembrane transporter activity	molecular_function
maker-chr9-snap-gene-43.5	Pfam:PF00916	GO:0016021	integral component of membrane	cellular_component
maker-chr9-snap-gene-43.3	Pfam:PF00149	GO:0016787	hydrolase activity	molecular_function
maker-chr9-snap-gene-43.3	Pfam:PF03153	GO:0005672	transcription factor TFIIA complex	cellular_component
maker-chr9-snap-gene-43.3	Pfam:PF03153	GO:0006367	transcription initiation from RNA polymerase II promoter	biological_process
augustus_masked-chr9-processed-gene-41.38	Pfam:PF04048	GO:0000145	exocyst	cellular_component
augustus_masked-chr9-processed-gene-41.38	Pfam:PF04048	GO:0006904	vesicle docking involved in exocytosis	biological_process
augustus_masked-chr9-processed-gene-41.38	Pfam:PF04048	GO:0015031	protein transport	biological_process
maker-chr9-augustus-gene-41.1	Pfam:PF00612	GO:0005515	protein binding	molecular_function
maker-chr9-snap-gene-41.29	Pfam:PF00071	GO:0005525	GTP binding	molecular_function
maker-chr9-snap-gene-41.29	Pfam:PF00071	GO:0007264	small GTPase mediated signal transduction	biological_process
maker-chr9-snap-gene-41.29	Pfam:PF08477	GO:0005525	GTP binding	molecular_function
maker-chr9-snap-gene-41.29	Pfam:PF08477	GO:0007264	small GTPase mediated signal transduction	biological_process
maker-chr9-snap-gene-41.29	Pfam:PF00025	GO:0005525	GTP binding	molecular_function
maker-chr9-snap-gene-41.29	Pfam:PF03193	GO:0003924	GTPase activity	molecular_function
maker-chr9-snap-gene-41.29	Pfam:PF03193	GO:0005525	GTP binding	molecular_function
maker-chr9-snap-gene-41.29	Pfam:PF04670	GO:0005525	GTP binding	molecular_function
maker-chr9-snap-gene-41.29	Pfam:PF01926	GO:0005525	GTP binding	molecular_function
maker-chr9-snap-gene-41.29	Pfam:PF02367	GO:0002949	tRNA threonylcarbamoyladenosine modification	biological_process
maker-chr9-snap-gene-41.29	Pfam:PF02421	GO:0005525	GTP binding	molecular_function
maker-chr9-augustus-gene-41.7	Pfam:PF03398	GO:0015031	protein transport	biological_process
maker-chr9-augustus-gene-3.4	Pfam:PF00847	GO:0003700	transcription factor activity	sequence-specific DNA binding	molecular_function
maker-chr9-augustus-gene-3.4	Pfam:PF00847	GO:0006355	regulation of transcription	DNA-templated	biological_process
maker-chr9-augustus-gene-3.10	Pfam:PF00657	GO:0016788	hydrolase activity	acting on ester bonds	molecular_function
maker-chr9-snap-gene-3.33	Pfam:PF01008	GO:0044237	cellular metabolic process	biological_process
maker-chr9-augustus-gene-3.8	Pfam:PF00657	GO:0016788	hydrolase activity	acting on ester bonds	molecular_function
maker-chr9-snap-gene-3.38	Pfam:PF00657	GO:0016788	hydrolase activity	acting on ester bonds	molecular_function
maker-chr9-augustus-gene-3.9	Pfam:PF00657	GO:0016788	hydrolase activity	acting on ester bonds	molecular_function
maker-chr9-snap-gene-3.35	Pfam:PF01388	GO:0003677	DNA binding	molecular_function
maker-chr9-augustus-gene-3.7	Pfam:PF09648	GO:0016021	integral component of membrane	cellular_component
maker-chr9-augustus-gene-3.6	Pfam:PF00657	GO:0016788	hydrolase activity	acting on ester bonds	molecular_function
maker-chr9-augustus-gene-3.11	Pfam:PF01504	GO:0016307	phosphatidylinositol phosphate kinase activity	molecular_function
maker-chr9-augustus-gene-3.11	Pfam:PF01504	GO:0046488	phosphatidylinositol metabolic process	biological_process
maker-chr9-augustus-gene-3.11	Pfam:PF00118	GO:0005524	ATP binding	molecular_function
maker-chr9-augustus-gene-3.11	Pfam:PF01363	GO:0046872	metal ion binding	molecular_function
maker-chr9-snap-gene-17.46	Pfam:PF00063	GO:0003774	motor activity	molecular_function
maker-chr9-snap-gene-17.46	Pfam:PF00063	GO:0005524	ATP binding	molecular_function
maker-chr9-snap-gene-17.46	Pfam:PF00063	GO:0016459	myosin complex	cellular_component
maker-chr9-snap-gene-17.46	Pfam:PF00612	GO:0005515	protein binding	molecular_function
maker-chr9-snap-gene-17.46	Pfam:PF02736	GO:0003774	motor activity	molecular_function
maker-chr9-snap-gene-17.46	Pfam:PF02736	GO:0005524	ATP binding	molecular_function
maker-chr9-snap-gene-17.46	Pfam:PF02736	GO:0016459	myosin complex	cellular_component
maker-chr9-snap-gene-17.46	Pfam:PF07475	GO:0000155	phosphorelay sensor kinase activity	molecular_function
maker-chr9-snap-gene-17.46	Pfam:PF07475	GO:0000160	phosphorelay signal transduction system	biological_process
maker-chr9-snap-gene-17.46	Pfam:PF07475	GO:0004672	protein kinase activity	molecular_function
maker-chr9-snap-gene-17.46	Pfam:PF07475	GO:0005524	ATP binding	molecular_function
maker-chr9-snap-gene-17.46	Pfam:PF07475	GO:0006109	regulation of carbohydrate metabolic process	biological_process
maker-chr9-snap-gene-17.46	Pfam:PF05209	GO:0051302	regulation of cell division	biological_process
maker-chr9-snap-gene-20.46	Pfam:PF05199	GO:0016614	oxidoreductase activity	acting on CH-OH group of donors	molecular_function
maker-chr9-snap-gene-20.46	Pfam:PF05199	GO:0055114	oxidation-reduction process	biological_process
maker-chr9-snap-gene-20.46	Pfam:PF00732	GO:0016614	oxidoreductase activity	acting on CH-OH group of donors	molecular_function
maker-chr9-snap-gene-20.46	Pfam:PF00732	GO:0050660	flavin adenine dinucleotide binding	molecular_function
maker-chr9-snap-gene-20.46	Pfam:PF00732	GO:0055114	oxidation-reduction process	biological_process
maker-chr9-augustus-gene-20.38	Pfam:PF00118	GO:0005524	ATP binding	molecular_function
maker-chr9-augustus-gene-20.38	Pfam:PF04471	GO:0003677	DNA binding	molecular_function
maker-chr9-augustus-gene-20.38	Pfam:PF04471	GO:0004519	endonuclease activity	molecular_function
maker-chr9-augustus-gene-20.38	Pfam:PF04471	GO:0009307	DNA restriction-modification system	biological_process
maker-chr9-augustus-gene-20.34	Pfam:PF14724	GO:0050290	sphingomyelin phosphodiesterase D activity	molecular_function
maker-chr9-augustus-gene-20.41	Pfam:PF00122	GO:0000166	nucleotide binding	molecular_function
maker-chr9-augustus-gene-20.41	Pfam:PF00122	GO:0046872	metal ion binding	molecular_function
maker-chr9-augustus-gene-40.7	Pfam:PF13307	GO:0003676	nucleic acid binding	molecular_function
maker-chr9-augustus-gene-40.7	Pfam:PF13307	GO:0005524	ATP binding	molecular_function
maker-chr9-augustus-gene-40.7	Pfam:PF13307	GO:0006139	nucleobase-containing compound metabolic process	biological_process
maker-chr9-augustus-gene-40.7	Pfam:PF13307	GO:0008026	ATP-dependent helicase activity	molecular_function
maker-chr9-augustus-gene-40.7	Pfam:PF13307	GO:0016818	hydrolase activity	acting on acid anhydrides	in phosphorus-containing anhydrides	molecular_function
maker-chr9-augustus-gene-40.6	Pfam:PF06733	GO:0003677	DNA binding	molecular_function
maker-chr9-augustus-gene-40.6	Pfam:PF06733	GO:0004003	ATP-dependent DNA helicase activity	molecular_function
maker-chr9-augustus-gene-40.6	Pfam:PF06733	GO:0005524	ATP binding	molecular_function
maker-chr9-augustus-gene-40.6	Pfam:PF00270	GO:0003676	nucleic acid binding	molecular_function
maker-chr9-augustus-gene-40.6	Pfam:PF00270	GO:0005524	ATP binding	molecular_function
maker-chr9-augustus-gene-40.1	Pfam:PF00083	GO:0016021	integral component of membrane	cellular_component
maker-chr9-augustus-gene-40.1	Pfam:PF00083	GO:0022857	transmembrane transporter activity	molecular_function
maker-chr9-augustus-gene-40.1	Pfam:PF00083	GO:0055085	transmembrane transport	biological_process
maker-chr9-augustus-gene-40.1	Pfam:PF07690	GO:0016021	integral component of membrane	cellular_component
maker-chr9-augustus-gene-40.1	Pfam:PF07690	GO:0055085	transmembrane transport	biological_process
maker-chr9-augustus-gene-40.5	Pfam:PF00787	GO:0035091	phosphatidylinositol binding	molecular_function
maker-chr9-augustus-gene-40.2	Pfam:PF00083	GO:0016021	integral component of membrane	cellular_component
maker-chr9-augustus-gene-40.2	Pfam:PF00083	GO:0022857	transmembrane transporter activity	molecular_function
maker-chr9-augustus-gene-40.2	Pfam:PF00083	GO:0055085	transmembrane transport	biological_process
maker-chr9-augustus-gene-40.2	Pfam:PF07690	GO:0016021	integral component of membrane	cellular_component
maker-chr9-augustus-gene-40.2	Pfam:PF07690	GO:0055085	transmembrane transport	biological_process
maker-chr9-augustus-gene-40.8	Pfam:PF01207	GO:0008033	tRNA processing	biological_process
maker-chr9-augustus-gene-40.8	Pfam:PF01207	GO:0017150	tRNA dihydrouridine synthase activity	molecular_function
maker-chr9-augustus-gene-40.8	Pfam:PF01207	GO:0050660	flavin adenine dinucleotide binding	molecular_function
maker-chr9-augustus-gene-40.8	Pfam:PF01207	GO:0055114	oxidation-reduction process	biological_process
maker-chr9-augustus-gene-40.8	Pfam:PF00977	GO:0000105	histidine biosynthetic process	biological_process
maker-chr9-augustus-gene-40.8	Pfam:PF03060	GO:0018580	nitronate monooxygenase activity	molecular_function
maker-chr9-augustus-gene-40.8	Pfam:PF03060	GO:0055114	oxidation-reduction process	biological_process
maker-chr9-augustus-gene-40.8	Pfam:PF01070	GO:0016491	oxidoreductase activity	molecular_function
maker-chr9-augustus-gene-40.8	Pfam:PF00218	GO:0004425	indole-3-glycerol-phosphate synthase activity	molecular_function
maker-chr9-augustus-gene-40.8	Pfam:PF04131	GO:0006051	N-acetylmannosamine metabolic process	biological_process
maker-chr9-augustus-gene-40.8	Pfam:PF04131	GO:0047465	N-acylglucosamine-6-phosphate 2-epimerase activity	molecular_function
maker-chr9-augustus-gene-40.8	Pfam:PF02568	GO:0004810	tRNA adenylyltransferase activity	molecular_function
maker-chr9-augustus-gene-40.8	Pfam:PF03719	GO:0003735	structural constituent of ribosome	molecular_function
maker-chr9-augustus-gene-40.8	Pfam:PF03719	GO:0005840	ribosome	cellular_component
maker-chr9-augustus-gene-40.8	Pfam:PF03719	GO:0006412	translation	biological_process
maker-chr9-snap-gene-40.22	Pfam:PF00225	GO:0003777	microtubule motor activity	molecular_function
maker-chr9-snap-gene-40.22	Pfam:PF00225	GO:0005524	ATP binding	molecular_function
maker-chr9-snap-gene-40.22	Pfam:PF00225	GO:0007018	microtubule-based movement	biological_process
maker-chr9-snap-gene-40.22	Pfam:PF00225	GO:0008017	microtubule binding	molecular_function
maker-chr9-augustus-gene-40.9	Pfam:PF01907	GO:0003735	structural constituent of ribosome	molecular_function
maker-chr9-augustus-gene-40.9	Pfam:PF01907	GO:0005622	intracellular	cellular_component
maker-chr9-augustus-gene-40.9	Pfam:PF01907	GO:0005840	ribosome	cellular_component
maker-chr9-augustus-gene-40.9	Pfam:PF01907	GO:0006412	translation	biological_process
maker-chr9-augustus-gene-40.9	Pfam:PF00253	GO:0003735	structural constituent of ribosome	molecular_function
maker-chr9-augustus-gene-40.9	Pfam:PF00253	GO:0005622	intracellular	cellular_component
maker-chr9-augustus-gene-40.9	Pfam:PF00253	GO:0005840	ribosome	cellular_component
maker-chr9-augustus-gene-40.9	Pfam:PF00253	GO:0006412	translation	biological_process
maker-chr9-snap-gene-38.30	Pfam:PF01925	GO:0016021	integral component of membrane	cellular_component
augustus_masked-chr9-processed-gene-38.11	Pfam:PF00854	GO:0005215	transporter activity	molecular_function
augustus_masked-chr9-processed-gene-38.11	Pfam:PF00854	GO:0006810	transport	biological_process
augustus_masked-chr9-processed-gene-38.11	Pfam:PF00854	GO:0016020	membrane	cellular_component
augustus_masked-chr9-processed-gene-38.11	Pfam:PF07690	GO:0016021	integral component of membrane	cellular_component
augustus_masked-chr9-processed-gene-38.11	Pfam:PF07690	GO:0055085	transmembrane transport	biological_process
maker-chr9-snap-gene-38.28	Pfam:PF00071	GO:0005525	GTP binding	molecular_function
maker-chr9-snap-gene-38.28	Pfam:PF00071	GO:0007264	small GTPase mediated signal transduction	biological_process
maker-chr9-snap-gene-38.28	Pfam:PF08477	GO:0005525	GTP binding	molecular_function
maker-chr9-snap-gene-38.28	Pfam:PF08477	GO:0007264	small GTPase mediated signal transduction	biological_process
maker-chr9-snap-gene-38.28	Pfam:PF00025	GO:0005525	GTP binding	molecular_function
maker-chr9-augustus-gene-38.1	Pfam:PF07714	GO:0004672	protein kinase activity	molecular_function
maker-chr9-augustus-gene-38.1	Pfam:PF07714	GO:0006468	protein phosphorylation	biological_process
maker-chr9-augustus-gene-38.1	Pfam:PF00069	GO:0004672	protein kinase activity	molecular_function
maker-chr9-augustus-gene-38.1	Pfam:PF00069	GO:0005524	ATP binding	molecular_function
maker-chr9-augustus-gene-38.1	Pfam:PF00069	GO:0006468	protein phosphorylation	biological_process
maker-chr9-augustus-gene-38.1	Pfam:PF06596	GO:0009523	photosystem II	cellular_component
maker-chr9-augustus-gene-38.1	Pfam:PF06596	GO:0015979	photosynthesis	biological_process
maker-chr9-augustus-gene-38.1	Pfam:PF06596	GO:0016020	membrane	cellular_component
maker-chr9-augustus-gene-38.1	Pfam:PF05808	GO:0016021	integral component of membrane	cellular_component
maker-chr9-snap-gene-38.31	Pfam:PF00857	GO:0003824	catalytic activity	molecular_function
maker-chr9-snap-gene-38.31	Pfam:PF00857	GO:0008152	metabolic process	biological_process
maker-chr9-snap-gene-38.32	Pfam:PF00857	GO:0003824	catalytic activity	molecular_function
maker-chr9-snap-gene-38.32	Pfam:PF00857	GO:0008152	metabolic process	biological_process
maker-chr9-augustus-gene-38.7	Pfam:PF00501	GO:0003824	catalytic activity	molecular_function
maker-chr9-augustus-gene-38.7	Pfam:PF00501	GO:0008152	metabolic process	biological_process
maker-chr9-snap-gene-54.23	Pfam:PF16331	GO:0070206	protein trimerization	biological_process
maker-chr9-snap-gene-54.23	Pfam:PF06005	GO:0005737	cytoplasm	cellular_component
maker-chr9-snap-gene-54.23	Pfam:PF06005	GO:0043093	FtsZ-dependent cytokinesis	biological_process
maker-chr9-snap-gene-54.23	Pfam:PF06005	GO:0090529	cell septum assembly	biological_process
maker-chr9-snap-gene-54.24	Pfam:PF03219	GO:0005471	ATP:ADP antiporter activity	molecular_function
maker-chr9-snap-gene-54.24	Pfam:PF03219	GO:0005524	ATP binding	molecular_function
maker-chr9-snap-gene-54.24	Pfam:PF03219	GO:0006810	transport	biological_process
maker-chr9-snap-gene-54.24	Pfam:PF03219	GO:0016021	integral component of membrane	cellular_component
maker-chr9-augustus-gene-7.35	Pfam:PF01764	GO:0006629	lipid metabolic process	biological_process
maker-chr9-augustus-gene-7.35	Pfam:PF03893	GO:0016042	lipid catabolic process	biological_process
maker-chr9-augustus-gene-7.35	Pfam:PF07859	GO:0008152	metabolic process	biological_process
maker-chr9-augustus-gene-7.35	Pfam:PF07859	GO:0016787	hydrolase activity	molecular_function
maker-chr9-augustus-gene-7.34	Pfam:PF00227	GO:0004298	threonine-type endopeptidase activity	molecular_function
maker-chr9-augustus-gene-7.34	Pfam:PF00227	GO:0005839	proteasome core complex	cellular_component
maker-chr9-augustus-gene-7.34	Pfam:PF00227	GO:0051603	proteolysis involved in cellular protein catabolic process	biological_process
maker-chr9-augustus-gene-7.34	Pfam:PF10584	GO:0004175	endopeptidase activity	molecular_function
maker-chr9-augustus-gene-7.34	Pfam:PF10584	GO:0006511	ubiquitin-dependent protein catabolic process	biological_process
maker-chr9-augustus-gene-7.34	Pfam:PF10584	GO:0019773	proteasome core complex	alpha-subunit complex	cellular_component
maker-chr9-augustus-gene-7.40	Pfam:PF00253	GO:0003735	structural constituent of ribosome	molecular_function
maker-chr9-augustus-gene-7.40	Pfam:PF00253	GO:0005622	intracellular	cellular_component
maker-chr9-augustus-gene-7.40	Pfam:PF00253	GO:0005840	ribosome	cellular_component
maker-chr9-augustus-gene-7.40	Pfam:PF00253	GO:0006412	translation	biological_process
maker-chr9-snap-gene-7.2	Pfam:PF00334	GO:0004550	nucleoside diphosphate kinase activity	molecular_function
maker-chr9-snap-gene-7.2	Pfam:PF00334	GO:0006165	nucleoside diphosphate phosphorylation	biological_process
maker-chr9-snap-gene-7.2	Pfam:PF00334	GO:0006183	GTP biosynthetic process	biological_process
maker-chr9-snap-gene-7.2	Pfam:PF00334	GO:0006228	UTP biosynthetic process	biological_process
maker-chr9-snap-gene-7.2	Pfam:PF00334	GO:0006241	CTP biosynthetic process	biological_process
maker-chr9-augustus-gene-7.41	Pfam:PF12678	GO:0008270	zinc ion binding	molecular_function
maker-chr9-augustus-gene-7.41	Pfam:PF12861	GO:0004842	ubiquitin-protein transferase activity	molecular_function
maker-chr9-augustus-gene-7.41	Pfam:PF12861	GO:0005680	anaphase-promoting complex	cellular_component
maker-chr9-augustus-gene-15.17	Pfam:PF00069	GO:0004672	protein kinase activity	molecular_function
maker-chr9-augustus-gene-15.17	Pfam:PF00069	GO:0005524	ATP binding	molecular_function
maker-chr9-augustus-gene-15.17	Pfam:PF00069	GO:0006468	protein phosphorylation	biological_process
maker-chr9-augustus-gene-15.17	Pfam:PF07714	GO:0004672	protein kinase activity	molecular_function
maker-chr9-augustus-gene-15.17	Pfam:PF07714	GO:0006468	protein phosphorylation	biological_process
maker-chr9-augustus-gene-15.13	Pfam:PF00468	GO:0003735	structural constituent of ribosome	molecular_function
maker-chr9-augustus-gene-15.13	Pfam:PF00468	GO:0005622	intracellular	cellular_component
maker-chr9-augustus-gene-15.13	Pfam:PF00468	GO:0005840	ribosome	cellular_component
maker-chr9-augustus-gene-15.13	Pfam:PF00468	GO:0006412	translation	biological_process
maker-chr9-snap-gene-15.25	Pfam:PF00122	GO:0000166	nucleotide binding	molecular_function
maker-chr9-snap-gene-15.25	Pfam:PF00122	GO:0046872	metal ion binding	molecular_function
maker-chr9-augustus-gene-15.12	Pfam:PF01975	GO:0016787	hydrolase activity	molecular_function
augustus_masked-chr9-processed-gene-15.6	Pfam:PF02799	GO:0004379	glycylpeptide N-tetradecanoyltransferase activity	molecular_function
augustus_masked-chr9-processed-gene-15.6	Pfam:PF01233	GO:0004379	glycylpeptide N-tetradecanoyltransferase activity	molecular_function
maker-chr9-augustus-gene-15.18	Pfam:PF00612	GO:0005515	protein binding	molecular_function
maker-chr9-augustus-gene-15.20	Pfam:PF00270	GO:0003676	nucleic acid binding	molecular_function
maker-chr9-augustus-gene-15.20	Pfam:PF00270	GO:0005524	ATP binding	molecular_function
maker-chr9-augustus-gene-15.20	Pfam:PF04851	GO:0003677	DNA binding	molecular_function
maker-chr9-augustus-gene-15.20	Pfam:PF04851	GO:0005524	ATP binding	molecular_function
maker-chr9-augustus-gene-15.20	Pfam:PF04851	GO:0016787	hydrolase activity	molecular_function
maker-chr9-augustus-gene-15.20	Pfam:PF07652	GO:0005524	ATP binding	molecular_function
maker-chr9-augustus-gene-15.20	Pfam:PF07652	GO:0008026	ATP-dependent helicase activity	molecular_function
maker-chr9-augustus-gene-15.20	Pfam:PF07652	GO:0019079	viral genome replication	biological_process
augustus_masked-chr9-processed-gene-60.3	Pfam:PF00931	GO:0043531	ADP binding	molecular_function
augustus_masked-chr9-processed-gene-60.3	Pfam:PF13855	GO:0005515	protein binding	molecular_function
augustus_masked-chr9-processed-gene-60.3	Pfam:PF01637	GO:0005524	ATP binding	molecular_function
augustus_masked-chr9-processed-gene-60.3	Pfam:PF01926	GO:0005525	GTP binding	molecular_function
maker-chr9-snap-gene-30.20	Pfam:PF03727	GO:0005524	ATP binding	molecular_function
maker-chr9-snap-gene-30.20	Pfam:PF03727	GO:0005975	carbohydrate metabolic process	biological_process
maker-chr9-snap-gene-30.20	Pfam:PF03727	GO:0016773	phosphotransferase activity	alcohol group as acceptor	molecular_function
maker-chr9-snap-gene-30.20	Pfam:PF00349	GO:0005524	ATP binding	molecular_function
maker-chr9-snap-gene-30.20	Pfam:PF00349	GO:0005975	carbohydrate metabolic process	biological_process
maker-chr9-snap-gene-30.20	Pfam:PF00349	GO:0016773	phosphotransferase activity	alcohol group as acceptor	molecular_function
maker-chr9-snap-gene-30.19	Pfam:PF04928	GO:0004652	polynucleotide adenylyltransferase activity	molecular_function
maker-chr9-snap-gene-30.19	Pfam:PF04928	GO:0043631	RNA polyadenylation	biological_process
maker-chr9-snap-gene-30.19	Pfam:PF04926	GO:0003723	RNA binding	molecular_function
maker-chr9-snap-gene-30.19	Pfam:PF04926	GO:0043631	RNA polyadenylation	biological_process
maker-chr9-snap-gene-30.19	Pfam:PF01909	GO:0016779	nucleotidyltransferase activity	molecular_function
augustus_masked-chr9-processed-gene-30.31	Pfam:PF00931	GO:0043531	ADP binding	molecular_function
augustus_masked-chr9-processed-gene-30.31	Pfam:PF13855	GO:0005515	protein binding	molecular_function
augustus_masked-chr9-processed-gene-30.31	Pfam:PF01637	GO:0005524	ATP binding	molecular_function
augustus_masked-chr9-processed-gene-30.31	Pfam:PF00004	GO:0005524	ATP binding	molecular_function
maker-chr9-augustus-gene-30.15	Pfam:PF00612	GO:0005515	protein binding	molecular_function
maker-chr9-augustus-gene-30.15	Pfam:PF07123	GO:0009507	chloroplast	cellular_component
maker-chr9-augustus-gene-30.15	Pfam:PF07123	GO:0009523	photosystem II	cellular_component
maker-chr9-augustus-gene-30.15	Pfam:PF07123	GO:0015979	photosynthesis	biological_process
maker-chr9-snap-gene-21.0	Pfam:PF04616	GO:0004553	hydrolase activity	hydrolyzing O-glycosyl compounds	molecular_function
maker-chr9-snap-gene-21.0	Pfam:PF04616	GO:0005975	carbohydrate metabolic process	biological_process
maker-chr9-augustus-gene-21.55	Pfam:PF00076	GO:0003676	nucleic acid binding	molecular_function
maker-chr9-augustus-gene-21.65	Pfam:PF00614	GO:0003824	catalytic activity	molecular_function
maker-chr9-augustus-gene-21.65	Pfam:PF00168	GO:0005515	protein binding	molecular_function
maker-chr9-snap-gene-21.8	Pfam:PF02443	GO:0019069	viral capsid assembly	biological_process
maker-chr9-snap-gene-21.8	Pfam:PF02443	GO:0042025	host cell nucleus	cellular_component
maker-chr9-augustus-gene-21.64	Pfam:PF03366	GO:0006355	regulation of transcription	DNA-templated	biological_process
maker-chr9-augustus-gene-21.64	Pfam:PF04147	GO:0032040	small-subunit processome	cellular_component
maker-chr9-augustus-gene-21.62	Pfam:PF03446	GO:0004616	phosphogluconate dehydrogenase (decarboxylating) activity	molecular_function
maker-chr9-augustus-gene-21.62	Pfam:PF03446	GO:0055114	oxidation-reduction process	biological_process
maker-chr9-augustus-gene-21.62	Pfam:PF14833	GO:0051287	NAD binding	molecular_function
maker-chr9-augustus-gene-21.62	Pfam:PF02826	GO:0051287	NAD binding	molecular_function
maker-chr9-augustus-gene-21.62	Pfam:PF02826	GO:0055114	oxidation-reduction process	biological_process
maker-chr9-augustus-gene-21.62	Pfam:PF02558	GO:0008677	2-dehydropantoate 2-reductase activity	molecular_function
maker-chr9-augustus-gene-21.62	Pfam:PF02558	GO:0055114	oxidation-reduction process	biological_process
maker-chr9-augustus-gene-21.62	Pfam:PF02737	GO:0003857	3-hydroxyacyl-CoA dehydrogenase activity	molecular_function
maker-chr9-augustus-gene-21.62	Pfam:PF02737	GO:0006631	fatty acid metabolic process	biological_process
maker-chr9-augustus-gene-21.62	Pfam:PF02737	GO:0016491	oxidoreductase activity	molecular_function
maker-chr9-augustus-gene-21.62	Pfam:PF02737	GO:0055114	oxidation-reduction process	biological_process
maker-chr9-augustus-gene-21.62	Pfam:PF03435	GO:0016491	oxidoreductase activity	molecular_function
maker-chr9-augustus-gene-21.62	Pfam:PF03435	GO:0055114	oxidation-reduction process	biological_process
maker-chr9-augustus-gene-21.62	Pfam:PF02153	GO:0004665	prephenate dehydrogenase (NADP+) activity	molecular_function
maker-chr9-augustus-gene-21.62	Pfam:PF02153	GO:0006571	tyrosine biosynthetic process	biological_process
maker-chr9-augustus-gene-21.62	Pfam:PF02153	GO:0008977	prephenate dehydrogenase activity	molecular_function
maker-chr9-augustus-gene-21.62	Pfam:PF02153	GO:0055114	oxidation-reduction process	biological_process
maker-chr9-augustus-gene-21.62	Pfam:PF01210	GO:0016616	oxidoreductase activity	acting on the CH-OH group of donors	NAD or NADP as acceptor	molecular_function
maker-chr9-augustus-gene-21.62	Pfam:PF01210	GO:0046168	glycerol-3-phosphate catabolic process	biological_process
maker-chr9-augustus-gene-21.62	Pfam:PF01210	GO:0051287	NAD binding	molecular_function
maker-chr9-augustus-gene-21.62	Pfam:PF01210	GO:0055114	oxidation-reduction process	biological_process
maker-chr9-augustus-gene-21.63	Pfam:PF00076	GO:0003676	nucleic acid binding	molecular_function
maker-chr9-augustus-gene-21.63	Pfam:PF16367	GO:0003676	nucleic acid binding	molecular_function
maker-chr9-augustus-gene-21.58	Pfam:PF02449	GO:0004565	beta-galactosidase activity	molecular_function
maker-chr9-augustus-gene-21.58	Pfam:PF02449	GO:0005975	carbohydrate metabolic process	biological_process
maker-chr9-augustus-gene-21.58	Pfam:PF02449	GO:0009341	beta-galactosidase complex	cellular_component
maker-chr9-augustus-gene-21.56	Pfam:PF07544	GO:0001104	RNA polymerase II transcription cofactor activity	molecular_function
maker-chr9-augustus-gene-21.56	Pfam:PF07544	GO:0006357	regulation of transcription from RNA polymerase II promoter	biological_process
maker-chr9-augustus-gene-21.56	Pfam:PF07544	GO:0016592	mediator complex	cellular_component
maker-chr9-augustus-gene-21.56	Pfam:PF09177	GO:0016020	membrane	cellular_component
maker-chr9-augustus-gene-21.56	Pfam:PF09177	GO:0048193	Golgi vesicle transport	biological_process
maker-chr9-augustus-gene-21.56	Pfam:PF06009	GO:0007155	cell adhesion	biological_process
maker-chr9-augustus-gene-21.56	Pfam:PF11744	GO:0015743	malate transport	biological_process
maker-chr9-augustus-gene-21.56	Pfam:PF16711	GO:0003779	actin binding	molecular_function
maker-chr9-augustus-gene-21.59	Pfam:PF00096	GO:0046872	metal ion binding	molecular_function
maker-chr9-augustus-gene-21.59	Pfam:PF13912	GO:0046872	metal ion binding	molecular_function
maker-chr9-augustus-gene-21.59	Pfam:PF13465	GO:0046872	metal ion binding	molecular_function
maker-chr9-augustus-gene-21.59	Pfam:PF04810	GO:0006886	intracellular protein transport	biological_process
maker-chr9-augustus-gene-21.59	Pfam:PF04810	GO:0006888	ER to Golgi vesicle-mediated transport	biological_process
maker-chr9-augustus-gene-21.59	Pfam:PF04810	GO:0008270	zinc ion binding	molecular_function
maker-chr9-augustus-gene-21.59	Pfam:PF04810	GO:0030127	COPII vesicle coat	cellular_component
maker-chr9-augustus-gene-2.1	Pfam:PF01095	GO:0005618	cell wall	cellular_component
maker-chr9-augustus-gene-2.1	Pfam:PF01095	GO:0030599	pectinesterase activity	molecular_function
maker-chr9-augustus-gene-2.1	Pfam:PF01095	GO:0042545	cell wall modification	biological_process
maker-chr9-augustus-gene-2.1	Pfam:PF04043	GO:0004857	enzyme inhibitor activity	molecular_function
snap_masked-chr9-processed-gene-2.27	Pfam:PF00155	GO:0009058	biosynthetic process	biological_process
snap_masked-chr9-processed-gene-2.27	Pfam:PF00155	GO:0030170	pyridoxal phosphate binding	molecular_function
snap_masked-chr9-processed-gene-2.27	Pfam:PF01212	GO:0006520	cellular amino acid metabolic process	biological_process
snap_masked-chr9-processed-gene-2.27	Pfam:PF01212	GO:0016829	lyase activity	molecular_function
maker-chr9-snap-gene-2.36	Pfam:PF01095	GO:0005618	cell wall	cellular_component
maker-chr9-snap-gene-2.36	Pfam:PF01095	GO:0030599	pectinesterase activity	molecular_function
maker-chr9-snap-gene-2.36	Pfam:PF01095	GO:0042545	cell wall modification	biological_process
snap_masked-chr9-processed-gene-2.22	Pfam:PF04043	GO:0004857	enzyme inhibitor activity	molecular_function
snap_masked-chr9-processed-gene-2.22	Pfam:PF01095	GO:0005618	cell wall	cellular_component
snap_masked-chr9-processed-gene-2.22	Pfam:PF01095	GO:0030599	pectinesterase activity	molecular_function
snap_masked-chr9-processed-gene-2.22	Pfam:PF01095	GO:0042545	cell wall modification	biological_process
maker-chr9-snap-gene-2.46	Pfam:PF00806	GO:0003723	RNA binding	molecular_function
maker-chr9-snap-gene-2.42	Pfam:PF07460	GO:0003677	DNA binding	molecular_function
augustus_masked-chr9-processed-gene-2.58	Pfam:PF05773	GO:0005515	protein binding	molecular_function
maker-chr9-snap-gene-2.47	Pfam:PF10584	GO:0004175	endopeptidase activity	molecular_function
maker-chr9-snap-gene-2.47	Pfam:PF10584	GO:0006511	ubiquitin-dependent protein catabolic process	biological_process
maker-chr9-snap-gene-2.47	Pfam:PF10584	GO:0019773	proteasome core complex	alpha-subunit complex	cellular_component
maker-chr9-snap-gene-2.47	Pfam:PF00227	GO:0004298	threonine-type endopeptidase activity	molecular_function
maker-chr9-snap-gene-2.47	Pfam:PF00227	GO:0005839	proteasome core complex	cellular_component
maker-chr9-snap-gene-2.47	Pfam:PF00227	GO:0051603	proteolysis involved in cellular protein catabolic process	biological_process
maker-chr9-augustus-gene-26.51	Pfam:PF04934	GO:0001104	RNA polymerase II transcription cofactor activity	molecular_function
maker-chr9-augustus-gene-26.51	Pfam:PF04934	GO:0006357	regulation of transcription from RNA polymerase II promoter	biological_process
maker-chr9-augustus-gene-26.51	Pfam:PF04934	GO:0016592	mediator complex	cellular_component
maker-chr9-augustus-gene-26.49	Pfam:PF00069	GO:0004672	protein kinase activity	molecular_function
maker-chr9-augustus-gene-26.49	Pfam:PF00069	GO:0005524	ATP binding	molecular_function
maker-chr9-augustus-gene-26.49	Pfam:PF00069	GO:0006468	protein phosphorylation	biological_process
maker-chr9-augustus-gene-26.49	Pfam:PF07714	GO:0004672	protein kinase activity	molecular_function
maker-chr9-augustus-gene-26.49	Pfam:PF07714	GO:0006468	protein phosphorylation	biological_process
maker-chr9-augustus-gene-26.49	Pfam:PF13855	GO:0005515	protein binding	molecular_function
maker-chr9-augustus-gene-26.49	Pfam:PF00560	GO:0005515	protein binding	molecular_function
maker-chr9-augustus-gene-26.49	Pfam:PF13516	GO:0005515	protein binding	molecular_function
maker-chr9-augustus-gene-26.52	Pfam:PF05153	GO:0005506	iron ion binding	molecular_function
maker-chr9-augustus-gene-26.52	Pfam:PF05153	GO:0005737	cytoplasm	cellular_component
maker-chr9-augustus-gene-26.52	Pfam:PF05153	GO:0019310	inositol catabolic process	biological_process
maker-chr9-augustus-gene-26.52	Pfam:PF05153	GO:0050113	inositol oxygenase activity	molecular_function
maker-chr9-augustus-gene-26.52	Pfam:PF05153	GO:0055114	oxidation-reduction process	biological_process
augustus_masked-chr9-processed-gene-26.0	Pfam:PF07714	GO:0004672	protein kinase activity	molecular_function
augustus_masked-chr9-processed-gene-26.0	Pfam:PF07714	GO:0006468	protein phosphorylation	biological_process
augustus_masked-chr9-processed-gene-26.0	Pfam:PF00069	GO:0004672	protein kinase activity	molecular_function
augustus_masked-chr9-processed-gene-26.0	Pfam:PF00069	GO:0005524	ATP binding	molecular_function
augustus_masked-chr9-processed-gene-26.0	Pfam:PF00069	GO:0006468	protein phosphorylation	biological_process
augustus_masked-chr9-processed-gene-26.0	Pfam:PF13855	GO:0005515	protein binding	molecular_function
augustus_masked-chr9-processed-gene-26.0	Pfam:PF13516	GO:0005515	protein binding	molecular_function
augustus_masked-chr9-processed-gene-26.0	Pfam:PF00560	GO:0005515	protein binding	molecular_function
maker-chr9-augustus-gene-26.55	Pfam:PF07714	GO:0004672	protein kinase activity	molecular_function
maker-chr9-augustus-gene-26.55	Pfam:PF07714	GO:0006468	protein phosphorylation	biological_process
maker-chr9-augustus-gene-26.55	Pfam:PF00069	GO:0004672	protein kinase activity	molecular_function
maker-chr9-augustus-gene-26.55	Pfam:PF00069	GO:0005524	ATP binding	molecular_function
maker-chr9-augustus-gene-26.55	Pfam:PF00069	GO:0006468	protein phosphorylation	biological_process
maker-chr9-augustus-gene-26.55	Pfam:PF13855	GO:0005515	protein binding	molecular_function
maker-chr9-augustus-gene-26.55	Pfam:PF16716	GO:0051607	defense response to virus	biological_process
maker-chr9-augustus-gene-26.55	Pfam:PF13516	GO:0005515	protein binding	molecular_function
maker-chr9-augustus-gene-26.55	Pfam:PF00560	GO:0005515	protein binding	molecular_function
maker-chr9-snap-gene-57.44	Pfam:PF00071	GO:0005525	GTP binding	molecular_function
maker-chr9-snap-gene-57.44	Pfam:PF00071	GO:0007264	small GTPase mediated signal transduction	biological_process
maker-chr9-snap-gene-57.44	Pfam:PF08477	GO:0005525	GTP binding	molecular_function
maker-chr9-snap-gene-57.44	Pfam:PF08477	GO:0007264	small GTPase mediated signal transduction	biological_process
maker-chr9-snap-gene-57.44	Pfam:PF00025	GO:0005525	GTP binding	molecular_function
maker-chr9-snap-gene-57.44	Pfam:PF00910	GO:0003723	RNA binding	molecular_function
maker-chr9-snap-gene-57.44	Pfam:PF00910	GO:0003724	RNA helicase activity	molecular_function
maker-chr9-snap-gene-57.44	Pfam:PF01926	GO:0005525	GTP binding	molecular_function
maker-chr9-snap-gene-57.44	Pfam:PF03193	GO:0003924	GTPase activity	molecular_function
maker-chr9-snap-gene-57.44	Pfam:PF03193	GO:0005525	GTP binding	molecular_function
maker-chr9-snap-gene-57.44	Pfam:PF01580	GO:0000166	nucleotide binding	molecular_function
maker-chr9-snap-gene-57.44	Pfam:PF01580	GO:0003677	DNA binding	molecular_function
maker-chr9-snap-gene-57.44	Pfam:PF01580	GO:0005524	ATP binding	molecular_function
maker-chr9-snap-gene-57.44	Pfam:PF00503	GO:0003924	GTPase activity	molecular_function
maker-chr9-snap-gene-57.44	Pfam:PF00503	GO:0004871	signal transducer activity	molecular_function
maker-chr9-snap-gene-57.44	Pfam:PF00503	GO:0007186	G-protein coupled receptor signaling pathway	biological_process
maker-chr9-snap-gene-57.44	Pfam:PF00503	GO:0019001	guanyl nucleotide binding	molecular_function
maker-chr9-snap-gene-57.44	Pfam:PF00503	GO:0031683	G-protein beta/gamma-subunit complex binding	molecular_function
maker-chr9-augustus-gene-57.0	Pfam:PF00031	GO:0004869	cysteine-type endopeptidase inhibitor activity	molecular_function
maker-chr9-snap-gene-57.46	Pfam:PF02167	GO:0009055	electron carrier activity	molecular_function
maker-chr9-snap-gene-57.46	Pfam:PF02167	GO:0020037	heme binding	molecular_function
maker-chr9-snap-gene-57.46	Pfam:PF13442	GO:0009055	electron carrier activity	molecular_function
maker-chr9-snap-gene-57.46	Pfam:PF13442	GO:0020037	heme binding	molecular_function
maker-chr9-snap-gene-57.46	Pfam:PF00034	GO:0009055	electron carrier activity	molecular_function
maker-chr9-snap-gene-57.46	Pfam:PF00034	GO:0020037	heme binding	molecular_function
maker-chr9-snap-gene-57.45	Pfam:PF00931	GO:0043531	ADP binding	molecular_function
maker-chr9-snap-gene-57.45	Pfam:PF13855	GO:0005515	protein binding	molecular_function
maker-chr9-snap-gene-13.13	Pfam:PF02450	GO:0006629	lipid metabolic process	biological_process
maker-chr9-snap-gene-13.13	Pfam:PF02450	GO:0008374	O-acyltransferase activity	molecular_function
maker-chr9-snap-gene-13.16	Pfam:PF00400	GO:0005515	protein binding	molecular_function
maker-chr9-snap-gene-13.16	Pfam:PF05326	GO:0005576	extracellular region	cellular_component
maker-chr9-snap-gene-13.15	Pfam:PF04926	GO:0003723	RNA binding	molecular_function
maker-chr9-snap-gene-13.15	Pfam:PF04926	GO:0043631	RNA polyadenylation	biological_process
maker-chr9-augustus-gene-19.54	Pfam:PF02140	GO:0030246	carbohydrate binding	molecular_function
maker-chr9-augustus-gene-19.54	Pfam:PF02449	GO:0004565	beta-galactosidase activity	molecular_function
maker-chr9-augustus-gene-19.54	Pfam:PF02449	GO:0005975	carbohydrate metabolic process	biological_process
maker-chr9-augustus-gene-19.54	Pfam:PF02449	GO:0009341	beta-galactosidase complex	cellular_component
maker-chr9-augustus-gene-19.53	Pfam:PF00636	GO:0004525	ribonuclease III activity	molecular_function
maker-chr9-augustus-gene-19.53	Pfam:PF00636	GO:0006396	RNA processing	biological_process
maker-chr9-augustus-gene-19.60	Pfam:PF02990	GO:0016021	integral component of membrane	cellular_component
maker-chr9-augustus-gene-19.60	Pfam:PF05425	GO:0016021	integral component of membrane	cellular_component
maker-chr9-snap-gene-19.43	Pfam:PF00067	GO:0005506	iron ion binding	molecular_function
maker-chr9-snap-gene-19.43	Pfam:PF00067	GO:0016705	oxidoreductase activity	acting on paired donors	with incorporation or reduction of molecular oxygen	molecular_function
maker-chr9-snap-gene-19.43	Pfam:PF00067	GO:0020037	heme binding	molecular_function
maker-chr9-snap-gene-19.43	Pfam:PF00067	GO:0055114	oxidation-reduction process	biological_process
maker-chr9-snap-gene-19.50	Pfam:PF00400	GO:0005515	protein binding	molecular_function
maker-chr9-augustus-gene-63.0	Pfam:PF00295	GO:0004650	polygalacturonase activity	molecular_function
maker-chr9-augustus-gene-63.0	Pfam:PF00295	GO:0005975	carbohydrate metabolic process	biological_process
maker-chr9-augustus-gene-42.3	Pfam:PF06723	GO:0000902	cell morphogenesis	biological_process
maker-chr9-augustus-gene-42.4	Pfam:PF13307	GO:0003676	nucleic acid binding	molecular_function
maker-chr9-augustus-gene-42.4	Pfam:PF13307	GO:0005524	ATP binding	molecular_function
maker-chr9-augustus-gene-42.4	Pfam:PF13307	GO:0006139	nucleobase-containing compound metabolic process	biological_process
maker-chr9-augustus-gene-42.4	Pfam:PF13307	GO:0008026	ATP-dependent helicase activity	molecular_function
maker-chr9-augustus-gene-42.4	Pfam:PF13307	GO:0016818	hydrolase activity	acting on acid anhydrides	in phosphorus-containing anhydrides	molecular_function
maker-chr9-augustus-gene-42.6	Pfam:PF00400	GO:0005515	protein binding	molecular_function
maker-chr9-augustus-gene-42.5	Pfam:PF06733	GO:0003677	DNA binding	molecular_function
maker-chr9-augustus-gene-42.5	Pfam:PF06733	GO:0004003	ATP-dependent DNA helicase activity	molecular_function
maker-chr9-augustus-gene-42.5	Pfam:PF06733	GO:0005524	ATP binding	molecular_function
maker-chr9-snap-gene-65.14	Pfam:PF01694	GO:0004252	serine-type endopeptidase activity	molecular_function
maker-chr9-snap-gene-65.14	Pfam:PF01694	GO:0016021	integral component of membrane	cellular_component
maker-chr9-snap-gene-65.16	Pfam:PF00295	GO:0004650	polygalacturonase activity	molecular_function
maker-chr9-snap-gene-65.16	Pfam:PF00295	GO:0005975	carbohydrate metabolic process	biological_process
maker-chr9-snap-gene-53.42	Pfam:PF01061	GO:0016020	membrane	cellular_component
maker-chr9-snap-gene-53.42	Pfam:PF00005	GO:0005524	ATP binding	molecular_function
maker-chr9-snap-gene-53.42	Pfam:PF00005	GO:0016887	ATPase activity	molecular_function
maker-chr9-snap-gene-53.42	Pfam:PF13304	GO:0005524	ATP binding	molecular_function
maker-chr9-snap-gene-53.42	Pfam:PF03193	GO:0003924	GTPase activity	molecular_function
maker-chr9-snap-gene-53.42	Pfam:PF03193	GO:0005525	GTP binding	molecular_function
maker-chr9-snap-gene-53.42	Pfam:PF00004	GO:0005524	ATP binding	molecular_function
maker-chr9-snap-gene-53.42	Pfam:PF01926	GO:0005525	GTP binding	molecular_function
maker-chr9-snap-gene-53.42	Pfam:PF10662	GO:0005524	ATP binding	molecular_function
maker-chr9-snap-gene-53.42	Pfam:PF10662	GO:0006576	cellular biogenic amine metabolic process	biological_process
maker-chr9-snap-gene-53.42	Pfam:PF00437	GO:0005524	ATP binding	molecular_function
maker-chr9-snap-gene-53.42	Pfam:PF00437	GO:0006810	transport	biological_process
maker-chr9-snap-gene-53.42	Pfam:PF03266	GO:0098519	nucleotide phosphatase activity	acting on free nucleotides	molecular_function
maker-chr9-snap-gene-53.42	Pfam:PF06422	GO:0005524	ATP binding	molecular_function
maker-chr9-snap-gene-53.42	Pfam:PF06422	GO:0006810	transport	biological_process
maker-chr9-snap-gene-53.42	Pfam:PF06422	GO:0016021	integral component of membrane	cellular_component
maker-chr9-snap-gene-53.42	Pfam:PF06422	GO:0042626	ATPase activity	coupled to transmembrane movement of substances	molecular_function
maker-chr9-snap-gene-53.37	Pfam:PF01061	GO:0016020	membrane	cellular_component
maker-chr9-snap-gene-53.37	Pfam:PF00005	GO:0005524	ATP binding	molecular_function
maker-chr9-snap-gene-53.37	Pfam:PF00005	GO:0016887	ATPase activity	molecular_function
maker-chr9-snap-gene-53.37	Pfam:PF13304	GO:0005524	ATP binding	molecular_function
maker-chr9-snap-gene-53.37	Pfam:PF03193	GO:0003924	GTPase activity	molecular_function
maker-chr9-snap-gene-53.37	Pfam:PF03193	GO:0005525	GTP binding	molecular_function
maker-chr9-snap-gene-53.37	Pfam:PF00004	GO:0005524	ATP binding	molecular_function
maker-chr9-snap-gene-53.37	Pfam:PF01926	GO:0005525	GTP binding	molecular_function
maker-chr9-snap-gene-53.37	Pfam:PF03266	GO:0098519	nucleotide phosphatase activity	acting on free nucleotides	molecular_function
maker-chr9-snap-gene-53.37	Pfam:PF00437	GO:0005524	ATP binding	molecular_function
maker-chr9-snap-gene-53.37	Pfam:PF00437	GO:0006810	transport	biological_process
maker-chr9-snap-gene-53.37	Pfam:PF10662	GO:0005524	ATP binding	molecular_function
maker-chr9-snap-gene-53.37	Pfam:PF10662	GO:0006576	cellular biogenic amine metabolic process	biological_process
maker-chr9-snap-gene-53.37	Pfam:PF05496	GO:0006281	DNA repair	biological_process
maker-chr9-snap-gene-53.37	Pfam:PF05496	GO:0006310	DNA recombination	biological_process
maker-chr9-snap-gene-53.37	Pfam:PF05496	GO:0009378	four-way junction helicase activity	molecular_function
maker-chr9-snap-gene-53.37	Pfam:PF06422	GO:0005524	ATP binding	molecular_function
maker-chr9-snap-gene-53.37	Pfam:PF06422	GO:0006810	transport	biological_process
maker-chr9-snap-gene-53.37	Pfam:PF06422	GO:0016021	integral component of membrane	cellular_component
maker-chr9-snap-gene-53.37	Pfam:PF06422	GO:0042626	ATPase activity	coupled to transmembrane movement of substances	molecular_function
maker-chr9-snap-gene-53.40	Pfam:PF01061	GO:0016020	membrane	cellular_component
maker-chr9-snap-gene-53.40	Pfam:PF00005	GO:0005524	ATP binding	molecular_function
maker-chr9-snap-gene-53.40	Pfam:PF00005	GO:0016887	ATPase activity	molecular_function
maker-chr9-snap-gene-53.40	Pfam:PF13304	GO:0005524	ATP binding	molecular_function
maker-chr9-snap-gene-53.40	Pfam:PF03193	GO:0003924	GTPase activity	molecular_function
maker-chr9-snap-gene-53.40	Pfam:PF03193	GO:0005525	GTP binding	molecular_function
maker-chr9-snap-gene-53.40	Pfam:PF00004	GO:0005524	ATP binding	molecular_function
maker-chr9-snap-gene-53.40	Pfam:PF01926	GO:0005525	GTP binding	molecular_function
maker-chr9-snap-gene-53.40	Pfam:PF03266	GO:0098519	nucleotide phosphatase activity	acting on free nucleotides	molecular_function
maker-chr9-snap-gene-53.40	Pfam:PF10662	GO:0005524	ATP binding	molecular_function
maker-chr9-snap-gene-53.40	Pfam:PF10662	GO:0006576	cellular biogenic amine metabolic process	biological_process
maker-chr9-snap-gene-53.40	Pfam:PF00437	GO:0005524	ATP binding	molecular_function
maker-chr9-snap-gene-53.40	Pfam:PF00437	GO:0006810	transport	biological_process
maker-chr9-snap-gene-53.40	Pfam:PF05496	GO:0006281	DNA repair	biological_process
maker-chr9-snap-gene-53.40	Pfam:PF05496	GO:0006310	DNA recombination	biological_process
maker-chr9-snap-gene-53.40	Pfam:PF05496	GO:0009378	four-way junction helicase activity	molecular_function
maker-chr9-augustus-gene-31.31	Pfam:PF02985	GO:0005515	protein binding	molecular_function
maker-chr9-augustus-gene-31.31	Pfam:PF08064	GO:0004674	protein serine/threonine kinase activity	molecular_function
maker-chr9-snap-gene-31.12	Pfam:PF07714	GO:0004672	protein kinase activity	molecular_function
maker-chr9-snap-gene-31.12	Pfam:PF07714	GO:0006468	protein phosphorylation	biological_process
maker-chr9-snap-gene-31.12	Pfam:PF00069	GO:0004672	protein kinase activity	molecular_function
maker-chr9-snap-gene-31.12	Pfam:PF00069	GO:0005524	ATP binding	molecular_function
maker-chr9-snap-gene-31.12	Pfam:PF00069	GO:0006468	protein phosphorylation	biological_process
maker-chr9-augustus-gene-31.35	Pfam:PF03985	GO:0006368	transcription elongation from RNA polymerase II promoter	biological_process
maker-chr9-augustus-gene-31.35	Pfam:PF03985	GO:0016570	histone modification	biological_process
maker-chr9-augustus-gene-31.35	Pfam:PF03985	GO:0016593	Cdc73/Paf1 complex	cellular_component
maker-chr9-augustus-gene-31.34	Pfam:PF02668	GO:0016491	oxidoreductase activity	molecular_function
maker-chr9-augustus-gene-31.34	Pfam:PF02668	GO:0055114	oxidation-reduction process	biological_process
maker-chr9-augustus-gene-31.36	Pfam:PF01627	GO:0000160	phosphorelay signal transduction system	biological_process
maker-chr9-augustus-gene-31.36	Pfam:PF01627	GO:0004871	signal transducer activity	molecular_function
maker-chr9-augustus-gene-31.33	Pfam:PF02668	GO:0016491	oxidoreductase activity	molecular_function
maker-chr9-augustus-gene-31.33	Pfam:PF02668	GO:0055114	oxidation-reduction process	biological_process
maker-chr9-snap-gene-46.20	Pfam:PF00931	GO:0043531	ADP binding	molecular_function
maker-chr9-snap-gene-46.20	Pfam:PF00004	GO:0005524	ATP binding	molecular_function
maker-chr9-snap-gene-46.20	Pfam:PF00804	GO:0016020	membrane	cellular_component
maker-chr9-snap-gene-46.20	Pfam:PF01637	GO:0005524	ATP binding	molecular_function
maker-chr9-snap-gene-46.20	Pfam:PF10473	GO:0008134	transcription factor binding	molecular_function
maker-chr9-snap-gene-46.20	Pfam:PF10473	GO:0042803	protein homodimerization activity	molecular_function
maker-chr9-snap-gene-46.20	Pfam:PF10473	GO:0045502	dynein binding	molecular_function
maker-chr9-snap-gene-46.20	Pfam:PF00910	GO:0003723	RNA binding	molecular_function
maker-chr9-snap-gene-46.20	Pfam:PF00910	GO:0003724	RNA helicase activity	molecular_function
maker-chr9-snap-gene-46.20	Pfam:PF03193	GO:0003924	GTPase activity	molecular_function
maker-chr9-snap-gene-46.20	Pfam:PF03193	GO:0005525	GTP binding	molecular_function
maker-chr9-snap-gene-46.20	Pfam:PF03266	GO:0098519	nucleotide phosphatase activity	acting on free nucleotides	molecular_function
maker-chr9-snap-gene-46.20	Pfam:PF00005	GO:0005524	ATP binding	molecular_function
maker-chr9-snap-gene-46.20	Pfam:PF00005	GO:0016887	ATPase activity	molecular_function
maker-chr9-snap-gene-32.35	Pfam:PF01061	GO:0016020	membrane	cellular_component
maker-chr9-snap-gene-32.35	Pfam:PF06422	GO:0005524	ATP binding	molecular_function
maker-chr9-snap-gene-32.35	Pfam:PF06422	GO:0006810	transport	biological_process
maker-chr9-snap-gene-32.35	Pfam:PF06422	GO:0016021	integral component of membrane	cellular_component
maker-chr9-snap-gene-32.35	Pfam:PF06422	GO:0042626	ATPase activity	coupled to transmembrane movement of substances	molecular_function
maker-chr9-snap-gene-32.37	Pfam:PF00481	GO:0003824	catalytic activity	molecular_function
maker-chr9-augustus-gene-32.33	Pfam:PF00481	GO:0003824	catalytic activity	molecular_function
maker-chr9-snap-gene-45.47	Pfam:PF00931	GO:0043531	ADP binding	molecular_function
maker-chr9-snap-gene-45.47	Pfam:PF00004	GO:0005524	ATP binding	molecular_function
maker-chr9-snap-gene-45.47	Pfam:PF01637	GO:0005524	ATP binding	molecular_function
maker-chr9-snap-gene-45.47	Pfam:PF00804	GO:0016020	membrane	cellular_component
maker-chr9-snap-gene-45.47	Pfam:PF03266	GO:0098519	nucleotide phosphatase activity	acting on free nucleotides	molecular_function
maker-chr9-snap-gene-45.47	Pfam:PF03193	GO:0003924	GTPase activity	molecular_function
maker-chr9-snap-gene-45.47	Pfam:PF03193	GO:0005525	GTP binding	molecular_function
maker-chr9-snap-gene-45.47	Pfam:PF08477	GO:0005525	GTP binding	molecular_function
maker-chr9-snap-gene-45.47	Pfam:PF08477	GO:0007264	small GTPase mediated signal transduction	biological_process
maker-chr9-snap-gene-45.47	Pfam:PF00910	GO:0003723	RNA binding	molecular_function
maker-chr9-snap-gene-45.47	Pfam:PF00910	GO:0003724	RNA helicase activity	molecular_function
maker-chr9-snap-gene-45.47	Pfam:PF00005	GO:0005524	ATP binding	molecular_function
maker-chr9-snap-gene-45.47	Pfam:PF00005	GO:0016887	ATPase activity	molecular_function
maker-chr9-snap-gene-45.50	Pfam:PF00931	GO:0043531	ADP binding	molecular_function
maker-chr9-snap-gene-45.50	Pfam:PF00004	GO:0005524	ATP binding	molecular_function
maker-chr9-snap-gene-45.50	Pfam:PF01637	GO:0005524	ATP binding	molecular_function
maker-chr9-snap-gene-45.50	Pfam:PF00005	GO:0005524	ATP binding	molecular_function
maker-chr9-snap-gene-45.50	Pfam:PF00005	GO:0016887	ATPase activity	molecular_function
maker-chr9-snap-gene-45.50	Pfam:PF08477	GO:0005525	GTP binding	molecular_function
maker-chr9-snap-gene-45.50	Pfam:PF08477	GO:0007264	small GTPase mediated signal transduction	biological_process
maker-chr9-snap-gene-45.50	Pfam:PF00910	GO:0003723	RNA binding	molecular_function
maker-chr9-snap-gene-45.50	Pfam:PF00910	GO:0003724	RNA helicase activity	molecular_function
maker-chr9-augustus-gene-45.52	Pfam:PF00931	GO:0043531	ADP binding	molecular_function
maker-chr9-snap-gene-45.48	Pfam:PF14942	GO:0030133	transport vesicle	cellular_component
maker-chr9-snap-gene-45.48	Pfam:PF14942	GO:0031083	BLOC-1 complex	cellular_component
maker-chr9-snap-gene-45.48	Pfam:PF00038	GO:0005198	structural molecule activity	molecular_function
maker-chr9-snap-gene-45.48	Pfam:PF00038	GO:0005882	intermediate filament	cellular_component
maker-chr9-snap-gene-45.48	Pfam:PF03938	GO:0051082	unfolded protein binding	molecular_function
maker-chr9-snap-gene-45.49	Pfam:PF00931	GO:0043531	ADP binding	molecular_function
maker-chr9-snap-gene-45.49	Pfam:PF00004	GO:0005524	ATP binding	molecular_function
maker-chr9-snap-gene-45.49	Pfam:PF00038	GO:0005198	structural molecule activity	molecular_function
maker-chr9-snap-gene-45.49	Pfam:PF00038	GO:0005882	intermediate filament	cellular_component
maker-chr9-snap-gene-45.49	Pfam:PF01637	GO:0005524	ATP binding	molecular_function
maker-chr9-snap-gene-45.49	Pfam:PF00910	GO:0003723	RNA binding	molecular_function
maker-chr9-snap-gene-45.49	Pfam:PF00910	GO:0003724	RNA helicase activity	molecular_function
maker-chr9-snap-gene-45.49	Pfam:PF03193	GO:0003924	GTPase activity	molecular_function
maker-chr9-snap-gene-45.49	Pfam:PF03193	GO:0005525	GTP binding	molecular_function
maker-chr9-snap-gene-45.49	Pfam:PF16331	GO:0070206	protein trimerization	biological_process
maker-chr9-snap-gene-45.49	Pfam:PF08477	GO:0005525	GTP binding	molecular_function
maker-chr9-snap-gene-45.49	Pfam:PF08477	GO:0007264	small GTPase mediated signal transduction	biological_process
maker-chr9-snap-gene-45.49	Pfam:PF00005	GO:0005524	ATP binding	molecular_function
maker-chr9-snap-gene-45.49	Pfam:PF00005	GO:0016887	ATPase activity	molecular_function
maker-chr9-augustus-gene-49.44	Pfam:PF00004	GO:0005524	ATP binding	molecular_function
maker-chr9-augustus-gene-49.44	Pfam:PF05496	GO:0006281	DNA repair	biological_process
maker-chr9-augustus-gene-49.44	Pfam:PF05496	GO:0006310	DNA recombination	biological_process
maker-chr9-augustus-gene-49.44	Pfam:PF05496	GO:0009378	four-way junction helicase activity	molecular_function
maker-chr9-augustus-gene-49.44	Pfam:PF07724	GO:0005524	ATP binding	molecular_function
maker-chr9-augustus-gene-49.44	Pfam:PF07728	GO:0005524	ATP binding	molecular_function
maker-chr9-augustus-gene-49.44	Pfam:PF07728	GO:0016887	ATPase activity	molecular_function
maker-chr9-augustus-gene-49.44	Pfam:PF06068	GO:0003678	DNA helicase activity	molecular_function
maker-chr9-augustus-gene-49.44	Pfam:PF06068	GO:0005524	ATP binding	molecular_function
maker-chr9-augustus-gene-49.44	Pfam:PF01695	GO:0005524	ATP binding	molecular_function
maker-chr9-augustus-gene-49.44	Pfam:PF02367	GO:0002949	tRNA threonylcarbamoyladenosine modification	biological_process
maker-chr9-augustus-gene-49.44	Pfam:PF02562	GO:0005524	ATP binding	molecular_function
maker-chr9-augustus-gene-49.44	Pfam:PF00910	GO:0003723	RNA binding	molecular_function
maker-chr9-augustus-gene-49.44	Pfam:PF00910	GO:0003724	RNA helicase activity	molecular_function
maker-chr9-augustus-gene-49.44	Pfam:PF00158	GO:0005524	ATP binding	molecular_function
maker-chr9-augustus-gene-49.44	Pfam:PF00158	GO:0006355	regulation of transcription	DNA-templated	biological_process
maker-chr9-augustus-gene-49.44	Pfam:PF00158	GO:0008134	transcription factor binding	molecular_function
maker-chr9-augustus-gene-49.43	Pfam:PF00155	GO:0009058	biosynthetic process	biological_process
maker-chr9-augustus-gene-49.43	Pfam:PF00155	GO:0030170	pyridoxal phosphate binding	molecular_function
maker-chr9-augustus-gene-49.45	Pfam:PF00008	GO:0005515	protein binding	molecular_function
maker-chr9-augustus-gene-49.45	Pfam:PF07645	GO:0005509	calcium ion binding	molecular_function
maker-chr9-augustus-gene-49.46	Pfam:PF05007	GO:0006506	GPI anchor biosynthetic process	biological_process
maker-chr9-augustus-gene-49.46	Pfam:PF05007	GO:0016021	integral component of membrane	cellular_component
maker-chr9-augustus-gene-49.46	Pfam:PF05007	GO:0016758	transferase activity	transferring hexosyl groups	molecular_function
maker-chr9-augustus-gene-49.46	Pfam:PF06728	GO:0006506	GPI anchor biosynthetic process	biological_process
maker-chr9-augustus-gene-49.46	Pfam:PF06728	GO:0016021	integral component of membrane	cellular_component
maker-chr9-augustus-gene-49.47	Pfam:PF02984	GO:0005634	nucleus	cellular_component
maker-chr9-augustus-gene-6.0	Pfam:PF00515	GO:0005515	protein binding	molecular_function
maker-chr9-augustus-gene-6.0	Pfam:PF13176	GO:0005515	protein binding	molecular_function
maker-chr9-augustus-gene-6.0	Pfam:PF13181	GO:0005515	protein binding	molecular_function
maker-chr9-augustus-gene-6.0	Pfam:PF13374	GO:0005515	protein binding	molecular_function
maker-chr9-augustus-gene-6.0	Pfam:PF13174	GO:0005515	protein binding	molecular_function
maker-chr9-augustus-gene-6.1	Pfam:PF06203	GO:0005515	protein binding	molecular_function
maker-chr9-augustus-gene-6.2	Pfam:PF00069	GO:0004672	protein kinase activity	molecular_function
maker-chr9-augustus-gene-6.2	Pfam:PF00069	GO:0005524	ATP binding	molecular_function
maker-chr9-augustus-gene-6.2	Pfam:PF00069	GO:0006468	protein phosphorylation	biological_process
maker-chr9-augustus-gene-6.2	Pfam:PF07714	GO:0004672	protein kinase activity	molecular_function
maker-chr9-augustus-gene-6.2	Pfam:PF07714	GO:0006468	protein phosphorylation	biological_process
maker-chr9-augustus-gene-6.2	Pfam:PF13855	GO:0005515	protein binding	molecular_function
maker-chr9-augustus-gene-6.2	Pfam:PF00560	GO:0005515	protein binding	molecular_function
maker-chr9-augustus-gene-6.2	Pfam:PF13516	GO:0005515	protein binding	molecular_function
maker-chr9-augustus-gene-6.2	Pfam:PF10265	GO:0008053	mitochondrial fusion	biological_process
maker-chr9-augustus-gene-6.2	Pfam:PF01299	GO:0016020	membrane	cellular_component
maker-chr9-augustus-gene-6.6	Pfam:PF00076	GO:0003676	nucleic acid binding	molecular_function
maker-chr9-augustus-gene-6.6	Pfam:PF16367	GO:0003676	nucleic acid binding	molecular_function
maker-chr9-snap-gene-6.24	Pfam:PF04121	GO:0005643	nuclear pore	cellular_component
maker-chr9-snap-gene-6.24	Pfam:PF04121	GO:0006810	transport	biological_process
maker-chr9-augustus-gene-6.7	Pfam:PF06814	GO:0016021	integral component of membrane	cellular_component
maker-chr9-augustus-gene-6.7	Pfam:PF10192	GO:0007186	G-protein coupled receptor signaling pathway	biological_process
maker-chr9-augustus-gene-6.7	Pfam:PF10192	GO:0019236	response to pheromone	biological_process
maker-chr9-snap-gene-55.42	Pfam:PF00137	GO:0015078	hydrogen ion transmembrane transporter activity	molecular_function
maker-chr9-snap-gene-55.42	Pfam:PF00137	GO:0015991	ATP hydrolysis coupled proton transport	biological_process
maker-chr9-snap-gene-55.42	Pfam:PF00137	GO:0033177	proton-transporting two-sector ATPase complex	proton-transporting domain	cellular_component
maker-chr9-snap-gene-55.42	Pfam:PF00420	GO:0016651	oxidoreductase activity	acting on NAD(P)H	molecular_function
maker-chr9-snap-gene-55.42	Pfam:PF00420	GO:0042773	ATP synthesis coupled electron transport	biological_process
maker-chr9-snap-gene-55.42	Pfam:PF00420	GO:0055114	oxidation-reduction process	biological_process
maker-chr9-snap-gene-55.44	Pfam:PF07859	GO:0008152	metabolic process	biological_process
maker-chr9-snap-gene-55.44	Pfam:PF07859	GO:0016787	hydrolase activity	molecular_function
maker-chr9-snap-gene-55.44	Pfam:PF06821	GO:0016787	hydrolase activity	molecular_function
maker-chr9-snap-gene-55.44	Pfam:PF07819	GO:0016788	hydrolase activity	acting on ester bonds	molecular_function
maker-chr9-augustus-gene-55.3	Pfam:PF01426	GO:0003682	chromatin binding	molecular_function
maker-chr9-augustus-gene-55.3	Pfam:PF00076	GO:0003676	nucleic acid binding	molecular_function
maker-chr9-augustus-gene-55.6	Pfam:PF00400	GO:0005515	protein binding	molecular_function
maker-chr9-augustus-gene-55.6	Pfam:PF07569	GO:0005634	nucleus	cellular_component
maker-chr9-augustus-gene-55.6	Pfam:PF07569	GO:0006355	regulation of transcription	DNA-templated	biological_process
maker-chr9-snap-gene-55.46	Pfam:PF00125	GO:0003677	DNA binding	molecular_function
maker-chr9-augustus-gene-5.57	Pfam:PF00642	GO:0046872	metal ion binding	molecular_function
maker-chr9-snap-gene-5.17	Pfam:PF00664	GO:0005524	ATP binding	molecular_function
maker-chr9-snap-gene-5.17	Pfam:PF00664	GO:0006810	transport	biological_process
maker-chr9-snap-gene-5.17	Pfam:PF00664	GO:0016021	integral component of membrane	cellular_component
maker-chr9-snap-gene-5.17	Pfam:PF00664	GO:0042626	ATPase activity	coupled to transmembrane movement of substances	molecular_function
maker-chr9-snap-gene-5.17	Pfam:PF00664	GO:0055085	transmembrane transport	biological_process
maker-chr9-snap-gene-5.17	Pfam:PF00005	GO:0005524	ATP binding	molecular_function
maker-chr9-snap-gene-5.17	Pfam:PF00005	GO:0016887	ATPase activity	molecular_function
maker-chr9-snap-gene-5.17	Pfam:PF13304	GO:0005524	ATP binding	molecular_function
maker-chr9-snap-gene-5.17	Pfam:PF01543	GO:0005198	structural molecule activity	molecular_function
maker-chr9-snap-gene-5.17	Pfam:PF01543	GO:0019028	viral capsid	cellular_component
maker-chr9-augustus-gene-5.56	Pfam:PF00957	GO:0016021	integral component of membrane	cellular_component
maker-chr9-augustus-gene-5.56	Pfam:PF00957	GO:0016192	vesicle-mediated transport	biological_process
maker-chr9-snap-gene-5.25	Pfam:PF01070	GO:0016491	oxidoreductase activity	molecular_function
maker-chr9-snap-gene-5.25	Pfam:PF00478	GO:0003824	catalytic activity	molecular_function
maker-chr9-snap-gene-5.25	Pfam:PF00478	GO:0055114	oxidation-reduction process	biological_process
maker-chr9-snap-gene-5.25	Pfam:PF01645	GO:0006537	glutamate biosynthetic process	biological_process
maker-chr9-snap-gene-5.25	Pfam:PF01645	GO:0015930	glutamate synthase activity	molecular_function
maker-chr9-snap-gene-5.25	Pfam:PF01645	GO:0016638	oxidoreductase activity	acting on the CH-NH2 group of donors	molecular_function
maker-chr9-snap-gene-5.25	Pfam:PF01645	GO:0055114	oxidation-reduction process	biological_process
maker-chr9-snap-gene-5.25	Pfam:PF03060	GO:0018580	nitronate monooxygenase activity	molecular_function
maker-chr9-snap-gene-5.25	Pfam:PF03060	GO:0055114	oxidation-reduction process	biological_process
maker-chr9-snap-gene-5.25	Pfam:PF00977	GO:0000105	histidine biosynthetic process	biological_process
maker-chr9-augustus-gene-5.58	Pfam:PF01070	GO:0016491	oxidoreductase activity	molecular_function
maker-chr9-augustus-gene-5.58	Pfam:PF00478	GO:0003824	catalytic activity	molecular_function
maker-chr9-augustus-gene-5.58	Pfam:PF00478	GO:0055114	oxidation-reduction process	biological_process
maker-chr9-augustus-gene-5.58	Pfam:PF03060	GO:0018580	nitronate monooxygenase activity	molecular_function
maker-chr9-augustus-gene-5.58	Pfam:PF03060	GO:0055114	oxidation-reduction process	biological_process
maker-chr9-augustus-gene-5.58	Pfam:PF01645	GO:0006537	glutamate biosynthetic process	biological_process
maker-chr9-augustus-gene-5.58	Pfam:PF01645	GO:0015930	glutamate synthase activity	molecular_function
maker-chr9-augustus-gene-5.58	Pfam:PF01645	GO:0016638	oxidoreductase activity	acting on the CH-NH2 group of donors	molecular_function
maker-chr9-augustus-gene-5.58	Pfam:PF01645	GO:0055114	oxidation-reduction process	biological_process
maker-chr9-augustus-gene-5.58	Pfam:PF00977	GO:0000105	histidine biosynthetic process	biological_process
maker-chr9-augustus-gene-5.58	Pfam:PF01180	GO:0005737	cytoplasm	cellular_component
maker-chr9-augustus-gene-5.58	Pfam:PF01180	GO:0016627	oxidoreductase activity	acting on the CH-CH group of donors	molecular_function
maker-chr9-augustus-gene-5.58	Pfam:PF01180	GO:0055114	oxidation-reduction process	biological_process
maker-chr9-snap-gene-5.16	Pfam:PF00664	GO:0005524	ATP binding	molecular_function
maker-chr9-snap-gene-5.16	Pfam:PF00664	GO:0006810	transport	biological_process
maker-chr9-snap-gene-5.16	Pfam:PF00664	GO:0016021	integral component of membrane	cellular_component
maker-chr9-snap-gene-5.16	Pfam:PF00664	GO:0042626	ATPase activity	coupled to transmembrane movement of substances	molecular_function
maker-chr9-snap-gene-5.16	Pfam:PF00664	GO:0055085	transmembrane transport	biological_process
maker-chr9-snap-gene-5.16	Pfam:PF00005	GO:0005524	ATP binding	molecular_function
maker-chr9-snap-gene-5.16	Pfam:PF00005	GO:0016887	ATPase activity	molecular_function
maker-chr9-snap-gene-5.16	Pfam:PF03193	GO:0003924	GTPase activity	molecular_function
maker-chr9-snap-gene-5.16	Pfam:PF03193	GO:0005525	GTP binding	molecular_function
maker-chr9-snap-gene-5.16	Pfam:PF00503	GO:0003924	GTPase activity	molecular_function
maker-chr9-snap-gene-5.16	Pfam:PF00503	GO:0004871	signal transducer activity	molecular_function
maker-chr9-snap-gene-5.16	Pfam:PF00503	GO:0007186	G-protein coupled receptor signaling pathway	biological_process
maker-chr9-snap-gene-5.16	Pfam:PF00503	GO:0019001	guanyl nucleotide binding	molecular_function
maker-chr9-snap-gene-5.16	Pfam:PF00503	GO:0031683	G-protein beta/gamma-subunit complex binding	molecular_function
maker-chr9-snap-gene-5.31	Pfam:PF12090	GO:0000124	SAGA complex	cellular_component
maker-chr9-snap-gene-5.31	Pfam:PF12090	GO:0003712	transcription cofactor activity	molecular_function
maker-chr9-augustus-gene-50.25	Pfam:PF03171	GO:0016491	oxidoreductase activity	molecular_function
maker-chr9-augustus-gene-50.25	Pfam:PF03171	GO:0055114	oxidation-reduction process	biological_process
maker-chr9-augustus-gene-50.26	Pfam:PF03171	GO:0016491	oxidoreductase activity	molecular_function
maker-chr9-augustus-gene-50.26	Pfam:PF03171	GO:0055114	oxidation-reduction process	biological_process
maker-chr9-augustus-gene-50.27	Pfam:PF03171	GO:0016491	oxidoreductase activity	molecular_function
maker-chr9-augustus-gene-50.27	Pfam:PF03171	GO:0055114	oxidation-reduction process	biological_process
maker-chr9-augustus-gene-50.30	Pfam:PF03171	GO:0016491	oxidoreductase activity	molecular_function
maker-chr9-augustus-gene-50.30	Pfam:PF03171	GO:0055114	oxidation-reduction process	biological_process
maker-chr9-augustus-gene-50.29	Pfam:PF03171	GO:0016491	oxidoreductase activity	molecular_function
maker-chr9-augustus-gene-50.29	Pfam:PF03171	GO:0055114	oxidation-reduction process	biological_process
maker-chr9-augustus-gene-4.1	Pfam:PF00657	GO:0016788	hydrolase activity	acting on ester bonds	molecular_function
maker-chr9-augustus-gene-4.0	Pfam:PF00657	GO:0016788	hydrolase activity	acting on ester bonds	molecular_function
maker-chr9-snap-gene-4.41	Pfam:PF02383	GO:0042578	phosphoric ester hydrolase activity	molecular_function
maker-chr9-augustus-gene-4.8	Pfam:PF00318	GO:0003735	structural constituent of ribosome	molecular_function
maker-chr9-augustus-gene-4.8	Pfam:PF00318	GO:0005622	intracellular	cellular_component
maker-chr9-augustus-gene-4.8	Pfam:PF00318	GO:0005840	ribosome	cellular_component
maker-chr9-augustus-gene-4.8	Pfam:PF00318	GO:0006412	translation	biological_process
maker-chr9-augustus-gene-4.9	Pfam:PF01491	GO:0008199	ferric iron binding	molecular_function
maker-chr9-augustus-gene-4.9	Pfam:PF01491	GO:0016226	iron-sulfur cluster assembly	biological_process
maker-chr9-augustus-gene-44.18	Pfam:PF04053	GO:0005198	structural molecule activity	molecular_function
maker-chr9-augustus-gene-44.18	Pfam:PF04053	GO:0006886	intracellular protein transport	biological_process
maker-chr9-augustus-gene-44.18	Pfam:PF04053	GO:0016192	vesicle-mediated transport	biological_process
maker-chr9-augustus-gene-44.18	Pfam:PF04053	GO:0030117	membrane coat	cellular_component
maker-chr9-augustus-gene-44.18	Pfam:PF00400	GO:0005515	protein binding	molecular_function
maker-chr9-augustus-gene-44.18	Pfam:PF00515	GO:0005515	protein binding	molecular_function
maker-chr9-augustus-gene-44.18	Pfam:PF13181	GO:0005515	protein binding	molecular_function
snap_masked-chr9-processed-gene-44.29	Pfam:PF04147	GO:0032040	small-subunit processome	cellular_component
maker-chr9-augustus-gene-44.22	Pfam:PF14861	GO:0050832	defense response to fungus	biological_process
maker-chr9-augustus-gene-44.24	Pfam:PF01412	GO:0005096	GTPase activator activity	molecular_function
maker-chr9-augustus-gene-44.24	Pfam:PF00643	GO:0005622	intracellular	cellular_component
maker-chr9-augustus-gene-44.24	Pfam:PF00643	GO:0008270	zinc ion binding	molecular_function
maker-chr9-augustus-gene-64.13	Pfam:PF01918	GO:0003676	nucleic acid binding	molecular_function
maker-chr9-augustus-gene-64.13	Pfam:PF12328	GO:0004526	ribonuclease P activity	molecular_function
maker-chr9-augustus-gene-64.13	Pfam:PF12328	GO:0005634	nucleus	cellular_component
maker-chr9-augustus-gene-64.13	Pfam:PF12328	GO:0008033	tRNA processing	biological_process
maker-chr9-snap-gene-84.34	Pfam:PF03030	GO:0004427	inorganic diphosphatase activity	molecular_function
maker-chr9-snap-gene-84.34	Pfam:PF03030	GO:0009678	hydrogen-translocating pyrophosphatase activity	molecular_function
maker-chr9-snap-gene-84.34	Pfam:PF03030	GO:0015992	proton transport	biological_process
maker-chr9-snap-gene-84.34	Pfam:PF03030	GO:0016020	membrane	cellular_component
maker-chr9-snap-gene-77.15	Pfam:PF13855	GO:0005515	protein binding	molecular_function
maker-chr9-snap-gene-77.15	Pfam:PF00560	GO:0005515	protein binding	molecular_function
maker-chr9-snap-gene-77.15	Pfam:PF13516	GO:0005515	protein binding	molecular_function
maker-chr9-snap-gene-77.16	Pfam:PF00107	GO:0055114	oxidation-reduction process	biological_process
maker-chr9-snap-gene-56.2	Pfam:PF00955	GO:0006820	anion transport	biological_process
maker-chr9-snap-gene-56.2	Pfam:PF00955	GO:0016021	integral component of membrane	cellular_component
maker-chr9-snap-gene-56.2	Pfam:PF01920	GO:0006457	protein folding	biological_process
maker-chr9-snap-gene-56.2	Pfam:PF01920	GO:0016272	prefoldin complex	cellular_component
maker-chr9-snap-gene-56.2	Pfam:PF01920	GO:0051082	unfolded protein binding	molecular_function
augustus_masked-chr9-processed-gene-56.36	Pfam:PF00004	GO:0005524	ATP binding	molecular_function
augustus_masked-chr9-processed-gene-56.36	Pfam:PF07724	GO:0005524	ATP binding	molecular_function
augustus_masked-chr9-processed-gene-56.36	Pfam:PF07728	GO:0005524	ATP binding	molecular_function
augustus_masked-chr9-processed-gene-56.36	Pfam:PF07728	GO:0016887	ATPase activity	molecular_function
augustus_masked-chr9-processed-gene-56.36	Pfam:PF05496	GO:0006281	DNA repair	biological_process
augustus_masked-chr9-processed-gene-56.36	Pfam:PF05496	GO:0006310	DNA recombination	biological_process
augustus_masked-chr9-processed-gene-56.36	Pfam:PF05496	GO:0009378	four-way junction helicase activity	molecular_function
augustus_masked-chr9-processed-gene-56.36	Pfam:PF06068	GO:0003678	DNA helicase activity	molecular_function
augustus_masked-chr9-processed-gene-56.36	Pfam:PF06068	GO:0005524	ATP binding	molecular_function
augustus_masked-chr9-processed-gene-56.36	Pfam:PF07726	GO:0005524	ATP binding	molecular_function
augustus_masked-chr9-processed-gene-56.36	Pfam:PF07726	GO:0016887	ATPase activity	molecular_function
augustus_masked-chr9-processed-gene-56.36	Pfam:PF01695	GO:0005524	ATP binding	molecular_function
augustus_masked-chr9-processed-gene-56.36	Pfam:PF02562	GO:0005524	ATP binding	molecular_function
augustus_masked-chr9-processed-gene-56.36	Pfam:PF00910	GO:0003723	RNA binding	molecular_function
augustus_masked-chr9-processed-gene-56.36	Pfam:PF00910	GO:0003724	RNA helicase activity	molecular_function
augustus_masked-chr9-processed-gene-56.36	Pfam:PF02367	GO:0002949	tRNA threonylcarbamoyladenosine modification	biological_process
augustus_masked-chr9-processed-gene-56.36	Pfam:PF00158	GO:0005524	ATP binding	molecular_function
augustus_masked-chr9-processed-gene-56.36	Pfam:PF00158	GO:0006355	regulation of transcription	DNA-templated	biological_process
augustus_masked-chr9-processed-gene-56.36	Pfam:PF00158	GO:0008134	transcription factor binding	molecular_function
augustus_masked-chr9-processed-gene-56.36	Pfam:PF01057	GO:0019079	viral genome replication	biological_process
augustus_masked-chr9-processed-gene-56.36	Pfam:PF04851	GO:0003677	DNA binding	molecular_function
augustus_masked-chr9-processed-gene-56.36	Pfam:PF04851	GO:0005524	ATP binding	molecular_function
augustus_masked-chr9-processed-gene-56.36	Pfam:PF04851	GO:0016787	hydrolase activity	molecular_function
augustus_masked-chr9-processed-gene-56.36	Pfam:PF00005	GO:0005524	ATP binding	molecular_function
augustus_masked-chr9-processed-gene-56.36	Pfam:PF00005	GO:0016887	ATPase activity	molecular_function
augustus_masked-chr9-processed-gene-56.36	Pfam:PF06130	GO:0016747	transferase activity	transferring acyl groups other than amino-acyl groups	molecular_function
maker-chr9-snap-gene-56.4	Pfam:PF00931	GO:0043531	ADP binding	molecular_function
maker-chr9-snap-gene-56.4	Pfam:PF00004	GO:0005524	ATP binding	molecular_function
maker-chr9-snap-gene-56.4	Pfam:PF01637	GO:0005524	ATP binding	molecular_function
maker-chr9-snap-gene-56.4	Pfam:PF00910	GO:0003723	RNA binding	molecular_function
maker-chr9-snap-gene-56.4	Pfam:PF00910	GO:0003724	RNA helicase activity	molecular_function
maker-chr9-snap-gene-56.4	Pfam:PF08477	GO:0005525	GTP binding	molecular_function
maker-chr9-snap-gene-56.4	Pfam:PF08477	GO:0007264	small GTPase mediated signal transduction	biological_process
maker-chr9-snap-gene-56.4	Pfam:PF00005	GO:0005524	ATP binding	molecular_function
maker-chr9-snap-gene-56.4	Pfam:PF00005	GO:0016887	ATPase activity	molecular_function
maker-chr9-snap-gene-56.4	Pfam:PF05970	GO:0000723	telomere maintenance	biological_process
maker-chr9-snap-gene-56.4	Pfam:PF05970	GO:0003678	DNA helicase activity	molecular_function
maker-chr9-snap-gene-56.4	Pfam:PF05970	GO:0006281	DNA repair	biological_process
maker-chr9-snap-gene-56.4	Pfam:PF00485	GO:0005524	ATP binding	molecular_function
maker-chr9-snap-gene-56.4	Pfam:PF00485	GO:0008152	metabolic process	biological_process
maker-chr9-snap-gene-56.4	Pfam:PF00485	GO:0016301	kinase activity	molecular_function
maker-chr9-snap-gene-56.4	Pfam:PF03193	GO:0003924	GTPase activity	molecular_function
maker-chr9-snap-gene-56.4	Pfam:PF03193	GO:0005525	GTP binding	molecular_function
maker-chr9-augustus-gene-56.8	Pfam:PF00931	GO:0043531	ADP binding	molecular_function
maker-chr9-augustus-gene-56.8	Pfam:PF01637	GO:0005524	ATP binding	molecular_function
maker-chr9-augustus-gene-56.8	Pfam:PF00004	GO:0005524	ATP binding	molecular_function
maker-chr9-augustus-gene-56.8	Pfam:PF13855	GO:0005515	protein binding	molecular_function
maker-chr9-augustus-gene-56.8	Pfam:PF00910	GO:0003723	RNA binding	molecular_function
maker-chr9-augustus-gene-56.8	Pfam:PF00910	GO:0003724	RNA helicase activity	molecular_function
maker-chr9-augustus-gene-56.8	Pfam:PF00005	GO:0005524	ATP binding	molecular_function
maker-chr9-augustus-gene-56.8	Pfam:PF00005	GO:0016887	ATPase activity	molecular_function
maker-chr9-augustus-gene-56.8	Pfam:PF02367	GO:0002949	tRNA threonylcarbamoyladenosine modification	biological_process
maker-chr9-augustus-gene-56.8	Pfam:PF08477	GO:0005525	GTP binding	molecular_function
maker-chr9-augustus-gene-56.8	Pfam:PF08477	GO:0007264	small GTPase mediated signal transduction	biological_process
maker-chr9-augustus-gene-56.8	Pfam:PF00448	GO:0005525	GTP binding	molecular_function
maker-chr9-augustus-gene-56.8	Pfam:PF00448	GO:0006614	SRP-dependent cotranslational protein targeting to membrane	biological_process
maker-chr9-augustus-gene-56.8	Pfam:PF03193	GO:0003924	GTPase activity	molecular_function
maker-chr9-augustus-gene-56.8	Pfam:PF03193	GO:0005525	GTP binding	molecular_function
maker-chr9-augustus-gene-56.8	Pfam:PF05970	GO:0000723	telomere maintenance	biological_process
maker-chr9-augustus-gene-56.8	Pfam:PF05970	GO:0003678	DNA helicase activity	molecular_function
maker-chr9-augustus-gene-56.8	Pfam:PF05970	GO:0006281	DNA repair	biological_process
maker-chr9-augustus-gene-56.8	Pfam:PF03205	GO:0005525	GTP binding	molecular_function
maker-chr9-augustus-gene-56.8	Pfam:PF03205	GO:0006777	Mo-molybdopterin cofactor biosynthetic process	biological_process
maker-chr9-augustus-gene-56.8	Pfam:PF10662	GO:0005524	ATP binding	molecular_function
maker-chr9-augustus-gene-56.8	Pfam:PF10662	GO:0006576	cellular biogenic amine metabolic process	biological_process
maker-chr9-augustus-gene-56.8	Pfam:PF01926	GO:0005525	GTP binding	molecular_function
maker-chr9-augustus-gene-56.8	Pfam:PF00485	GO:0005524	ATP binding	molecular_function
maker-chr9-augustus-gene-56.8	Pfam:PF00485	GO:0008152	metabolic process	biological_process
maker-chr9-augustus-gene-56.8	Pfam:PF00485	GO:0016301	kinase activity	molecular_function
maker-chr9-augustus-gene-56.8	Pfam:PF01430	GO:0005737	cytoplasm	cellular_component
maker-chr9-augustus-gene-56.8	Pfam:PF01430	GO:0006457	protein folding	biological_process
maker-chr9-augustus-gene-56.8	Pfam:PF01430	GO:0051082	unfolded protein binding	molecular_function
maker-chr9-augustus-gene-56.8	Pfam:PF03266	GO:0098519	nucleotide phosphatase activity	acting on free nucleotides	molecular_function
maker-chr9-augustus-gene-56.8	Pfam:PF00503	GO:0003924	GTPase activity	molecular_function
maker-chr9-augustus-gene-56.8	Pfam:PF00503	GO:0004871	signal transducer activity	molecular_function
maker-chr9-augustus-gene-56.8	Pfam:PF00503	GO:0007186	G-protein coupled receptor signaling pathway	biological_process
maker-chr9-augustus-gene-56.8	Pfam:PF00503	GO:0019001	guanyl nucleotide binding	molecular_function
maker-chr9-augustus-gene-56.8	Pfam:PF00503	GO:0031683	G-protein beta/gamma-subunit complex binding	molecular_function
maker-chr9-augustus-gene-56.8	Pfam:PF02183	GO:0003700	transcription factor activity	sequence-specific DNA binding	molecular_function
maker-chr9-augustus-gene-56.8	Pfam:PF02183	GO:0006355	regulation of transcription	DNA-templated	biological_process
maker-chr9-augustus-gene-56.8	Pfam:PF02183	GO:0043565	sequence-specific DNA binding	molecular_function
maker-chr9-augustus-gene-51.35	Pfam:PF01061	GO:0016020	membrane	cellular_component
maker-chr9-augustus-gene-51.35	Pfam:PF00005	GO:0005524	ATP binding	molecular_function
maker-chr9-augustus-gene-51.35	Pfam:PF00005	GO:0016887	ATPase activity	molecular_function
maker-chr9-augustus-gene-51.35	Pfam:PF13304	GO:0005524	ATP binding	molecular_function
maker-chr9-augustus-gene-51.35	Pfam:PF03193	GO:0003924	GTPase activity	molecular_function
maker-chr9-augustus-gene-51.35	Pfam:PF03193	GO:0005525	GTP binding	molecular_function
maker-chr9-snap-gene-51.1	Pfam:PF01061	GO:0016020	membrane	cellular_component
maker-chr9-snap-gene-51.1	Pfam:PF00005	GO:0005524	ATP binding	molecular_function
maker-chr9-snap-gene-51.1	Pfam:PF00005	GO:0016887	ATPase activity	molecular_function
maker-chr9-snap-gene-51.1	Pfam:PF13304	GO:0005524	ATP binding	molecular_function
maker-chr9-snap-gene-51.1	Pfam:PF03193	GO:0003924	GTPase activity	molecular_function
maker-chr9-snap-gene-51.1	Pfam:PF03193	GO:0005525	GTP binding	molecular_function
maker-chr9-augustus-gene-51.33	Pfam:PF01061	GO:0016020	membrane	cellular_component
maker-chr9-augustus-gene-51.33	Pfam:PF00005	GO:0005524	ATP binding	molecular_function
maker-chr9-augustus-gene-51.33	Pfam:PF00005	GO:0016887	ATPase activity	molecular_function
maker-chr9-augustus-gene-51.33	Pfam:PF13304	GO:0005524	ATP binding	molecular_function
maker-chr9-augustus-gene-51.33	Pfam:PF03193	GO:0003924	GTPase activity	molecular_function
maker-chr9-augustus-gene-51.33	Pfam:PF03193	GO:0005525	GTP binding	molecular_function
maker-chr9-augustus-gene-51.30	Pfam:PF01061	GO:0016020	membrane	cellular_component
maker-chr9-augustus-gene-51.30	Pfam:PF00005	GO:0005524	ATP binding	molecular_function
maker-chr9-augustus-gene-51.30	Pfam:PF00005	GO:0016887	ATPase activity	molecular_function
maker-chr9-augustus-gene-51.30	Pfam:PF13304	GO:0005524	ATP binding	molecular_function
maker-chr9-augustus-gene-51.30	Pfam:PF03193	GO:0003924	GTPase activity	molecular_function
maker-chr9-augustus-gene-51.30	Pfam:PF03193	GO:0005525	GTP binding	molecular_function
maker-chr9-augustus-gene-51.34	Pfam:PF00005	GO:0005524	ATP binding	molecular_function
maker-chr9-augustus-gene-51.34	Pfam:PF00005	GO:0016887	ATPase activity	molecular_function
maker-chr9-augustus-gene-51.34	Pfam:PF00004	GO:0005524	ATP binding	molecular_function
maker-chr9-augustus-gene-51.34	Pfam:PF00437	GO:0005524	ATP binding	molecular_function
maker-chr9-augustus-gene-51.34	Pfam:PF00437	GO:0006810	transport	biological_process
maker-chr9-augustus-gene-51.34	Pfam:PF03796	GO:0003678	DNA helicase activity	molecular_function
maker-chr9-augustus-gene-51.34	Pfam:PF03796	GO:0005524	ATP binding	molecular_function
maker-chr9-augustus-gene-51.34	Pfam:PF03796	GO:0006260	DNA replication	biological_process
maker-chr9-augustus-gene-51.34	Pfam:PF03266	GO:0098519	nucleotide phosphatase activity	acting on free nucleotides	molecular_function
maker-chr9-augustus-gene-51.31	Pfam:PF00005	GO:0005524	ATP binding	molecular_function
maker-chr9-augustus-gene-51.31	Pfam:PF00005	GO:0016887	ATPase activity	molecular_function
maker-chr9-augustus-gene-51.31	Pfam:PF00004	GO:0005524	ATP binding	molecular_function
maker-chr9-augustus-gene-51.31	Pfam:PF00437	GO:0005524	ATP binding	molecular_function
maker-chr9-augustus-gene-51.31	Pfam:PF00437	GO:0006810	transport	biological_process
maker-chr9-augustus-gene-51.31	Pfam:PF03266	GO:0098519	nucleotide phosphatase activity	acting on free nucleotides	molecular_function
maker-chr9-snap-gene-51.0	Pfam:PF03171	GO:0016491	oxidoreductase activity	molecular_function
maker-chr9-snap-gene-51.0	Pfam:PF03171	GO:0055114	oxidation-reduction process	biological_process
maker-chr9-augustus-gene-51.36	Pfam:PF00005	GO:0005524	ATP binding	molecular_function
maker-chr9-augustus-gene-51.36	Pfam:PF00005	GO:0016887	ATPase activity	molecular_function
maker-chr9-augustus-gene-51.36	Pfam:PF00004	GO:0005524	ATP binding	molecular_function
maker-chr9-augustus-gene-51.36	Pfam:PF13304	GO:0005524	ATP binding	molecular_function
maker-chr9-augustus-gene-51.36	Pfam:PF03266	GO:0098519	nucleotide phosphatase activity	acting on free nucleotides	molecular_function
maker-chr9-augustus-gene-51.36	Pfam:PF06068	GO:0003678	DNA helicase activity	molecular_function
maker-chr9-augustus-gene-51.36	Pfam:PF06068	GO:0005524	ATP binding	molecular_function
maker-chr9-augustus-gene-51.36	Pfam:PF00437	GO:0005524	ATP binding	molecular_function
maker-chr9-augustus-gene-51.36	Pfam:PF00437	GO:0006810	transport	biological_process
maker-chr9-snap-gene-51.18	Pfam:PF01061	GO:0016020	membrane	cellular_component
maker-chr9-snap-gene-51.18	Pfam:PF06422	GO:0005524	ATP binding	molecular_function
maker-chr9-snap-gene-51.18	Pfam:PF06422	GO:0006810	transport	biological_process
maker-chr9-snap-gene-51.18	Pfam:PF06422	GO:0016021	integral component of membrane	cellular_component
maker-chr9-snap-gene-51.18	Pfam:PF06422	GO:0042626	ATPase activity	coupled to transmembrane movement of substances	molecular_function
maker-chr9-augustus-gene-51.32	Pfam:PF00005	GO:0005524	ATP binding	molecular_function
maker-chr9-augustus-gene-51.32	Pfam:PF00005	GO:0016887	ATPase activity	molecular_function
maker-chr9-augustus-gene-14.46	Pfam:PF02045	GO:0003700	transcription factor activity	sequence-specific DNA binding	molecular_function
maker-chr9-augustus-gene-14.46	Pfam:PF02045	GO:0006355	regulation of transcription	DNA-templated	biological_process
maker-chr9-augustus-gene-14.47	Pfam:PF12165	GO:0006355	regulation of transcription	DNA-templated	biological_process
maker-chr9-augustus-gene-14.47	Pfam:PF12165	GO:0042393	histone binding	molecular_function
maker-chr9-augustus-gene-14.47	Pfam:PF00628	GO:0005515	protein binding	molecular_function
maker-chr9-augustus-gene-14.47	Pfam:PF06553	GO:0005740	mitochondrial envelope	cellular_component
maker-chr9-augustus-gene-14.47	Pfam:PF06553	GO:0016021	integral component of membrane	cellular_component
maker-chr9-augustus-gene-14.47	Pfam:PF06553	GO:0043065	positive regulation of apoptotic process	biological_process
maker-chr9-augustus-gene-14.48	Pfam:PF00347	GO:0003735	structural constituent of ribosome	molecular_function
maker-chr9-augustus-gene-14.48	Pfam:PF00347	GO:0005840	ribosome	cellular_component
maker-chr9-augustus-gene-14.48	Pfam:PF00347	GO:0006412	translation	biological_process
maker-chr9-augustus-gene-14.48	Pfam:PF00347	GO:0019843	rRNA binding	molecular_function
maker-chr9-snap-gene-14.42	Pfam:PF07728	GO:0005524	ATP binding	molecular_function
maker-chr9-snap-gene-14.42	Pfam:PF07728	GO:0016887	ATPase activity	molecular_function
maker-chr9-snap-gene-14.42	Pfam:PF00158	GO:0005524	ATP binding	molecular_function
maker-chr9-snap-gene-14.42	Pfam:PF00158	GO:0006355	regulation of transcription	DNA-templated	biological_process
maker-chr9-snap-gene-14.42	Pfam:PF00158	GO:0008134	transcription factor binding	molecular_function
maker-chr9-snap-gene-14.42	Pfam:PF10662	GO:0005524	ATP binding	molecular_function
maker-chr9-snap-gene-14.42	Pfam:PF10662	GO:0006576	cellular biogenic amine metabolic process	biological_process
maker-chr9-snap-gene-14.42	Pfam:PF00004	GO:0005524	ATP binding	molecular_function
maker-chr9-snap-gene-14.42	Pfam:PF02367	GO:0002949	tRNA threonylcarbamoyladenosine modification	biological_process
maker-chr9-snap-gene-14.42	Pfam:PF14532	GO:0005524	ATP binding	molecular_function
maker-chr9-snap-gene-14.42	Pfam:PF14532	GO:0006355	regulation of transcription	DNA-templated	biological_process
maker-chr9-snap-gene-14.42	Pfam:PF14532	GO:0008134	transcription factor binding	molecular_function
maker-chr9-snap-gene-14.42	Pfam:PF00005	GO:0005524	ATP binding	molecular_function
maker-chr9-snap-gene-14.42	Pfam:PF00005	GO:0016887	ATPase activity	molecular_function
maker-chr9-snap-gene-14.42	Pfam:PF05496	GO:0006281	DNA repair	biological_process
maker-chr9-snap-gene-14.42	Pfam:PF05496	GO:0006310	DNA recombination	biological_process
maker-chr9-snap-gene-14.42	Pfam:PF05496	GO:0009378	four-way junction helicase activity	molecular_function
maker-chr9-snap-gene-14.42	Pfam:PF00448	GO:0005525	GTP binding	molecular_function
maker-chr9-snap-gene-14.42	Pfam:PF00448	GO:0006614	SRP-dependent cotranslational protein targeting to membrane	biological_process
maker-chr9-snap-gene-14.42	Pfam:PF00910	GO:0003723	RNA binding	molecular_function
maker-chr9-snap-gene-14.42	Pfam:PF00910	GO:0003724	RNA helicase activity	molecular_function
maker-chr9-snap-gene-14.42	Pfam:PF00437	GO:0005524	ATP binding	molecular_function
maker-chr9-snap-gene-14.42	Pfam:PF00437	GO:0006810	transport	biological_process
maker-chr9-augustus-gene-14.50	Pfam:PF02662	GO:0015948	methanogenesis	biological_process
maker-chr9-augustus-gene-14.50	Pfam:PF02662	GO:0055114	oxidation-reduction process	biological_process
maker-chr9-augustus-gene-14.55	Pfam:PF07728	GO:0005524	ATP binding	molecular_function
maker-chr9-augustus-gene-14.55	Pfam:PF07728	GO:0016887	ATPase activity	molecular_function
maker-chr9-augustus-gene-14.55	Pfam:PF00004	GO:0005524	ATP binding	molecular_function
maker-chr9-augustus-gene-14.55	Pfam:PF02367	GO:0002949	tRNA threonylcarbamoyladenosine modification	biological_process
maker-chr9-augustus-gene-14.55	Pfam:PF00005	GO:0005524	ATP binding	molecular_function
maker-chr9-augustus-gene-14.55	Pfam:PF00005	GO:0016887	ATPase activity	molecular_function
maker-chr9-augustus-gene-14.55	Pfam:PF00158	GO:0005524	ATP binding	molecular_function
maker-chr9-augustus-gene-14.55	Pfam:PF00158	GO:0006355	regulation of transcription	DNA-templated	biological_process
maker-chr9-augustus-gene-14.55	Pfam:PF00158	GO:0008134	transcription factor binding	molecular_function
maker-chr9-augustus-gene-14.55	Pfam:PF07726	GO:0005524	ATP binding	molecular_function
maker-chr9-augustus-gene-14.55	Pfam:PF07726	GO:0016887	ATPase activity	molecular_function
maker-chr9-augustus-gene-14.55	Pfam:PF00910	GO:0003723	RNA binding	molecular_function
maker-chr9-augustus-gene-14.55	Pfam:PF00910	GO:0003724	RNA helicase activity	molecular_function
maker-chr9-augustus-gene-14.55	Pfam:PF03193	GO:0003924	GTPase activity	molecular_function
maker-chr9-augustus-gene-14.55	Pfam:PF03193	GO:0005525	GTP binding	molecular_function
maker-chr9-augustus-gene-14.55	Pfam:PF14532	GO:0005524	ATP binding	molecular_function
maker-chr9-augustus-gene-14.55	Pfam:PF14532	GO:0006355	regulation of transcription	DNA-templated	biological_process
maker-chr9-augustus-gene-14.55	Pfam:PF14532	GO:0008134	transcription factor binding	molecular_function
maker-chr9-augustus-gene-14.55	Pfam:PF00448	GO:0005525	GTP binding	molecular_function
maker-chr9-augustus-gene-14.55	Pfam:PF00448	GO:0006614	SRP-dependent cotranslational protein targeting to membrane	biological_process
maker-chr9-augustus-gene-14.55	Pfam:PF07724	GO:0005524	ATP binding	molecular_function
maker-chr9-augustus-gene-14.55	Pfam:PF01637	GO:0005524	ATP binding	molecular_function
maker-chr9-augustus-gene-14.55	Pfam:PF05496	GO:0006281	DNA repair	biological_process
maker-chr9-augustus-gene-14.55	Pfam:PF05496	GO:0006310	DNA recombination	biological_process
maker-chr9-augustus-gene-14.55	Pfam:PF05496	GO:0009378	four-way junction helicase activity	molecular_function
maker-chr9-augustus-gene-14.55	Pfam:PF08477	GO:0005525	GTP binding	molecular_function
maker-chr9-augustus-gene-14.55	Pfam:PF08477	GO:0007264	small GTPase mediated signal transduction	biological_process
maker-chr9-augustus-gene-14.55	Pfam:PF00437	GO:0005524	ATP binding	molecular_function
maker-chr9-augustus-gene-14.55	Pfam:PF00437	GO:0006810	transport	biological_process
maker-chr9-augustus-gene-14.55	Pfam:PF01695	GO:0005524	ATP binding	molecular_function
maker-chr9-augustus-gene-14.55	Pfam:PF10662	GO:0005524	ATP binding	molecular_function
maker-chr9-augustus-gene-14.55	Pfam:PF10662	GO:0006576	cellular biogenic amine metabolic process	biological_process
maker-chr9-augustus-gene-14.55	Pfam:PF03266	GO:0098519	nucleotide phosphatase activity	acting on free nucleotides	molecular_function
maker-chr9-augustus-gene-14.55	Pfam:PF02562	GO:0005524	ATP binding	molecular_function
maker-chr9-augustus-gene-14.55	Pfam:PF00931	GO:0043531	ADP binding	molecular_function
maker-chr9-augustus-gene-14.55	Pfam:PF01745	GO:0004161	dimethylallyltranstransferase activity	molecular_function
maker-chr9-augustus-gene-14.55	Pfam:PF01745	GO:0009058	biosynthetic process	biological_process
maker-chr9-augustus-gene-14.55	Pfam:PF06414	GO:0005524	ATP binding	molecular_function
maker-chr9-augustus-gene-14.55	Pfam:PF06414	GO:0016301	kinase activity	molecular_function
maker-chr9-augustus-gene-14.55	Pfam:PF01926	GO:0005525	GTP binding	molecular_function
maker-chr9-augustus-gene-14.55	Pfam:PF06068	GO:0003678	DNA helicase activity	molecular_function
maker-chr9-augustus-gene-14.55	Pfam:PF06068	GO:0005524	ATP binding	molecular_function
maker-chr9-augustus-gene-14.55	Pfam:PF00735	GO:0005525	GTP binding	molecular_function
maker-chr9-augustus-gene-14.55	Pfam:PF04851	GO:0003677	DNA binding	molecular_function
maker-chr9-augustus-gene-14.55	Pfam:PF04851	GO:0005524	ATP binding	molecular_function
maker-chr9-augustus-gene-14.55	Pfam:PF04851	GO:0016787	hydrolase activity	molecular_function
maker-chr9-augustus-gene-14.55	Pfam:PF01580	GO:0000166	nucleotide binding	molecular_function
maker-chr9-augustus-gene-14.55	Pfam:PF01580	GO:0003677	DNA binding	molecular_function
maker-chr9-augustus-gene-14.55	Pfam:PF01580	GO:0005524	ATP binding	molecular_function
maker-chr9-augustus-gene-14.55	Pfam:PF03205	GO:0005525	GTP binding	molecular_function
maker-chr9-augustus-gene-14.55	Pfam:PF03205	GO:0006777	Mo-molybdopterin cofactor biosynthetic process	biological_process
maker-chr9-snap-gene-14.41	Pfam:PF07728	GO:0005524	ATP binding	molecular_function
maker-chr9-snap-gene-14.41	Pfam:PF07728	GO:0016887	ATPase activity	molecular_function
maker-chr9-snap-gene-14.41	Pfam:PF03028	GO:0003777	microtubule motor activity	molecular_function
maker-chr9-snap-gene-14.41	Pfam:PF03028	GO:0007018	microtubule-based movement	biological_process
maker-chr9-snap-gene-14.41	Pfam:PF03028	GO:0030286	dynein complex	cellular_component
maker-chr9-augustus-gene-14.52	Pfam:PF03028	GO:0003777	microtubule motor activity	molecular_function
maker-chr9-augustus-gene-14.52	Pfam:PF03028	GO:0007018	microtubule-based movement	biological_process
maker-chr9-augustus-gene-14.52	Pfam:PF03028	GO:0030286	dynein complex	cellular_component
maker-chr9-augustus-gene-14.52	Pfam:PF07728	GO:0005524	ATP binding	molecular_function
maker-chr9-augustus-gene-14.52	Pfam:PF07728	GO:0016887	ATPase activity	molecular_function
maker-chr9-augustus-gene-14.52	Pfam:PF00631	GO:0004871	signal transducer activity	molecular_function
maker-chr9-augustus-gene-14.52	Pfam:PF00631	GO:0005834	heterotrimeric G-protein complex	cellular_component
maker-chr9-augustus-gene-14.52	Pfam:PF00631	GO:0007186	G-protein coupled receptor signaling pathway	biological_process
maker-chr9-augustus-gene-96.1	Pfam:PF01292	GO:0009055	electron carrier activity	molecular_function
maker-chr9-augustus-gene-96.1	Pfam:PF01292	GO:0016021	integral component of membrane	cellular_component
maker-chr9-augustus-gene-96.1	Pfam:PF00335	GO:0016021	integral component of membrane	cellular_component
maker-chr9-augustus-gene-96.1	Pfam:PF13903	GO:0016021	integral component of membrane	cellular_component
maker-chr9-augustus-gene-96.1	Pfam:PF01769	GO:0006812	cation transport	biological_process
maker-chr9-augustus-gene-96.1	Pfam:PF01769	GO:0008324	cation transmembrane transporter activity	molecular_function
maker-chr9-augustus-gene-69.0	Pfam:PF00069	GO:0004672	protein kinase activity	molecular_function
maker-chr9-augustus-gene-69.0	Pfam:PF00069	GO:0005524	ATP binding	molecular_function
maker-chr9-augustus-gene-69.0	Pfam:PF00069	GO:0006468	protein phosphorylation	biological_process
maker-chr9-augustus-gene-69.0	Pfam:PF07714	GO:0004672	protein kinase activity	molecular_function
maker-chr9-augustus-gene-69.0	Pfam:PF07714	GO:0006468	protein phosphorylation	biological_process
maker-chr9-augustus-gene-69.1	Pfam:PF04079	GO:0051304	chromosome separation	biological_process
maker-chr9-augustus-gene-69.2	Pfam:PF00400	GO:0005515	protein binding	molecular_function
maker-chr9-augustus-gene-69.2	Pfam:PF05000	GO:0003677	DNA binding	molecular_function
maker-chr9-augustus-gene-69.2	Pfam:PF05000	GO:0003899	DNA-directed RNA polymerase activity	molecular_function
maker-chr9-augustus-gene-69.2	Pfam:PF05000	GO:0006351	transcription	DNA-templated	biological_process
maker-chr9-augustus-gene-29.1	Pfam:PF00657	GO:0016788	hydrolase activity	acting on ester bonds	molecular_function
maker-chr9-augustus-gene-29.11	Pfam:PF11705	GO:0006359	regulation of transcription from RNA polymerase III promoter	biological_process
maker-chr9-augustus-gene-29.11	Pfam:PF05395	GO:0004864	protein phosphatase inhibitor activity	molecular_function
maker-chr9-augustus-gene-29.11	Pfam:PF05395	GO:0007165	signal transduction	biological_process
maker-chr9-augustus-gene-29.2	Pfam:PF00657	GO:0016788	hydrolase activity	acting on ester bonds	molecular_function
maker-chr9-augustus-gene-29.2	Pfam:PF10596	GO:0017070	U6 snRNA binding	molecular_function
maker-chr9-augustus-gene-29.8	Pfam:PF13174	GO:0005515	protein binding	molecular_function
augustus_masked-chr9-processed-gene-29.20	Pfam:PF05362	GO:0004176	ATP-dependent peptidase activity	molecular_function
augustus_masked-chr9-processed-gene-29.20	Pfam:PF05362	GO:0004252	serine-type endopeptidase activity	molecular_function
augustus_masked-chr9-processed-gene-29.20	Pfam:PF05362	GO:0006508	proteolysis	biological_process
maker-chr9-snap-gene-29.41	Pfam:PF01282	GO:0003735	structural constituent of ribosome	molecular_function
maker-chr9-snap-gene-29.41	Pfam:PF01282	GO:0005622	intracellular	cellular_component
maker-chr9-snap-gene-29.41	Pfam:PF01282	GO:0005840	ribosome	cellular_component
maker-chr9-snap-gene-29.41	Pfam:PF01282	GO:0006412	translation	biological_process
maker-chr9-augustus-gene-29.13	Pfam:PF00076	GO:0003676	nucleic acid binding	molecular_function
maker-chr9-augustus-gene-29.13	Pfam:PF00658	GO:0003723	RNA binding	molecular_function
maker-chr9-augustus-gene-29.13	Pfam:PF08777	GO:0003723	RNA binding	molecular_function
maker-chr9-augustus-gene-29.13	Pfam:PF16367	GO:0003676	nucleic acid binding	molecular_function
maker-chr9-augustus-gene-29.14	Pfam:PF11365	GO:0005615	extracellular space	cellular_component
maker-chr9-augustus-gene-29.14	Pfam:PF11365	GO:0010506	regulation of autophagy	biological_process
maker-chr9-augustus-gene-29.14	Pfam:PF02219	GO:0004489	methylenetetrahydrofolate reductase (NAD(P)H) activity	molecular_function
maker-chr9-augustus-gene-29.14	Pfam:PF02219	GO:0006555	methionine metabolic process	biological_process
maker-chr9-augustus-gene-29.14	Pfam:PF02219	GO:0055114	oxidation-reduction process	biological_process
maker-chr9-augustus-gene-62.35	Pfam:PF00931	GO:0043531	ADP binding	molecular_function
maker-chr9-augustus-gene-62.35	Pfam:PF00514	GO:0005515	protein binding	molecular_function
maker-chr9-augustus-gene-62.35	Pfam:PF00669	GO:0005198	structural molecule activity	molecular_function
maker-chr9-augustus-gene-62.35	Pfam:PF00669	GO:0071973	bacterial-type flagellum-dependent cell motility	biological_process
maker-chr9-augustus-gene-62.35	Pfam:PF05679	GO:0008376	acetylgalactosaminyltransferase activity	molecular_function
maker-chr9-augustus-gene-62.35	Pfam:PF05679	GO:0032580	Golgi cisterna membrane	cellular_component
maker-chr9-augustus-gene-52.0	Pfam:PF01061	GO:0016020	membrane	cellular_component
maker-chr9-augustus-gene-52.0	Pfam:PF00005	GO:0005524	ATP binding	molecular_function
maker-chr9-augustus-gene-52.0	Pfam:PF00005	GO:0016887	ATPase activity	molecular_function
maker-chr9-augustus-gene-52.0	Pfam:PF13304	GO:0005524	ATP binding	molecular_function
maker-chr9-augustus-gene-52.0	Pfam:PF03193	GO:0003924	GTPase activity	molecular_function
maker-chr9-augustus-gene-52.0	Pfam:PF03193	GO:0005525	GTP binding	molecular_function
maker-chr9-augustus-gene-52.1	Pfam:PF00005	GO:0005524	ATP binding	molecular_function
maker-chr9-augustus-gene-52.1	Pfam:PF00005	GO:0016887	ATPase activity	molecular_function
maker-chr9-augustus-gene-52.1	Pfam:PF00004	GO:0005524	ATP binding	molecular_function
maker-chr9-augustus-gene-52.1	Pfam:PF00437	GO:0005524	ATP binding	molecular_function
maker-chr9-augustus-gene-52.1	Pfam:PF00437	GO:0006810	transport	biological_process
maker-chr9-augustus-gene-52.1	Pfam:PF03266	GO:0098519	nucleotide phosphatase activity	acting on free nucleotides	molecular_function
maker-chr9-augustus-gene-52.2	Pfam:PF00005	GO:0005524	ATP binding	molecular_function
maker-chr9-augustus-gene-52.2	Pfam:PF00005	GO:0016887	ATPase activity	molecular_function
maker-chr9-augustus-gene-52.2	Pfam:PF13304	GO:0005524	ATP binding	molecular_function
maker-chr9-augustus-gene-52.2	Pfam:PF03193	GO:0003924	GTPase activity	molecular_function
maker-chr9-augustus-gene-52.2	Pfam:PF03193	GO:0005525	GTP binding	molecular_function
maker-chr9-augustus-gene-52.5	Pfam:PF01061	GO:0016020	membrane	cellular_component
maker-chr9-augustus-gene-52.5	Pfam:PF00005	GO:0005524	ATP binding	molecular_function
maker-chr9-augustus-gene-52.5	Pfam:PF00005	GO:0016887	ATPase activity	molecular_function
maker-chr9-augustus-gene-52.5	Pfam:PF13304	GO:0005524	ATP binding	molecular_function
maker-chr9-augustus-gene-52.5	Pfam:PF00004	GO:0005524	ATP binding	molecular_function
maker-chr9-augustus-gene-52.5	Pfam:PF03193	GO:0003924	GTPase activity	molecular_function
maker-chr9-augustus-gene-52.5	Pfam:PF03193	GO:0005525	GTP binding	molecular_function
maker-chr9-augustus-gene-52.5	Pfam:PF03266	GO:0098519	nucleotide phosphatase activity	acting on free nucleotides	molecular_function
maker-chr9-augustus-gene-52.5	Pfam:PF01926	GO:0005525	GTP binding	molecular_function
maker-chr9-augustus-gene-52.5	Pfam:PF00437	GO:0005524	ATP binding	molecular_function
maker-chr9-augustus-gene-52.5	Pfam:PF00437	GO:0006810	transport	biological_process
maker-chr9-augustus-gene-52.5	Pfam:PF10662	GO:0005524	ATP binding	molecular_function
maker-chr9-augustus-gene-52.5	Pfam:PF10662	GO:0006576	cellular biogenic amine metabolic process	biological_process
maker-chr9-snap-gene-52.46	Pfam:PF01061	GO:0016020	membrane	cellular_component
maker-chr9-snap-gene-52.46	Pfam:PF00005	GO:0005524	ATP binding	molecular_function
maker-chr9-snap-gene-52.46	Pfam:PF00005	GO:0016887	ATPase activity	molecular_function
maker-chr9-snap-gene-52.46	Pfam:PF13304	GO:0005524	ATP binding	molecular_function
maker-chr9-snap-gene-52.46	Pfam:PF00004	GO:0005524	ATP binding	molecular_function
maker-chr9-snap-gene-52.46	Pfam:PF03193	GO:0003924	GTPase activity	molecular_function
maker-chr9-snap-gene-52.46	Pfam:PF03193	GO:0005525	GTP binding	molecular_function
maker-chr9-snap-gene-52.46	Pfam:PF01926	GO:0005525	GTP binding	molecular_function
maker-chr9-snap-gene-52.46	Pfam:PF03266	GO:0098519	nucleotide phosphatase activity	acting on free nucleotides	molecular_function
maker-chr9-snap-gene-52.46	Pfam:PF10662	GO:0005524	ATP binding	molecular_function
maker-chr9-snap-gene-52.46	Pfam:PF10662	GO:0006576	cellular biogenic amine metabolic process	biological_process
maker-chr9-snap-gene-52.46	Pfam:PF05496	GO:0006281	DNA repair	biological_process
maker-chr9-snap-gene-52.46	Pfam:PF05496	GO:0006310	DNA recombination	biological_process
maker-chr9-snap-gene-52.46	Pfam:PF05496	GO:0009378	four-way junction helicase activity	molecular_function
maker-chr9-augustus-gene-78.31	Pfam:PF13855	GO:0005515	protein binding	molecular_function
maker-chr9-augustus-gene-78.31	Pfam:PF00560	GO:0005515	protein binding	molecular_function
maker-chr9-augustus-gene-78.31	Pfam:PF13516	GO:0005515	protein binding	molecular_function
maker-chr9-augustus-gene-78.31	Pfam:PF02744	GO:0006012	galactose metabolic process	biological_process
maker-chr9-augustus-gene-78.31	Pfam:PF02744	GO:0008108	UDP-glucose:hexose-1-phosphate uridylyltransferase activity	molecular_function
maker-chr9-augustus-gene-76.0	Pfam:PF13374	GO:0005515	protein binding	molecular_function
maker-chr9-augustus-gene-76.0	Pfam:PF13371	GO:0005515	protein binding	molecular_function
maker-chr9-augustus-gene-76.0	Pfam:PF13181	GO:0005515	protein binding	molecular_function
maker-chr9-augustus-gene-76.0	Pfam:PF00515	GO:0005515	protein binding	molecular_function
maker-chr9-augustus-gene-101.1	Pfam:PF00023	GO:0005515	protein binding	molecular_function
maker-chr9-augustus-gene-107.0	Pfam:PF00847	GO:0003700	transcription factor activity	sequence-specific DNA binding	molecular_function
maker-chr9-augustus-gene-107.0	Pfam:PF00847	GO:0006355	regulation of transcription	DNA-templated	biological_process
maker-chr9-augustus-gene-12.25	Pfam:PF07650	GO:0003723	RNA binding	molecular_function
maker-chr9-augustus-gene-12.29	Pfam:PF01926	GO:0005525	GTP binding	molecular_function
maker-chr9-augustus-gene-12.29	Pfam:PF02421	GO:0005525	GTP binding	molecular_function
maker-chr9-augustus-gene-12.29	Pfam:PF06657	GO:0008017	microtubule binding	molecular_function
maker-chr9-snap-gene-12.41	Pfam:PF09452	GO:0000813	ESCRT I complex	cellular_component
maker-chr9-snap-gene-12.41	Pfam:PF09452	GO:0032509	endosome transport via multivesicular body sorting pathway	biological_process
maker-chr9-snap-gene-12.41	Pfam:PF09452	GO:0043130	ubiquitin binding	molecular_function
maker-chr9-augustus-gene-12.30	Pfam:PF03847	GO:0005669	transcription factor TFIID complex	cellular_component
maker-chr9-augustus-gene-12.30	Pfam:PF03847	GO:0006352	DNA-templated transcription	initiation	biological_process
maker-chr9-snap-gene-12.45	Pfam:PF01648	GO:0000287	magnesium ion binding	molecular_function
maker-chr9-snap-gene-12.45	Pfam:PF01648	GO:0008897	holo-[acyl-carrier-protein] synthase activity	molecular_function
maker-chr9-augustus-gene-92.9	Pfam:PF00400	GO:0005515	protein binding	molecular_function
maker-chr9-augustus-gene-92.9	Pfam:PF08513	GO:0005515	protein binding	molecular_function
augustus_masked-chr9-processed-gene-85.6	Pfam:PF02153	GO:0004665	prephenate dehydrogenase (NADP+) activity	molecular_function
augustus_masked-chr9-processed-gene-85.6	Pfam:PF02153	GO:0006571	tyrosine biosynthetic process	biological_process
augustus_masked-chr9-processed-gene-85.6	Pfam:PF02153	GO:0008977	prephenate dehydrogenase activity	molecular_function
augustus_masked-chr9-processed-gene-85.6	Pfam:PF02153	GO:0055114	oxidation-reduction process	biological_process
augustus_masked-chr9-processed-gene-85.6	Pfam:PF02826	GO:0051287	NAD binding	molecular_function
augustus_masked-chr9-processed-gene-85.6	Pfam:PF02826	GO:0055114	oxidation-reduction process	biological_process
augustus_masked-chr9-processed-gene-85.6	Pfam:PF03446	GO:0004616	phosphogluconate dehydrogenase (decarboxylating) activity	molecular_function
augustus_masked-chr9-processed-gene-85.6	Pfam:PF03446	GO:0055114	oxidation-reduction process	biological_process
maker-chr9-augustus-gene-82.1	Pfam:PF00107	GO:0055114	oxidation-reduction process	biological_process
maker-chr9-augustus-gene-82.0	Pfam:PF13855	GO:0005515	protein binding	molecular_function
maker-chr9-augustus-gene-82.0	Pfam:PF00560	GO:0005515	protein binding	molecular_function
maker-chr9-augustus-gene-82.0	Pfam:PF13516	GO:0005515	protein binding	molecular_function
maker-chr9-snap-gene-81.35	Pfam:PF08240	GO:0055114	oxidation-reduction process	biological_process
maker-chr9-augustus-gene-81.1	Pfam:PF13855	GO:0005515	protein binding	molecular_function
maker-chr9-augustus-gene-81.1	Pfam:PF00560	GO:0005515	protein binding	molecular_function
maker-chr9-augustus-gene-81.1	Pfam:PF13516	GO:0005515	protein binding	molecular_function
maker-chr9-augustus-gene-81.0	Pfam:PF13855	GO:0005515	protein binding	molecular_function
maker-chr9-augustus-gene-81.0	Pfam:PF13516	GO:0005515	protein binding	molecular_function
maker-chr9-augustus-gene-81.0	Pfam:PF00560	GO:0005515	protein binding	molecular_function
augustus_masked-chr9-processed-gene-74.8	Pfam:PF00872	GO:0003677	DNA binding	molecular_function
augustus_masked-chr9-processed-gene-74.8	Pfam:PF00872	GO:0004803	transposase activity	molecular_function
augustus_masked-chr9-processed-gene-74.8	Pfam:PF00872	GO:0006313	transposition	DNA-mediated	biological_process
augustus_masked-chr9-processed-gene-74.8	Pfam:PF04434	GO:0008270	zinc ion binding	molecular_function
augustus_masked-chr9-processed-gene-109.8	Pfam:PF00067	GO:0005506	iron ion binding	molecular_function
augustus_masked-chr9-processed-gene-109.8	Pfam:PF00067	GO:0016705	oxidoreductase activity	acting on paired donors	with incorporation or reduction of molecular oxygen	molecular_function
augustus_masked-chr9-processed-gene-109.8	Pfam:PF00067	GO:0020037	heme binding	molecular_function
augustus_masked-chr9-processed-gene-109.8	Pfam:PF00067	GO:0055114	oxidation-reduction process	biological_process
augustus_masked-chr9-processed-gene-109.7	Pfam:PF00067	GO:0005506	iron ion binding	molecular_function
augustus_masked-chr9-processed-gene-109.7	Pfam:PF00067	GO:0016705	oxidoreductase activity	acting on paired donors	with incorporation or reduction of molecular oxygen	molecular_function
augustus_masked-chr9-processed-gene-109.7	Pfam:PF00067	GO:0020037	heme binding	molecular_function
augustus_masked-chr9-processed-gene-109.7	Pfam:PF00067	GO:0055114	oxidation-reduction process	biological_process
maker-chr9-augustus-gene-99.0	Pfam:PF02687	GO:0016020	membrane	cellular_component
maker-chr9-augustus-gene-99.0	Pfam:PF07694	GO:0000155	phosphorelay sensor kinase activity	molecular_function
maker-chr9-augustus-gene-99.0	Pfam:PF07694	GO:0000160	phosphorelay signal transduction system	biological_process
maker-chr9-augustus-gene-99.0	Pfam:PF07694	GO:0004673	protein histidine kinase activity	molecular_function
maker-chr9-augustus-gene-99.0	Pfam:PF07694	GO:0016021	integral component of membrane	cellular_component
maker-chr9-augustus-gene-99.0	Pfam:PF07694	GO:0071555	cell wall organization	biological_process
maker-chr9-augustus-gene-99.0	Pfam:PF00023	GO:0005515	protein binding	molecular_function
maker-chr9-augustus-gene-102.0	Pfam:PF13520	GO:0003333	amino acid transmembrane transport	biological_process
maker-chr9-augustus-gene-102.0	Pfam:PF13520	GO:0015171	amino acid transmembrane transporter activity	molecular_function
maker-chr9-augustus-gene-102.0	Pfam:PF13520	GO:0016020	membrane	cellular_component
maker-chr9-augustus-gene-102.0	Pfam:PF00023	GO:0005515	protein binding	molecular_function
maker-chr9-augustus-gene-79.2	Pfam:PF13855	GO:0005515	protein binding	molecular_function
maker-chr9-augustus-gene-79.2	Pfam:PF00560	GO:0005515	protein binding	molecular_function
maker-chr9-augustus-gene-79.2	Pfam:PF13516	GO:0005515	protein binding	molecular_function
maker-chr9-augustus-gene-79.1	Pfam:PF00107	GO:0055114	oxidation-reduction process	biological_process
maker-chr9-snap-gene-79.19	Pfam:PF00107	GO:0055114	oxidation-reduction process	biological_process
maker-chr9-augustus-gene-106.3	Pfam:PF02330	GO:0005759	mitochondrial matrix	cellular_component
augustus_masked-chr9-processed-gene-106.11	Pfam:PF07714	GO:0004672	protein kinase activity	molecular_function
augustus_masked-chr9-processed-gene-106.11	Pfam:PF07714	GO:0006468	protein phosphorylation	biological_process
augustus_masked-chr9-processed-gene-106.11	Pfam:PF00069	GO:0004672	protein kinase activity	molecular_function
augustus_masked-chr9-processed-gene-106.11	Pfam:PF00069	GO:0005524	ATP binding	molecular_function
augustus_masked-chr9-processed-gene-106.11	Pfam:PF00069	GO:0006468	protein phosphorylation	biological_process
augustus_masked-chr9-processed-gene-106.11	Pfam:PF01299	GO:0016020	membrane	cellular_component
maker-chr9-snap-gene-75.32	Pfam:PF12740	GO:0015996	chlorophyll catabolic process	biological_process
maker-chr9-snap-gene-75.32	Pfam:PF12740	GO:0047746	chlorophyllase activity	molecular_function
maker-chr9-snap-gene-75.33	Pfam:PF06831	GO:0003684	damaged DNA binding	molecular_function
maker-chr9-snap-gene-75.33	Pfam:PF06831	GO:0003906	DNA-(apurinic or apyrimidinic site) lyase activity	molecular_function
maker-chr9-snap-gene-75.33	Pfam:PF06831	GO:0006289	nucleotide-excision repair	biological_process
maker-chr9-snap-gene-75.33	Pfam:PF06831	GO:0008270	zinc ion binding	molecular_function
maker-chr9-snap-gene-75.33	Pfam:PF06831	GO:0016799	hydrolase activity	hydrolyzing N-glycosyl compounds	molecular_function
maker-chr9-augustus-gene-75.20	Pfam:PF09026	GO:0000775	chromosome	centromeric region	cellular_component
maker-chr9-augustus-gene-75.20	Pfam:PF09026	GO:0003677	DNA binding	molecular_function
maker-chr9-augustus-gene-75.20	Pfam:PF09026	GO:0003682	chromatin binding	molecular_function
maker-chr9-augustus-gene-75.20	Pfam:PF09026	GO:0005634	nucleus	cellular_component
maker-chr9-augustus-gene-75.20	Pfam:PF12235	GO:0003723	RNA binding	molecular_function
maker-chr9-snap-gene-113.0	Pfam:PF06978	GO:0001682	tRNA 5'-leader removal	biological_process
maker-chr9-snap-gene-113.0	Pfam:PF06978	GO:0004526	ribonuclease P activity	molecular_function
maker-chr9-snap-gene-116.16	Pfam:PF02458	GO:0016747	transferase activity	transferring acyl groups other than amino-acyl groups	molecular_function
maker-chr9-augustus-gene-120.15	Pfam:PF02458	GO:0016747	transferase activity	transferring acyl groups other than amino-acyl groups	molecular_function
maker-chr9-augustus-gene-59.17	Pfam:PF00641	GO:0008270	zinc ion binding	molecular_function
maker-chr9-snap-gene-59.20	Pfam:PF01398	GO:0005515	protein binding	molecular_function
maker-chr9-augustus-gene-59.19	Pfam:PF00642	GO:0046872	metal ion binding	molecular_function
maker-chr9-augustus-gene-59.19	Pfam:PF08352	GO:0000166	nucleotide binding	molecular_function
maker-chr9-augustus-gene-59.19	Pfam:PF08352	GO:0005524	ATP binding	molecular_function
maker-chr9-augustus-gene-59.19	Pfam:PF08352	GO:0015833	peptide transport	biological_process
maker-chr9-snap-gene-1.27	Pfam:PF07714	GO:0004672	protein kinase activity	molecular_function
maker-chr9-snap-gene-1.27	Pfam:PF07714	GO:0006468	protein phosphorylation	biological_process
maker-chr9-snap-gene-1.27	Pfam:PF00069	GO:0004672	protein kinase activity	molecular_function
maker-chr9-snap-gene-1.27	Pfam:PF00069	GO:0005524	ATP binding	molecular_function
maker-chr9-snap-gene-1.27	Pfam:PF00069	GO:0006468	protein phosphorylation	biological_process
maker-chr9-augustus-gene-1.20	Pfam:PF00004	GO:0005524	ATP binding	molecular_function
maker-chr9-augustus-gene-1.20	Pfam:PF07724	GO:0005524	ATP binding	molecular_function
maker-chr9-augustus-gene-1.20	Pfam:PF07728	GO:0005524	ATP binding	molecular_function
maker-chr9-augustus-gene-1.20	Pfam:PF07728	GO:0016887	ATPase activity	molecular_function
maker-chr9-augustus-gene-1.20	Pfam:PF05496	GO:0006281	DNA repair	biological_process
maker-chr9-augustus-gene-1.20	Pfam:PF05496	GO:0006310	DNA recombination	biological_process
maker-chr9-augustus-gene-1.20	Pfam:PF05496	GO:0009378	four-way junction helicase activity	molecular_function
maker-chr9-augustus-gene-1.20	Pfam:PF00910	GO:0003723	RNA binding	molecular_function
maker-chr9-augustus-gene-1.20	Pfam:PF00910	GO:0003724	RNA helicase activity	molecular_function
maker-chr9-augustus-gene-1.20	Pfam:PF01637	GO:0005524	ATP binding	molecular_function
maker-chr9-augustus-gene-1.20	Pfam:PF06068	GO:0003678	DNA helicase activity	molecular_function
maker-chr9-augustus-gene-1.20	Pfam:PF06068	GO:0005524	ATP binding	molecular_function
maker-chr9-augustus-gene-1.20	Pfam:PF01695	GO:0005524	ATP binding	molecular_function
maker-chr9-augustus-gene-1.16	Pfam:PF01593	GO:0016491	oxidoreductase activity	molecular_function
maker-chr9-augustus-gene-1.16	Pfam:PF01593	GO:0055114	oxidation-reduction process	biological_process
maker-chr9-augustus-gene-1.16	Pfam:PF01266	GO:0016491	oxidoreductase activity	molecular_function
maker-chr9-augustus-gene-1.16	Pfam:PF01266	GO:0055114	oxidation-reduction process	biological_process
maker-chr9-augustus-gene-1.16	Pfam:PF07992	GO:0016491	oxidoreductase activity	molecular_function
maker-chr9-augustus-gene-1.16	Pfam:PF07992	GO:0055114	oxidation-reduction process	biological_process
maker-chr9-augustus-gene-1.16	Pfam:PF00070	GO:0016491	oxidoreductase activity	molecular_function
maker-chr9-augustus-gene-1.16	Pfam:PF00070	GO:0055114	oxidation-reduction process	biological_process
maker-chr9-augustus-gene-1.16	Pfam:PF06100	GO:0006631	fatty acid metabolic process	biological_process
maker-chr9-augustus-gene-1.16	Pfam:PF06100	GO:0050151	oleate hydratase activity	molecular_function
maker-chr9-augustus-gene-1.16	Pfam:PF06100	GO:0071949	FAD binding	molecular_function
maker-chr9-augustus-gene-1.16	Pfam:PF12831	GO:0016491	oxidoreductase activity	molecular_function
maker-chr9-augustus-gene-1.16	Pfam:PF12831	GO:0055114	oxidation-reduction process	biological_process
maker-chr9-augustus-gene-1.16	Pfam:PF01494	GO:0071949	FAD binding	molecular_function
maker-chr9-augustus-gene-1.16	Pfam:PF09468	GO:0005634	nucleus	cellular_component
maker-chr9-augustus-gene-1.16	Pfam:PF03721	GO:0016616	oxidoreductase activity	acting on the CH-OH group of donors	NAD or NADP as acceptor	molecular_function
maker-chr9-augustus-gene-1.16	Pfam:PF03721	GO:0051287	NAD binding	molecular_function
maker-chr9-augustus-gene-1.16	Pfam:PF03721	GO:0055114	oxidation-reduction process	biological_process
maker-chr9-augustus-gene-1.16	Pfam:PF01134	GO:0008033	tRNA processing	biological_process
maker-chr9-augustus-gene-1.16	Pfam:PF01134	GO:0050660	flavin adenine dinucleotide binding	molecular_function
maker-chr9-augustus-gene-67.36	Pfam:PF00515	GO:0005515	protein binding	molecular_function
maker-chr9-augustus-gene-67.36	Pfam:PF13181	GO:0005515	protein binding	molecular_function
augustus_masked-chr9-processed-gene-67.45	Pfam:PF01733	GO:0005337	nucleoside transmembrane transporter activity	molecular_function
augustus_masked-chr9-processed-gene-67.45	Pfam:PF01733	GO:0006810	transport	biological_process
augustus_masked-chr9-processed-gene-67.45	Pfam:PF01733	GO:0016021	integral component of membrane	cellular_component
maker-chr9-augustus-gene-117.0	Pfam:PF02458	GO:0016747	transferase activity	transferring acyl groups other than amino-acyl groups	molecular_function
maker-chr9-augustus-gene-117.0	Pfam:PF00198	GO:0008152	metabolic process	biological_process
maker-chr9-augustus-gene-117.0	Pfam:PF00198	GO:0016746	transferase activity	transferring acyl groups	molecular_function
snap_masked-chr9-processed-gene-117.23	Pfam:PF02458	GO:0016747	transferase activity	transferring acyl groups other than amino-acyl groups	molecular_function
maker-chr9-augustus-gene-117.2	Pfam:PF08170	GO:0004526	ribonuclease P activity	molecular_function
maker-chr9-augustus-gene-117.2	Pfam:PF08170	GO:0006396	RNA processing	biological_process
maker-chr9-augustus-gene-118.31	Pfam:PF02458	GO:0016747	transferase activity	transferring acyl groups other than amino-acyl groups	molecular_function
maker-chr9-augustus-gene-133.7	Pfam:PF01370	GO:0003824	catalytic activity	molecular_function
maker-chr9-augustus-gene-133.7	Pfam:PF01370	GO:0050662	coenzyme binding	molecular_function
maker-chr9-augustus-gene-133.7	Pfam:PF01073	GO:0003854	3-beta-hydroxy-delta5-steroid dehydrogenase activity	molecular_function
maker-chr9-augustus-gene-133.7	Pfam:PF01073	GO:0006694	steroid biosynthetic process	biological_process
maker-chr9-augustus-gene-133.7	Pfam:PF01073	GO:0016616	oxidoreductase activity	acting on the CH-OH group of donors	NAD or NADP as acceptor	molecular_function
maker-chr9-augustus-gene-133.7	Pfam:PF01073	GO:0055114	oxidation-reduction process	biological_process
maker-chr9-augustus-gene-122.6	Pfam:PF02458	GO:0016747	transferase activity	transferring acyl groups other than amino-acyl groups	molecular_function
maker-chr9-augustus-gene-23.40	Pfam:PF00410	GO:0003735	structural constituent of ribosome	molecular_function
maker-chr9-augustus-gene-23.40	Pfam:PF00410	GO:0005840	ribosome	cellular_component
maker-chr9-augustus-gene-23.40	Pfam:PF00410	GO:0006412	translation	biological_process
maker-chr9-snap-gene-23.35	Pfam:PF16178	GO:0046983	protein dimerization activity	molecular_function
maker-chr9-augustus-gene-23.48	Pfam:PF05773	GO:0005515	protein binding	molecular_function
maker-chr9-snap-gene-23.32	Pfam:PF00240	GO:0005515	protein binding	molecular_function
augustus_masked-chr9-processed-gene-73.5	Pfam:PF00448	GO:0005525	GTP binding	molecular_function
augustus_masked-chr9-processed-gene-73.5	Pfam:PF00448	GO:0006614	SRP-dependent cotranslational protein targeting to membrane	biological_process
augustus_masked-chr9-processed-gene-73.5	Pfam:PF02978	GO:0006614	SRP-dependent cotranslational protein targeting to membrane	biological_process
augustus_masked-chr9-processed-gene-73.5	Pfam:PF02978	GO:0008312	7S RNA binding	molecular_function
augustus_masked-chr9-processed-gene-73.5	Pfam:PF02978	GO:0048500	signal recognition particle	cellular_component
augustus_masked-chr9-processed-gene-73.5	Pfam:PF02881	GO:0005525	GTP binding	molecular_function
augustus_masked-chr9-processed-gene-73.5	Pfam:PF02881	GO:0006614	SRP-dependent cotranslational protein targeting to membrane	biological_process
augustus_masked-chr9-processed-gene-73.5	Pfam:PF01926	GO:0005525	GTP binding	molecular_function
augustus_masked-chr9-processed-gene-73.5	Pfam:PF04851	GO:0003677	DNA binding	molecular_function
augustus_masked-chr9-processed-gene-73.5	Pfam:PF04851	GO:0005524	ATP binding	molecular_function
augustus_masked-chr9-processed-gene-73.5	Pfam:PF04851	GO:0016787	hydrolase activity	molecular_function
augustus_masked-chr9-processed-gene-73.5	Pfam:PF00465	GO:0016491	oxidoreductase activity	molecular_function
augustus_masked-chr9-processed-gene-73.5	Pfam:PF00465	GO:0046872	metal ion binding	molecular_function
augustus_masked-chr9-processed-gene-73.5	Pfam:PF00465	GO:0055114	oxidation-reduction process	biological_process
augustus_masked-chr9-processed-gene-73.5	Pfam:PF06414	GO:0005524	ATP binding	molecular_function
augustus_masked-chr9-processed-gene-73.5	Pfam:PF06414	GO:0016301	kinase activity	molecular_function
augustus_masked-chr9-processed-gene-73.5	Pfam:PF00205	GO:0000287	magnesium ion binding	molecular_function
augustus_masked-chr9-processed-gene-73.5	Pfam:PF00205	GO:0030976	thiamine pyrophosphate binding	molecular_function
augustus_masked-chr9-processed-gene-73.5	Pfam:PF10662	GO:0005524	ATP binding	molecular_function
augustus_masked-chr9-processed-gene-73.5	Pfam:PF10662	GO:0006576	cellular biogenic amine metabolic process	biological_process
augustus_masked-chr9-processed-gene-73.5	Pfam:PF03266	GO:0098519	nucleotide phosphatase activity	acting on free nucleotides	molecular_function
augustus_masked-chr9-processed-gene-73.5	Pfam:PF00004	GO:0005524	ATP binding	molecular_function
augustus_masked-chr9-processed-gene-73.10	Pfam:PF00787	GO:0035091	phosphatidylinositol binding	molecular_function
augustus_masked-chr9-processed-gene-73.10	Pfam:PF05735	GO:0005509	calcium ion binding	molecular_function
augustus_masked-chr9-processed-gene-73.10	Pfam:PF05735	GO:0005576	extracellular region	cellular_component
augustus_masked-chr9-processed-gene-73.10	Pfam:PF05735	GO:0007155	cell adhesion	biological_process
augustus_masked-chr9-processed-gene-73.10	Pfam:PF04111	GO:0006914	autophagy	biological_process
maker-chr9-snap-gene-119.18	Pfam:PF02458	GO:0016747	transferase activity	transferring acyl groups other than amino-acyl groups	molecular_function
maker-chr9-snap-gene-119.18	Pfam:PF00959	GO:0003796	lysozyme activity	molecular_function
maker-chr9-snap-gene-119.18	Pfam:PF00959	GO:0009253	peptidoglycan catabolic process	biological_process
maker-chr9-snap-gene-119.18	Pfam:PF00959	GO:0016998	cell wall macromolecule catabolic process	biological_process
maker-chr9-augustus-gene-119.17	Pfam:PF02458	GO:0016747	transferase activity	transferring acyl groups other than amino-acyl groups	molecular_function
maker-chr9-snap-gene-110.1	Pfam:PF00067	GO:0005506	iron ion binding	molecular_function
maker-chr9-snap-gene-110.1	Pfam:PF00067	GO:0016705	oxidoreductase activity	acting on paired donors	with incorporation or reduction of molecular oxygen	molecular_function
maker-chr9-snap-gene-110.1	Pfam:PF00067	GO:0020037	heme binding	molecular_function
maker-chr9-snap-gene-110.1	Pfam:PF00067	GO:0055114	oxidation-reduction process	biological_process
augustus_masked-chr9-processed-gene-94.5	Pfam:PF07690	GO:0016021	integral component of membrane	cellular_component
augustus_masked-chr9-processed-gene-94.5	Pfam:PF07690	GO:0055085	transmembrane transport	biological_process
augustus_masked-chr9-processed-gene-94.5	Pfam:PF01384	GO:0005315	inorganic phosphate transmembrane transporter activity	molecular_function
augustus_masked-chr9-processed-gene-94.5	Pfam:PF01384	GO:0006817	phosphate ion transport	biological_process
augustus_masked-chr9-processed-gene-94.5	Pfam:PF01384	GO:0016020	membrane	cellular_component
maker-chr9-snap-gene-94.43	Pfam:PF00155	GO:0009058	biosynthetic process	biological_process
maker-chr9-snap-gene-94.43	Pfam:PF00155	GO:0030170	pyridoxal phosphate binding	molecular_function
maker-chr9-snap-gene-70.13	Pfam:PF02845	GO:0005515	protein binding	molecular_function
maker-chr9-augustus-gene-70.0	Pfam:PF00240	GO:0005515	protein binding	molecular_function
maker-chr9-augustus-gene-70.3	Pfam:PF00156	GO:0009116	nucleoside metabolic process	biological_process
maker-chr9-augustus-gene-70.3	Pfam:PF04189	GO:0030488	tRNA methylation	biological_process
maker-chr9-augustus-gene-70.3	Pfam:PF04189	GO:0031515	tRNA (m1A) methyltransferase complex	cellular_component
maker-chr9-snap-gene-70.9	Pfam:PF07714	GO:0004672	protein kinase activity	molecular_function
maker-chr9-snap-gene-70.9	Pfam:PF07714	GO:0006468	protein phosphorylation	biological_process
maker-chr9-augustus-gene-70.5	Pfam:PF08083	GO:0000398	mRNA splicing	via spliceosome	biological_process
maker-chr9-augustus-gene-70.5	Pfam:PF10596	GO:0017070	U6 snRNA binding	molecular_function
maker-chr9-augustus-gene-70.5	Pfam:PF08082	GO:0000398	mRNA splicing	via spliceosome	biological_process
maker-chr9-augustus-gene-70.5	Pfam:PF10597	GO:0030623	U5 snRNA binding	molecular_function
maker-chr9-augustus-gene-70.5	Pfam:PF10598	GO:0003723	RNA binding	molecular_function
maker-chr9-augustus-gene-70.5	Pfam:PF01398	GO:0005515	protein binding	molecular_function
maker-chr9-augustus-gene-141.0	Pfam:PF13855	GO:0005515	protein binding	molecular_function
maker-chr9-augustus-gene-141.0	Pfam:PF00560	GO:0005515	protein binding	molecular_function
maker-chr9-augustus-gene-141.0	Pfam:PF13516	GO:0005515	protein binding	molecular_function
maker-chr9-snap-gene-80.4	Pfam:PF00107	GO:0055114	oxidation-reduction process	biological_process
maker-chr9-snap-gene-80.2	Pfam:PF13855	GO:0005515	protein binding	molecular_function
maker-chr9-snap-gene-80.2	Pfam:PF00560	GO:0005515	protein binding	molecular_function
maker-chr9-snap-gene-80.2	Pfam:PF13516	GO:0005515	protein binding	molecular_function
maker-chr9-augustus-gene-121.3	Pfam:PF02458	GO:0016747	transferase activity	transferring acyl groups other than amino-acyl groups	molecular_function
maker-chr9-augustus-gene-121.2	Pfam:PF02458	GO:0016747	transferase activity	transferring acyl groups other than amino-acyl groups	molecular_function
maker-chr9-augustus-gene-98.1	Pfam:PF00202	GO:0008483	transaminase activity	molecular_function
maker-chr9-augustus-gene-98.1	Pfam:PF00202	GO:0030170	pyridoxal phosphate binding	molecular_function
maker-chr9-snap-gene-98.52	Pfam:PF00560	GO:0005515	protein binding	molecular_function
maker-chr9-snap-gene-98.52	Pfam:PF13855	GO:0005515	protein binding	molecular_function
maker-chr9-augustus-gene-139.1	Pfam:PF13855	GO:0005515	protein binding	molecular_function
maker-chr9-augustus-gene-139.1	Pfam:PF00560	GO:0005515	protein binding	molecular_function
maker-chr9-augustus-gene-139.1	Pfam:PF00341	GO:0008083	growth factor activity	molecular_function
maker-chr9-augustus-gene-139.1	Pfam:PF00341	GO:0016020	membrane	cellular_component
maker-chr9-augustus-gene-139.1	Pfam:PF13516	GO:0005515	protein binding	molecular_function
maker-chr9-augustus-gene-95.23	Pfam:PF00107	GO:0055114	oxidation-reduction process	biological_process
maker-chr9-augustus-gene-95.23	Pfam:PF08240	GO:0055114	oxidation-reduction process	biological_process
maker-chr9-augustus-gene-95.23	Pfam:PF00529	GO:0016020	membrane	cellular_component
maker-chr9-augustus-gene-95.23	Pfam:PF00529	GO:0055085	transmembrane transport	biological_process
maker-chr9-augustus-gene-95.22	Pfam:PF00107	GO:0055114	oxidation-reduction process	biological_process
maker-chr9-augustus-gene-95.22	Pfam:PF08240	GO:0055114	oxidation-reduction process	biological_process
snap_masked-chr9-processed-gene-72.9	Pfam:PF00684	GO:0031072	heat shock protein binding	molecular_function
snap_masked-chr9-processed-gene-72.9	Pfam:PF00684	GO:0051082	unfolded protein binding	molecular_function
snap_masked-chr9-processed-gene-72.9	Pfam:PF13597	GO:0006260	DNA replication	biological_process
snap_masked-chr9-processed-gene-72.9	Pfam:PF13597	GO:0008998	ribonucleoside-triphosphate reductase activity	molecular_function
snap_masked-chr9-processed-gene-72.9	Pfam:PF13597	GO:0016491	oxidoreductase activity	molecular_function
snap_masked-chr9-processed-gene-72.9	Pfam:PF13597	GO:0055114	oxidation-reduction process	biological_process
maker-chr9-snap-gene-71.1	Pfam:PF16113	GO:0003860	3-hydroxyisobutyryl-CoA hydrolase activity	molecular_function
maker-chr9-snap-gene-71.1	Pfam:PF00378	GO:0003824	catalytic activity	molecular_function
maker-chr9-snap-gene-71.1	Pfam:PF00378	GO:0008152	metabolic process	biological_process
snap_masked-chr9-processed-gene-143.17	Pfam:PF01715	GO:0008033	tRNA processing	biological_process
snap_masked-chr9-processed-gene-143.17	Pfam:PF01745	GO:0004161	dimethylallyltranstransferase activity	molecular_function
snap_masked-chr9-processed-gene-143.17	Pfam:PF01745	GO:0009058	biosynthetic process	biological_process
snap_masked-chr9-processed-gene-143.17	Pfam:PF03193	GO:0003924	GTPase activity	molecular_function
snap_masked-chr9-processed-gene-143.17	Pfam:PF03193	GO:0005525	GTP binding	molecular_function
snap_masked-chr9-processed-gene-143.17	Pfam:PF01293	GO:0004612	phosphoenolpyruvate carboxykinase (ATP) activity	molecular_function
snap_masked-chr9-processed-gene-143.17	Pfam:PF01293	GO:0005524	ATP binding	molecular_function
snap_masked-chr9-processed-gene-143.17	Pfam:PF01293	GO:0006094	gluconeogenesis	biological_process
maker-chr9-augustus-gene-146.1	Pfam:PF00004	GO:0005524	ATP binding	molecular_function
maker-chr9-augustus-gene-146.1	Pfam:PF07728	GO:0005524	ATP binding	molecular_function
maker-chr9-augustus-gene-146.1	Pfam:PF07728	GO:0016887	ATPase activity	molecular_function
maker-chr9-augustus-gene-146.1	Pfam:PF05496	GO:0006281	DNA repair	biological_process
maker-chr9-augustus-gene-146.1	Pfam:PF05496	GO:0006310	DNA recombination	biological_process
maker-chr9-augustus-gene-146.1	Pfam:PF05496	GO:0009378	four-way junction helicase activity	molecular_function
maker-chr9-augustus-gene-146.1	Pfam:PF03266	GO:0098519	nucleotide phosphatase activity	acting on free nucleotides	molecular_function
maker-chr9-augustus-gene-146.1	Pfam:PF03193	GO:0003924	GTPase activity	molecular_function
maker-chr9-augustus-gene-146.1	Pfam:PF03193	GO:0005525	GTP binding	molecular_function
maker-chr9-augustus-gene-146.1	Pfam:PF02367	GO:0002949	tRNA threonylcarbamoyladenosine modification	biological_process
maker-chr9-augustus-gene-146.1	Pfam:PF00270	GO:0003676	nucleic acid binding	molecular_function
maker-chr9-augustus-gene-146.1	Pfam:PF00270	GO:0005524	ATP binding	molecular_function
maker-chr9-augustus-gene-146.1	Pfam:PF01695	GO:0005524	ATP binding	molecular_function
maker-chr9-augustus-gene-146.1	Pfam:PF06414	GO:0005524	ATP binding	molecular_function
maker-chr9-augustus-gene-146.1	Pfam:PF06414	GO:0016301	kinase activity	molecular_function
maker-chr9-augustus-gene-146.1	Pfam:PF00931	GO:0043531	ADP binding	molecular_function
maker-chr9-augustus-gene-146.1	Pfam:PF03367	GO:0008270	zinc ion binding	molecular_function
maker-chr9-augustus-gene-146.1	Pfam:PF00910	GO:0003723	RNA binding	molecular_function
maker-chr9-augustus-gene-146.1	Pfam:PF00910	GO:0003724	RNA helicase activity	molecular_function
maker-chr9-augustus-gene-146.1	Pfam:PF07726	GO:0005524	ATP binding	molecular_function
maker-chr9-augustus-gene-146.1	Pfam:PF07726	GO:0016887	ATPase activity	molecular_function
maker-chr9-augustus-gene-146.1	Pfam:PF01637	GO:0005524	ATP binding	molecular_function
maker-chr9-augustus-gene-108.11	Pfam:PF00847	GO:0003700	transcription factor activity	sequence-specific DNA binding	molecular_function
maker-chr9-augustus-gene-108.11	Pfam:PF00847	GO:0006355	regulation of transcription	DNA-templated	biological_process
maker-chr9-augustus-gene-108.11	Pfam:PF03186	GO:0009236	cobalamin biosynthetic process	biological_process
maker-chr9-augustus-gene-108.11	Pfam:PF03186	GO:0016021	integral component of membrane	cellular_component
maker-chr9-augustus-gene-108.11	Pfam:PF03186	GO:0048472	threonine-phosphate decarboxylase activity	molecular_function
maker-chr9-snap-gene-108.10	Pfam:PF00400	GO:0005515	protein binding	molecular_function
maker-chr9-snap-gene-66.41	Pfam:PF00614	GO:0003824	catalytic activity	molecular_function
maker-chr9-snap-gene-66.41	Pfam:PF00168	GO:0005515	protein binding	molecular_function
augustus_masked-chr9-processed-gene-66.28	Pfam:PF05158	GO:0003899	DNA-directed RNA polymerase activity	molecular_function
augustus_masked-chr9-processed-gene-66.28	Pfam:PF05158	GO:0005666	DNA-directed RNA polymerase III complex	cellular_component
augustus_masked-chr9-processed-gene-66.28	Pfam:PF05158	GO:0006359	regulation of transcription from RNA polymerase III promoter	biological_process
maker-chr9-augustus-gene-66.38	Pfam:PF01477	GO:0005515	protein binding	molecular_function
maker-chr9-augustus-gene-66.40	Pfam:PF00847	GO:0003700	transcription factor activity	sequence-specific DNA binding	molecular_function
maker-chr9-augustus-gene-66.40	Pfam:PF00847	GO:0006355	regulation of transcription	DNA-templated	biological_process
maker-chr9-augustus-gene-66.36	Pfam:PF00270	GO:0003676	nucleic acid binding	molecular_function
maker-chr9-augustus-gene-66.36	Pfam:PF00270	GO:0005524	ATP binding	molecular_function
maker-chr9-augustus-gene-66.36	Pfam:PF04851	GO:0003677	DNA binding	molecular_function
maker-chr9-augustus-gene-66.36	Pfam:PF04851	GO:0005524	ATP binding	molecular_function
maker-chr9-augustus-gene-66.36	Pfam:PF04851	GO:0016787	hydrolase activity	molecular_function
maker-chr9-snap-gene-58.67	Pfam:PF00067	GO:0005506	iron ion binding	molecular_function
maker-chr9-snap-gene-58.67	Pfam:PF00067	GO:0016705	oxidoreductase activity	acting on paired donors	with incorporation or reduction of molecular oxygen	molecular_function
maker-chr9-snap-gene-58.67	Pfam:PF00067	GO:0020037	heme binding	molecular_function
maker-chr9-snap-gene-58.67	Pfam:PF00067	GO:0055114	oxidation-reduction process	biological_process
augustus_masked-chr9-processed-gene-58.7	Pfam:PF00400	GO:0005515	protein binding	molecular_function
augustus_masked-chr9-processed-gene-58.7	Pfam:PF04053	GO:0005198	structural molecule activity	molecular_function
augustus_masked-chr9-processed-gene-58.7	Pfam:PF04053	GO:0006886	intracellular protein transport	biological_process
augustus_masked-chr9-processed-gene-58.7	Pfam:PF04053	GO:0016192	vesicle-mediated transport	biological_process
augustus_masked-chr9-processed-gene-58.7	Pfam:PF04053	GO:0030117	membrane coat	cellular_component
augustus_masked-chr9-processed-gene-58.7	Pfam:PF04192	GO:0006364	rRNA processing	biological_process
augustus_masked-chr9-processed-gene-58.7	Pfam:PF04192	GO:0032040	small-subunit processome	cellular_component
maker-chr9-snap-gene-58.70	Pfam:PF01215	GO:0004129	cytochrome-c oxidase activity	molecular_function
maker-chr9-snap-gene-58.70	Pfam:PF01215	GO:0005740	mitochondrial envelope	cellular_component
snap_masked-chr9-processed-gene-58.56	Pfam:PF00400	GO:0005515	protein binding	molecular_function
maker-chr9-augustus-gene-58.19	Pfam:PF02230	GO:0016787	hydrolase activity	molecular_function
maker-chr9-augustus-gene-58.19	Pfam:PF00326	GO:0006508	proteolysis	biological_process
maker-chr9-augustus-gene-58.19	Pfam:PF00326	GO:0008236	serine-type peptidase activity	molecular_function
maker-chr9-augustus-gene-58.19	Pfam:PF01738	GO:0016787	hydrolase activity	molecular_function
maker-chr9-augustus-gene-58.19	Pfam:PF01764	GO:0006629	lipid metabolic process	biological_process
maker-chr9-augustus-gene-58.19	Pfam:PF03583	GO:0004806	triglyceride lipase activity	molecular_function
maker-chr9-augustus-gene-58.19	Pfam:PF03583	GO:0016042	lipid catabolic process	biological_process
maker-chr9-augustus-gene-58.25	Pfam:PF00462	GO:0009055	electron carrier activity	molecular_function
maker-chr9-augustus-gene-58.25	Pfam:PF00462	GO:0015035	protein disulfide oxidoreductase activity	molecular_function
maker-chr9-augustus-gene-58.25	Pfam:PF00462	GO:0045454	cell redox homeostasis	biological_process
maker-chr9-augustus-gene-68.64	Pfam:PF00332	GO:0004553	hydrolase activity	hydrolyzing O-glycosyl compounds	molecular_function
maker-chr9-augustus-gene-68.64	Pfam:PF00332	GO:0005975	carbohydrate metabolic process	biological_process
maker-chr9-augustus-gene-68.64	Pfam:PF00682	GO:0003824	catalytic activity	molecular_function
maker-chr9-augustus-gene-68.65	Pfam:PF02298	GO:0009055	electron carrier activity	molecular_function
maker-chr9-snap-gene-68.18	Pfam:PF00005	GO:0005524	ATP binding	molecular_function
maker-chr9-snap-gene-68.18	Pfam:PF00005	GO:0016887	ATPase activity	molecular_function
maker-chr9-snap-gene-68.18	Pfam:PF13304	GO:0005524	ATP binding	molecular_function
maker-chr9-snap-gene-68.18	Pfam:PF03193	GO:0003924	GTPase activity	molecular_function
maker-chr9-snap-gene-68.18	Pfam:PF03193	GO:0005525	GTP binding	molecular_function
maker-chr9-snap-gene-68.18	Pfam:PF00004	GO:0005524	ATP binding	molecular_function
maker-chr9-augustus-gene-68.66	Pfam:PF02298	GO:0009055	electron carrier activity	molecular_function
maker-chr9-snap-gene-68.21	Pfam:PF01627	GO:0000160	phosphorelay signal transduction system	biological_process
maker-chr9-snap-gene-68.21	Pfam:PF01627	GO:0004871	signal transducer activity	molecular_function
maker-chr9-augustus-gene-111.1	Pfam:PF00067	GO:0005506	iron ion binding	molecular_function
maker-chr9-augustus-gene-111.1	Pfam:PF00067	GO:0016705	oxidoreductase activity	acting on paired donors	with incorporation or reduction of molecular oxygen	molecular_function
maker-chr9-augustus-gene-111.1	Pfam:PF00067	GO:0020037	heme binding	molecular_function
maker-chr9-augustus-gene-111.1	Pfam:PF00067	GO:0055114	oxidation-reduction process	biological_process
maker-chr9-snap-gene-173.0	Pfam:PF13855	GO:0005515	protein binding	molecular_function
maker-chr9-snap-gene-173.0	Pfam:PF00560	GO:0005515	protein binding	molecular_function
maker-chr9-snap-gene-173.0	Pfam:PF13516	GO:0005515	protein binding	molecular_function
maker-chr9-augustus-gene-134.19	Pfam:PF00366	GO:0003735	structural constituent of ribosome	molecular_function
maker-chr9-augustus-gene-134.19	Pfam:PF00366	GO:0005622	intracellular	cellular_component
maker-chr9-augustus-gene-134.19	Pfam:PF00366	GO:0005840	ribosome	cellular_component
maker-chr9-augustus-gene-134.19	Pfam:PF00366	GO:0006412	translation	biological_process
maker-chr9-snap-gene-134.16	Pfam:PF08392	GO:0006633	fatty acid biosynthetic process	biological_process
maker-chr9-snap-gene-134.16	Pfam:PF08392	GO:0016020	membrane	cellular_component
maker-chr9-snap-gene-134.16	Pfam:PF08392	GO:0016747	transferase activity	transferring acyl groups other than amino-acyl groups	molecular_function
maker-chr9-snap-gene-134.16	Pfam:PF08545	GO:0004315	3-oxoacyl-[acyl-carrier-protein] synthase activity	molecular_function
maker-chr9-snap-gene-134.16	Pfam:PF08545	GO:0006633	fatty acid biosynthetic process	biological_process
maker-chr9-augustus-gene-134.22	Pfam:PF00332	GO:0004553	hydrolase activity	hydrolyzing O-glycosyl compounds	molecular_function
maker-chr9-augustus-gene-134.22	Pfam:PF00332	GO:0005975	carbohydrate metabolic process	biological_process
maker-chr9-augustus-gene-178.1	Pfam:PF00481	GO:0003824	catalytic activity	molecular_function
maker-chr9-augustus-gene-180.14	Pfam:PF02458	GO:0016747	transferase activity	transferring acyl groups other than amino-acyl groups	molecular_function
maker-chr9-augustus-gene-180.15	Pfam:PF00069	GO:0004672	protein kinase activity	molecular_function
maker-chr9-augustus-gene-180.15	Pfam:PF00069	GO:0005524	ATP binding	molecular_function
maker-chr9-augustus-gene-180.15	Pfam:PF00069	GO:0006468	protein phosphorylation	biological_process
maker-chr9-augustus-gene-180.15	Pfam:PF07714	GO:0004672	protein kinase activity	molecular_function
maker-chr9-augustus-gene-180.15	Pfam:PF07714	GO:0006468	protein phosphorylation	biological_process
maker-chr9-augustus-gene-180.15	Pfam:PF13855	GO:0005515	protein binding	molecular_function
maker-chr9-augustus-gene-180.15	Pfam:PF00560	GO:0005515	protein binding	molecular_function
maker-chr9-augustus-gene-180.15	Pfam:PF13516	GO:0005515	protein binding	molecular_function
maker-chr9-augustus-gene-182.22	Pfam:PF00004	GO:0005524	ATP binding	molecular_function
augustus_masked-chr9-processed-gene-129.2	Pfam:PF02815	GO:0016020	membrane	cellular_component
maker-chr9-augustus-gene-129.14	Pfam:PF02815	GO:0016020	membrane	cellular_component
maker-chr9-snap-gene-129.12	Pfam:PF16714	GO:0003723	RNA binding	molecular_function
augustus_masked-chr9-processed-gene-83.16	Pfam:PF03030	GO:0004427	inorganic diphosphatase activity	molecular_function
augustus_masked-chr9-processed-gene-83.16	Pfam:PF03030	GO:0009678	hydrogen-translocating pyrophosphatase activity	molecular_function
augustus_masked-chr9-processed-gene-83.16	Pfam:PF03030	GO:0015992	proton transport	biological_process
augustus_masked-chr9-processed-gene-83.16	Pfam:PF03030	GO:0016020	membrane	cellular_component
maker-chr9-augustus-gene-83.8	Pfam:PF13855	GO:0005515	protein binding	molecular_function
maker-chr9-augustus-gene-83.8	Pfam:PF00560	GO:0005515	protein binding	molecular_function
maker-chr9-augustus-gene-83.8	Pfam:PF13516	GO:0005515	protein binding	molecular_function
maker-chr9-augustus-gene-83.8	Pfam:PF02744	GO:0006012	galactose metabolic process	biological_process
maker-chr9-augustus-gene-83.8	Pfam:PF02744	GO:0008108	UDP-glucose:hexose-1-phosphate uridylyltransferase activity	molecular_function
maker-chr9-augustus-gene-83.12	Pfam:PF00370	GO:0005975	carbohydrate metabolic process	biological_process
maker-chr9-augustus-gene-83.12	Pfam:PF00370	GO:0016773	phosphotransferase activity	alcohol group as acceptor	molecular_function
maker-chr9-augustus-gene-83.12	Pfam:PF02782	GO:0005975	carbohydrate metabolic process	biological_process
maker-chr9-augustus-gene-83.12	Pfam:PF02782	GO:0016773	phosphotransferase activity	alcohol group as acceptor	molecular_function
maker-chr9-augustus-gene-115.0	Pfam:PF06723	GO:0000902	cell morphogenesis	biological_process
maker-chr9-augustus-gene-115.1	Pfam:PF08170	GO:0004526	ribonuclease P activity	molecular_function
maker-chr9-augustus-gene-115.1	Pfam:PF08170	GO:0006396	RNA processing	biological_process
maker-chr9-augustus-gene-115.1	Pfam:PF06978	GO:0001682	tRNA 5'-leader removal	biological_process
maker-chr9-augustus-gene-115.1	Pfam:PF06978	GO:0004526	ribonuclease P activity	molecular_function
maker-chr9-augustus-gene-149.1	Pfam:PF00004	GO:0005524	ATP binding	molecular_function
maker-chr9-augustus-gene-149.1	Pfam:PF05496	GO:0006281	DNA repair	biological_process
maker-chr9-augustus-gene-149.1	Pfam:PF05496	GO:0006310	DNA recombination	biological_process
maker-chr9-augustus-gene-149.1	Pfam:PF05496	GO:0009378	four-way junction helicase activity	molecular_function
maker-chr9-augustus-gene-149.1	Pfam:PF07728	GO:0005524	ATP binding	molecular_function
maker-chr9-augustus-gene-149.1	Pfam:PF07728	GO:0016887	ATPase activity	molecular_function
maker-chr9-augustus-gene-149.1	Pfam:PF03266	GO:0098519	nucleotide phosphatase activity	acting on free nucleotides	molecular_function
maker-chr9-augustus-gene-149.1	Pfam:PF01695	GO:0005524	ATP binding	molecular_function
maker-chr9-augustus-gene-149.1	Pfam:PF02367	GO:0002949	tRNA threonylcarbamoyladenosine modification	biological_process
maker-chr9-augustus-gene-149.1	Pfam:PF00931	GO:0043531	ADP binding	molecular_function
maker-chr9-augustus-gene-149.1	Pfam:PF00910	GO:0003723	RNA binding	molecular_function
maker-chr9-augustus-gene-149.1	Pfam:PF00910	GO:0003724	RNA helicase activity	molecular_function
maker-chr9-augustus-gene-149.1	Pfam:PF07726	GO:0005524	ATP binding	molecular_function
maker-chr9-augustus-gene-149.1	Pfam:PF07726	GO:0016887	ATPase activity	molecular_function
maker-chr9-augustus-gene-181.21	Pfam:PF13639	GO:0005515	protein binding	molecular_function
maker-chr9-augustus-gene-181.21	Pfam:PF13639	GO:0008270	zinc ion binding	molecular_function
maker-chr9-augustus-gene-181.21	Pfam:PF14634	GO:0005515	protein binding	molecular_function
maker-chr9-augustus-gene-181.21	Pfam:PF14634	GO:0008270	zinc ion binding	molecular_function
maker-chr9-augustus-gene-181.21	Pfam:PF00097	GO:0046872	metal ion binding	molecular_function
maker-chr9-augustus-gene-181.21	Pfam:PF11789	GO:0008270	zinc ion binding	molecular_function
maker-chr9-snap-gene-181.27	Pfam:PF00487	GO:0006629	lipid metabolic process	biological_process
maker-chr9-snap-gene-181.27	Pfam:PF03419	GO:0004190	aspartic-type endopeptidase activity	molecular_function
maker-chr9-snap-gene-181.27	Pfam:PF03419	GO:0006508	proteolysis	biological_process
maker-chr9-snap-gene-181.27	Pfam:PF03419	GO:0030436	asexual sporulation	biological_process
maker-chr9-augustus-gene-181.22	Pfam:PF14634	GO:0005515	protein binding	molecular_function
maker-chr9-augustus-gene-181.22	Pfam:PF14634	GO:0008270	zinc ion binding	molecular_function
maker-chr9-augustus-gene-181.22	Pfam:PF13639	GO:0005515	protein binding	molecular_function
maker-chr9-augustus-gene-181.22	Pfam:PF13639	GO:0008270	zinc ion binding	molecular_function
maker-chr9-augustus-gene-181.22	Pfam:PF00097	GO:0046872	metal ion binding	molecular_function
snap_masked-chr9-processed-gene-185.11	Pfam:PF03348	GO:0016020	membrane	cellular_component
snap_masked-chr9-processed-gene-185.11	Pfam:PF08515	GO:0004675	transmembrane receptor protein serine/threonine kinase activity	molecular_function
snap_masked-chr9-processed-gene-185.11	Pfam:PF08515	GO:0005524	ATP binding	molecular_function
snap_masked-chr9-processed-gene-185.11	Pfam:PF08515	GO:0006468	protein phosphorylation	biological_process
snap_masked-chr9-processed-gene-185.11	Pfam:PF08515	GO:0016020	membrane	cellular_component
maker-chr9-snap-gene-136.2	Pfam:PF09229	GO:0001671	ATPase activator activity	molecular_function
maker-chr9-snap-gene-136.2	Pfam:PF09229	GO:0051087	chaperone binding	molecular_function
maker-chr9-augustus-gene-136.1	Pfam:PF09229	GO:0001671	ATPase activator activity	molecular_function
maker-chr9-augustus-gene-136.1	Pfam:PF09229	GO:0051087	chaperone binding	molecular_function
maker-chr9-augustus-gene-130.3	Pfam:PF00230	GO:0005215	transporter activity	molecular_function
maker-chr9-augustus-gene-130.3	Pfam:PF00230	GO:0006810	transport	biological_process
maker-chr9-augustus-gene-130.3	Pfam:PF00230	GO:0016020	membrane	cellular_component
maker-chr9-augustus-gene-130.4	Pfam:PF00366	GO:0003735	structural constituent of ribosome	molecular_function
maker-chr9-augustus-gene-130.4	Pfam:PF00366	GO:0005622	intracellular	cellular_component
maker-chr9-augustus-gene-130.4	Pfam:PF00366	GO:0005840	ribosome	cellular_component
maker-chr9-augustus-gene-130.4	Pfam:PF00366	GO:0006412	translation	biological_process
maker-chr9-augustus-gene-161.12	Pfam:PF03345	GO:0005789	endoplasmic reticulum membrane	cellular_component
maker-chr9-augustus-gene-161.12	Pfam:PF03345	GO:0018279	protein N-linked glycosylation via asparagine	biological_process
maker-chr9-augustus-gene-161.11	Pfam:PF03106	GO:0003700	transcription factor activity	sequence-specific DNA binding	molecular_function
maker-chr9-augustus-gene-161.11	Pfam:PF03106	GO:0006355	regulation of transcription	DNA-templated	biological_process
maker-chr9-augustus-gene-161.11	Pfam:PF03106	GO:0043565	sequence-specific DNA binding	molecular_function
maker-chr9-augustus-gene-161.11	Pfam:PF04277	GO:0008948	oxaloacetate decarboxylase activity	molecular_function
maker-chr9-augustus-gene-161.11	Pfam:PF04277	GO:0015081	sodium ion transmembrane transporter activity	molecular_function
maker-chr9-augustus-gene-161.11	Pfam:PF04277	GO:0016020	membrane	cellular_component
maker-chr9-augustus-gene-161.11	Pfam:PF04277	GO:0071436	sodium ion export	biological_process
maker-chr9-augustus-gene-161.14	Pfam:PF01075	GO:0008152	metabolic process	biological_process
maker-chr9-augustus-gene-161.14	Pfam:PF01075	GO:0016757	transferase activity	transferring glycosyl groups	molecular_function
maker-chr9-augustus-gene-161.13	Pfam:PF03352	GO:0006284	base-excision repair	biological_process
maker-chr9-augustus-gene-161.13	Pfam:PF03352	GO:0008725	DNA-3-methyladenine glycosylase activity	molecular_function
maker-chr9-augustus-gene-167.6	Pfam:PF02298	GO:0009055	electron carrier activity	molecular_function
maker-chr9-snap-gene-194.7	Pfam:PF02826	GO:0051287	NAD binding	molecular_function
maker-chr9-snap-gene-194.7	Pfam:PF02826	GO:0055114	oxidation-reduction process	biological_process
maker-chr9-snap-gene-194.7	Pfam:PF00389	GO:0008152	metabolic process	biological_process
maker-chr9-snap-gene-194.7	Pfam:PF00389	GO:0016616	oxidoreductase activity	acting on the CH-OH group of donors	NAD or NADP as acceptor	molecular_function
maker-chr9-snap-gene-194.7	Pfam:PF00389	GO:0051287	NAD binding	molecular_function
maker-chr9-snap-gene-194.7	Pfam:PF00389	GO:0055114	oxidation-reduction process	biological_process
maker-chr9-snap-gene-194.7	Pfam:PF01842	GO:0008152	metabolic process	biological_process
maker-chr9-snap-gene-194.7	Pfam:PF01842	GO:0016597	amino acid binding	molecular_function
maker-chr9-snap-gene-175.8	Pfam:PF13855	GO:0005515	protein binding	molecular_function
maker-chr9-snap-gene-175.8	Pfam:PF00560	GO:0005515	protein binding	molecular_function
maker-chr9-snap-gene-175.8	Pfam:PF03118	GO:0003677	DNA binding	molecular_function
maker-chr9-snap-gene-175.8	Pfam:PF03118	GO:0003899	DNA-directed RNA polymerase activity	molecular_function
maker-chr9-snap-gene-175.8	Pfam:PF03118	GO:0006351	transcription	DNA-templated	biological_process
maker-chr9-snap-gene-175.8	Pfam:PF13516	GO:0005515	protein binding	molecular_function
maker-chr9-snap-gene-189.17	Pfam:PF03092	GO:0006810	transport	biological_process
maker-chr9-snap-gene-189.17	Pfam:PF03092	GO:0016021	integral component of membrane	cellular_component
maker-chr9-snap-gene-189.17	Pfam:PF13000	GO:0008521	acetyl-CoA transporter activity	molecular_function
maker-chr9-snap-gene-189.17	Pfam:PF13000	GO:0016021	integral component of membrane	cellular_component
maker-chr9-augustus-gene-189.0	Pfam:PF00847	GO:0003700	transcription factor activity	sequence-specific DNA binding	molecular_function
maker-chr9-augustus-gene-189.0	Pfam:PF00847	GO:0006355	regulation of transcription	DNA-templated	biological_process
maker-chr9-augustus-gene-100.25	Pfam:PF02687	GO:0016020	membrane	cellular_component
maker-chr9-augustus-gene-100.24	Pfam:PF13606	GO:0005515	protein binding	molecular_function
maker-chr9-augustus-gene-100.24	Pfam:PF00023	GO:0005515	protein binding	molecular_function
maker-chr9-snap-gene-140.24	Pfam:PF02784	GO:0003824	catalytic activity	molecular_function
maker-chr9-snap-gene-140.24	Pfam:PF00278	GO:0003824	catalytic activity	molecular_function
maker-chr9-snap-gene-140.24	Pfam:PF03340	GO:0046677	response to antibiotic	biological_process
augustus_masked-chr9-processed-gene-140.32	Pfam:PF09803	GO:0005739	mitochondrion	cellular_component
augustus_masked-chr9-processed-gene-140.32	Pfam:PF09803	GO:0033617	mitochondrial respiratory chain complex IV assembly	biological_process
maker-chr9-augustus-gene-140.21	Pfam:PF02985	GO:0005515	protein binding	molecular_function
maker-chr9-augustus-gene-140.22	Pfam:PF13855	GO:0005515	protein binding	molecular_function
maker-chr9-augustus-gene-140.22	Pfam:PF00560	GO:0005515	protein binding	molecular_function
maker-chr9-augustus-gene-140.22	Pfam:PF13516	GO:0005515	protein binding	molecular_function
maker-chr9-augustus-gene-198.23	Pfam:PF00083	GO:0016021	integral component of membrane	cellular_component
maker-chr9-augustus-gene-198.23	Pfam:PF00083	GO:0022857	transmembrane transporter activity	molecular_function
maker-chr9-augustus-gene-198.23	Pfam:PF00083	GO:0055085	transmembrane transport	biological_process
maker-chr9-augustus-gene-198.23	Pfam:PF07690	GO:0016021	integral component of membrane	cellular_component
maker-chr9-augustus-gene-198.23	Pfam:PF07690	GO:0055085	transmembrane transport	biological_process
maker-chr9-augustus-gene-198.23	Pfam:PF06609	GO:0006810	transport	biological_process
maker-chr9-snap-gene-168.5	Pfam:PF01544	GO:0016020	membrane	cellular_component
maker-chr9-snap-gene-168.5	Pfam:PF01544	GO:0030001	metal ion transport	biological_process
maker-chr9-snap-gene-168.5	Pfam:PF01544	GO:0046873	metal ion transmembrane transporter activity	molecular_function
maker-chr9-snap-gene-168.5	Pfam:PF01544	GO:0055085	transmembrane transport	biological_process
maker-chr9-augustus-gene-105.0	Pfam:PF02895	GO:0000155	phosphorelay sensor kinase activity	molecular_function
maker-chr9-augustus-gene-105.0	Pfam:PF02895	GO:0000160	phosphorelay signal transduction system	biological_process
maker-chr9-augustus-gene-105.0	Pfam:PF02895	GO:0004673	protein histidine kinase activity	molecular_function
maker-chr9-augustus-gene-105.0	Pfam:PF02895	GO:0005737	cytoplasm	cellular_component
maker-chr9-augustus-gene-105.0	Pfam:PF02895	GO:0006935	chemotaxis	biological_process
maker-chr9-snap-gene-105.8	Pfam:PF04096	GO:0005643	nuclear pore	cellular_component
maker-chr9-snap-gene-105.8	Pfam:PF04096	GO:0006810	transport	biological_process
maker-chr9-augustus-gene-105.1	Pfam:PF10808	GO:0016021	integral component of membrane	cellular_component
maker-chr9-augustus-gene-87.33	Pfam:PF00036	GO:0005509	calcium ion binding	molecular_function
maker-chr9-augustus-gene-87.33	Pfam:PF13405	GO:0005509	calcium ion binding	molecular_function
maker-chr9-augustus-gene-87.33	Pfam:PF13499	GO:0005509	calcium ion binding	molecular_function
maker-chr9-augustus-gene-87.33	Pfam:PF13833	GO:0005509	calcium ion binding	molecular_function
maker-chr9-augustus-gene-87.33	Pfam:PF13202	GO:0005509	calcium ion binding	molecular_function
maker-chr9-augustus-gene-87.37	Pfam:PF00400	GO:0005515	protein binding	molecular_function
augustus_masked-chr9-processed-gene-87.9	Pfam:PF00400	GO:0005515	protein binding	molecular_function
maker-chr9-snap-gene-87.4	Pfam:PF00270	GO:0003676	nucleic acid binding	molecular_function
maker-chr9-snap-gene-87.4	Pfam:PF00270	GO:0005524	ATP binding	molecular_function
maker-chr9-snap-gene-87.4	Pfam:PF04851	GO:0003677	DNA binding	molecular_function
maker-chr9-snap-gene-87.4	Pfam:PF04851	GO:0005524	ATP binding	molecular_function
maker-chr9-snap-gene-87.4	Pfam:PF04851	GO:0016787	hydrolase activity	molecular_function
maker-chr9-snap-gene-87.4	Pfam:PF00098	GO:0003676	nucleic acid binding	molecular_function
maker-chr9-snap-gene-87.4	Pfam:PF00098	GO:0008270	zinc ion binding	molecular_function
maker-chr9-snap-gene-87.4	Pfam:PF07517	GO:0005524	ATP binding	molecular_function
maker-chr9-snap-gene-87.4	Pfam:PF07517	GO:0016020	membrane	cellular_component
maker-chr9-snap-gene-87.4	Pfam:PF07517	GO:0017038	protein import	biological_process
maker-chr9-snap-gene-87.4	Pfam:PF06862	GO:0005634	nucleus	cellular_component
maker-chr9-augustus-gene-87.38	Pfam:PF03171	GO:0016491	oxidoreductase activity	molecular_function
maker-chr9-augustus-gene-87.38	Pfam:PF03171	GO:0055114	oxidation-reduction process	biological_process
maker-chr9-augustus-gene-192.0	Pfam:PF12937	GO:0005515	protein binding	molecular_function
maker-chr9-augustus-gene-192.0	Pfam:PF15966	GO:0005515	protein binding	molecular_function
maker-chr9-augustus-gene-192.0	Pfam:PF00646	GO:0005515	protein binding	molecular_function
maker-chr9-augustus-gene-206.8	Pfam:PF13855	GO:0005515	protein binding	molecular_function
maker-chr9-augustus-gene-206.8	Pfam:PF00560	GO:0005515	protein binding	molecular_function
maker-chr9-augustus-gene-206.8	Pfam:PF13516	GO:0005515	protein binding	molecular_function
maker-chr9-snap-gene-164.1	Pfam:PF00520	GO:0005216	ion channel activity	molecular_function
maker-chr9-snap-gene-164.1	Pfam:PF00520	GO:0006811	ion transport	biological_process
maker-chr9-snap-gene-164.1	Pfam:PF00520	GO:0016020	membrane	cellular_component
maker-chr9-snap-gene-164.1	Pfam:PF00520	GO:0055085	transmembrane transport	biological_process
maker-chr9-snap-gene-164.1	Pfam:PF00612	GO:0005515	protein binding	molecular_function
maker-chr9-snap-gene-191.26	Pfam:PF13291	GO:0008152	metabolic process	biological_process
maker-chr9-snap-gene-191.26	Pfam:PF13291	GO:0016597	amino acid binding	molecular_function
maker-chr9-augustus-gene-191.2	Pfam:PF04893	GO:0016020	membrane	cellular_component
maker-chr9-snap-gene-191.28	Pfam:PF06699	GO:0005789	endoplasmic reticulum membrane	cellular_component
maker-chr9-snap-gene-191.28	Pfam:PF06699	GO:0006506	GPI anchor biosynthetic process	biological_process
maker-chr9-snap-gene-191.28	Pfam:PF06699	GO:0016021	integral component of membrane	cellular_component
augustus_masked-chr9-processed-gene-179.5	Pfam:PF04988	GO:0003677	DNA binding	molecular_function
augustus_masked-chr9-processed-gene-179.5	Pfam:PF04988	GO:0005634	nucleus	cellular_component
augustus_masked-chr9-processed-gene-183.9	Pfam:PF04116	GO:0005506	iron ion binding	molecular_function
augustus_masked-chr9-processed-gene-183.9	Pfam:PF04116	GO:0006633	fatty acid biosynthetic process	biological_process
augustus_masked-chr9-processed-gene-183.9	Pfam:PF04116	GO:0016491	oxidoreductase activity	molecular_function
augustus_masked-chr9-processed-gene-183.9	Pfam:PF04116	GO:0055114	oxidation-reduction process	biological_process
augustus_masked-chr9-processed-gene-183.8	Pfam:PF04116	GO:0005506	iron ion binding	molecular_function
augustus_masked-chr9-processed-gene-183.8	Pfam:PF04116	GO:0006633	fatty acid biosynthetic process	biological_process
augustus_masked-chr9-processed-gene-183.8	Pfam:PF04116	GO:0016491	oxidoreductase activity	molecular_function
augustus_masked-chr9-processed-gene-183.8	Pfam:PF04116	GO:0055114	oxidation-reduction process	biological_process
maker-chr9-snap-gene-203.26	Pfam:PF13855	GO:0005515	protein binding	molecular_function
maker-chr9-snap-gene-203.26	Pfam:PF00560	GO:0005515	protein binding	molecular_function
maker-chr9-snap-gene-203.26	Pfam:PF13516	GO:0005515	protein binding	molecular_function
maker-chr9-augustus-gene-203.44	Pfam:PF13855	GO:0005515	protein binding	molecular_function
maker-chr9-augustus-gene-203.44	Pfam:PF00560	GO:0005515	protein binding	molecular_function
maker-chr9-augustus-gene-203.44	Pfam:PF13516	GO:0005515	protein binding	molecular_function
maker-chr9-augustus-gene-132.1	Pfam:PF01566	GO:0005215	transporter activity	molecular_function
maker-chr9-augustus-gene-132.1	Pfam:PF01566	GO:0006810	transport	biological_process
maker-chr9-augustus-gene-132.1	Pfam:PF01566	GO:0016020	membrane	cellular_component
maker-chr9-augustus-gene-207.0	Pfam:PF01545	GO:0006812	cation transport	biological_process
maker-chr9-augustus-gene-207.0	Pfam:PF01545	GO:0008324	cation transmembrane transporter activity	molecular_function
maker-chr9-augustus-gene-207.0	Pfam:PF01545	GO:0016021	integral component of membrane	cellular_component
maker-chr9-augustus-gene-207.0	Pfam:PF01545	GO:0055085	transmembrane transport	biological_process
maker-chr9-augustus-gene-137.0	Pfam:PF00642	GO:0046872	metal ion binding	molecular_function
maker-chr9-augustus-gene-171.11	Pfam:PF13855	GO:0005515	protein binding	molecular_function
maker-chr9-augustus-gene-171.11	Pfam:PF00560	GO:0005515	protein binding	molecular_function
maker-chr9-augustus-gene-171.11	Pfam:PF13516	GO:0005515	protein binding	molecular_function
maker-chr9-augustus-gene-169.5	Pfam:PF00432	GO:0003824	catalytic activity	molecular_function
maker-chr9-snap-gene-162.9	Pfam:PF00005	GO:0005524	ATP binding	molecular_function
maker-chr9-snap-gene-162.9	Pfam:PF00005	GO:0016887	ATPase activity	molecular_function
maker-chr9-augustus-gene-162.12	Pfam:PF00664	GO:0005524	ATP binding	molecular_function
maker-chr9-augustus-gene-162.12	Pfam:PF00664	GO:0006810	transport	biological_process
maker-chr9-augustus-gene-162.12	Pfam:PF00664	GO:0016021	integral component of membrane	cellular_component
maker-chr9-augustus-gene-162.12	Pfam:PF00664	GO:0042626	ATPase activity	coupled to transmembrane movement of substances	molecular_function
maker-chr9-augustus-gene-162.12	Pfam:PF00664	GO:0055085	transmembrane transport	biological_process
maker-chr9-augustus-gene-204.17	Pfam:PF02137	GO:0003723	RNA binding	molecular_function
maker-chr9-augustus-gene-204.17	Pfam:PF02137	GO:0004000	adenosine deaminase activity	molecular_function
maker-chr9-augustus-gene-204.17	Pfam:PF02137	GO:0006396	RNA processing	biological_process
augustus_masked-chr9-processed-gene-204.5	Pfam:PF13855	GO:0005515	protein binding	molecular_function
augustus_masked-chr9-processed-gene-204.5	Pfam:PF00560	GO:0005515	protein binding	molecular_function
augustus_masked-chr9-processed-gene-204.5	Pfam:PF13516	GO:0005515	protein binding	molecular_function
maker-chr9-snap-gene-204.0	Pfam:PF13855	GO:0005515	protein binding	molecular_function
maker-chr9-snap-gene-204.0	Pfam:PF00560	GO:0005515	protein binding	molecular_function
maker-chr9-snap-gene-204.0	Pfam:PF13516	GO:0005515	protein binding	molecular_function
maker-chr9-snap-gene-204.1	Pfam:PF13855	GO:0005515	protein binding	molecular_function
maker-chr9-snap-gene-204.1	Pfam:PF00560	GO:0005515	protein binding	molecular_function
maker-chr9-snap-gene-204.1	Pfam:PF13516	GO:0005515	protein binding	molecular_function
maker-chr9-augustus-gene-184.13	Pfam:PF02845	GO:0005515	protein binding	molecular_function
maker-chr9-augustus-gene-184.13	Pfam:PF02961	GO:0003677	DNA binding	molecular_function
maker-chr9-augustus-gene-184.12	Pfam:PF09280	GO:0003684	damaged DNA binding	molecular_function
maker-chr9-augustus-gene-184.12	Pfam:PF09280	GO:0006289	nucleotide-excision repair	biological_process
maker-chr9-augustus-gene-184.12	Pfam:PF09280	GO:0043161	proteasome-mediated ubiquitin-dependent protein catabolic process	biological_process
maker-chr9-augustus-gene-184.12	Pfam:PF02845	GO:0005515	protein binding	molecular_function
maker-chr9-augustus-gene-184.12	Pfam:PF03468	GO:0031047	gene silencing by RNA	biological_process
maker-chr9-augustus-gene-184.12	Pfam:PF10741	GO:0006858	extracellular transport	biological_process
maker-chr9-augustus-gene-184.14	Pfam:PF00069	GO:0004672	protein kinase activity	molecular_function
maker-chr9-augustus-gene-184.14	Pfam:PF00069	GO:0005524	ATP binding	molecular_function
maker-chr9-augustus-gene-184.14	Pfam:PF00069	GO:0006468	protein phosphorylation	biological_process
maker-chr9-augustus-gene-184.14	Pfam:PF07714	GO:0004672	protein kinase activity	molecular_function
maker-chr9-augustus-gene-184.14	Pfam:PF07714	GO:0006468	protein phosphorylation	biological_process
maker-chr9-augustus-gene-184.14	Pfam:PF06293	GO:0005524	ATP binding	molecular_function
maker-chr9-augustus-gene-184.14	Pfam:PF06293	GO:0016020	membrane	cellular_component
maker-chr9-augustus-gene-184.14	Pfam:PF06293	GO:0016773	phosphotransferase activity	alcohol group as acceptor	molecular_function
maker-chr9-augustus-gene-199.2	Pfam:PF01602	GO:0006886	intracellular protein transport	biological_process
maker-chr9-augustus-gene-199.2	Pfam:PF01602	GO:0016192	vesicle-mediated transport	biological_process
maker-chr9-augustus-gene-199.2	Pfam:PF01602	GO:0030117	membrane coat	cellular_component
maker-chr9-augustus-gene-199.2	Pfam:PF07718	GO:0005198	structural molecule activity	molecular_function
maker-chr9-augustus-gene-199.2	Pfam:PF07718	GO:0006886	intracellular protein transport	biological_process
maker-chr9-augustus-gene-199.2	Pfam:PF07718	GO:0016192	vesicle-mediated transport	biological_process
maker-chr9-augustus-gene-199.2	Pfam:PF07718	GO:0030126	COPI vesicle coat	cellular_component
maker-chr9-augustus-gene-199.2	Pfam:PF02985	GO:0005515	protein binding	molecular_function
maker-chr9-augustus-gene-199.2	Pfam:PF02883	GO:0006886	intracellular protein transport	biological_process
maker-chr9-augustus-gene-199.2	Pfam:PF02883	GO:0016192	vesicle-mediated transport	biological_process
[truncated: 49,533 more rows]
[truncated: 2 more columns]
