# Supplementary material for: RNA-seq-based genome annotation and identification of long-noncoding RNAs in the grapevine cultivar ‘Riesling’
Source: BMC Genomics. 2017 Dec 2;18:937. doi: 10.1186/s12864-017-4346-6 (PMC5712117; doi:10.1186/s12864-017-4346-6)
Supplement: Supplementary file 3 — Predicted Functional Annotation of the Maker Annotation. This table details the best hits of the Maker-derived genes to the Uniprot-swissprot and the Uniprot-Uniref90 reference protein databases. Additional data is shown for the best match gene in the reference PN40024 annotation and the type of predicted duplication classification. (CSV 1661 kb) [file 12864_2017_4346_MOESM3_ESM.csv]

maker-chr1-augustus-gene-0.12	sp|P80151|HRPA1_XANEU	F6HF07_VITVI		WGD
maker-chr1-augustus-gene-0.13	sp|Q557M8|T2EA_DICDI	D7SQ27_VITVI		Dispersed
maker-chr1-augustus-gene-0.14	sp|Q8LJW3|ACR4_ARATH	F6HF06_VITVI	VIT_201s0011g00030	WGD
maker-chr1-snap-gene-0.2	sp|Q15149|PLEC_HUMAN	F6HF05_VITVI	VIT_201s0011g00050	WGD
maker-chr1-augustus-gene-1.0	sp|P78316|NOP14_HUMAN	F6HF03_VITVI	VIT_201s0011g00070	WGD
maker-chr1-augustus-gene-1.3	sp|O29720|GYRB_ARCFU	F6HF02_VITVI	VIT_201s0011g00080	WGD
maker-chr1-augustus-gene-1.4	sp|B4YPV4|AP1C_BRAOA	D1MDP8_VITVI		WGD
maker-chr1-augustus-gene-1.5	sp|B4YPW6|AP1A_BRAOA	D1MDP8_VITVI	VIT_201s0011g00100	WGD
maker-chr1-augustus-gene-1.6	sp|Q38876|AGL8_ARATH	U3RE78_ARGME	VIT_214s0083g01050	WGD
maker-chr1-augustus-gene-2.47	sp|Q39685|CMB1_DIACA	D7T9Z7_VITVI	VIT_201s0011g00110	Tandem
maker-chr1-snap-gene-2.31	sp|Q94JW8|SPL6_ARATH	F6HEZ9_VITVI	VIT_201s0011g00130	WGD
maker-chr1-augustus-gene-2.49	sp|Q76EJ0|YABDL_ORYSJ	D7T9Z4_VITVI	VIT_201s0011g00140	Dispersed
maker-chr1-augustus-gene-2.50	sp|Q76EJ0|YABDL_ORYSJ	B9REB6_RICCO		WGD
maker-chr1-snap-gene-2.32	sp|Q3MF19|MURD_ANAVT	D7T9Z3_VITVI		Singleton
maker-chr1-augustus-gene-2.46	sp|P46512|CAH1_FLALI	D7T9Z3_VITVI	VIT_201s0011g00150	WGD
maker-chr1-augustus-gene-2.51	sp|Q8RU27|UPTG2_SOLTU	B9RLK7_RICCO	VIT_201s0011g00160	WGD
maker-chr1-augustus-gene-2.52	sp|Q9FMA5|C85A1_ARATH	F6HEZ7_VITVI	VIT_201s0011g00190	WGD
maker-chr1-snap-gene-2.43	sp|Q50LE0|C85A3_SOLLC	F6HEZ7_VITVI	VIT_201s0011g00170	WGD
snap_masked-chr1-processed-gene-3.17	sp|Q9FDW8|CYB5A_ARATH	D7T9Y7_VITVI	VIT_201s0011g00210	WGD
augustus_masked-chr1-processed-gene-3.1	sp|F4I0K2|SCKL2_ARATH	D7T9Y5_VITVI	VIT_201s0011g00240	WGD
maker-chr1-augustus-gene-3.48	sp|Q9LMX8|6PGL1_ARATH	A5BJC3_VITVI	VIT_201s0011g00250	WGD
maker-chr1-augustus-gene-3.49	sp|B0SH16|RIMP_LEPBA	D7T9Y2_VITVI	VIT_201s0011g00290	WGD
maker-chr1-snap-gene-3.44	sp|P75793|PFLF_ECOLI	W1H5S8_KLEPN		Dispersed
maker-chr1-augustus-gene-4.58	sp|B3H4F1|SP1L1_ARATH	D7T9X8_VITVI	VIT_201s0011g00370	WGD
maker-chr1-augustus-gene-4.54	sp|Q9FW03|MES11_ARATH	F6HFV0_VITVI	VIT_201s0011g00380	WGD
maker-chr1-snap-gene-4.6	sp|Q0V8E4|ASND1_BOVIN	D7T9X6_VITVI	VIT_201s0011g00390	WGD
augustus_masked-chr1-processed-gene-4.41	sp|Q11179|YPC2_CAEEL	F0EBV6_PSEDT		WGD
maker-chr1-snap-gene-4.3	sp|Q9LQ98|AFP1_ARATH	F6HFU9_VITVI	VIT_201s0011g00410	WGD
maker-chr1-snap-gene-4.7	sp|B1YJ17|DNLJ_EXIS2	F6HFU7_VITVI	VIT_201s0011g00440	WGD
snap_masked-chr1-processed-gene-4.31		F6YCV2_HORSE		Dispersed
maker-chr1-augustus-gene-4.62	sp|A7Z9V1|SYR_BACA2	F6HFU5_VITVI	VIT_201s0011g00460	WGD
maker-chr1-augustus-gene-4.63	sp|Q9LMX4|PPA1_ARATH	D7T9W8_VITVI	VIT_201s0011g00470	Dispersed
maker-chr1-augustus-gene-4.64	sp|Q9LZM4|WAKLQ_ARATH	D7T9W7_VITVI	VIT_201s0011g00490	WGD
maker-chr1-augustus-gene-5.2	sp|Q84JB8|RUS3_ARATH	D7T9W6_VITVI	VIT_201s0011g00500	WGD
maker-chr1-snap-gene-5.18	sp|Q9UUI3|SA145_SCHPO	D7UBH7_VITVI	VIT_201s0011g00510	WGD
augustus_masked-chr1-processed-gene-5.58	sp|Q9ZQ89|UPS2_ARATH	F6HFU3_VITVI	VIT_201s0011g00530	WGD
maker-chr1-snap-gene-5.22	sp|Q1RMU4|ERLN2_BOVIN	D7T9W2_VITVI	VIT_201s0011g00540	WGD
maker-chr1-snap-gene-5.19	sp|P23974|MENH_BACSU	D7T9W1_VITVI	VIT_201s0011g00550	WGD
maker-chr1-augustus-gene-5.10	sp|Q9FZ86|PDCB3_ARATH	A5AZD0_VITVI	VIT_201s0011g00570	WGD
snap_masked-chr1-processed-gene-5.37	sp|Q9FZD1|PPR58_ARATH	D7T9V9_VITVI	VIT_201s0011g00580	WGD
maker-chr1-snap-gene-5.23	sp|P11869|TPT_SPIOL	F6HF88_VITVI	VIT_201s0011g00590	WGD
maker-chr1-augustus-gene-5.13	sp|P11869|TPT_SPIOL	D7T9V7_VITVI	VIT_201s0011g00600	WGD
maker-chr1-augustus-gene-5.7	sp|Q9BGY6|LRC53_MACFA	W9S2C2_9ROSA	VIT_201s0011g00610	WGD
maker-chr1-augustus-gene-5.14	sp|Q9C5W6|14312_ARATH	E9KNA7_SOYBN	VIT_201s0011g00620	WGD
maker-chr1-augustus-gene-5.15	sp|Q9LP24|Y1571_ARATH	D7T9V3_VITVI	VIT_201s0011g00640	WGD
maker-chr1-augustus-gene-6.0	sp|Q9LMG7|PPA2_ARATH	F6HF85_VITVI	VIT_201s0011g00650	WGD
maker-chr1-augustus-gene-6.5	sp|Q9S7P9|SNP33_ARATH	A5BGC6_VITVI	VIT_201s0011g00670	WGD
maker-chr1-snap-gene-6.45	sp|P40978|RS19_ORYSJ	A5BGC5_VITVI		WGD
maker-chr1-snap-gene-6.46	sp|Q9LDD4|ARID2_ARATH	F6HF81_VITVI	VIT_201s0011g00700	WGD
maker-chr1-augustus-gene-6.6	sp|Q9C983|WRK57_ARATH	F6HF79_VITVI	VIT_201s0011g00720	WGD
maker-chr1-augustus-gene-6.7	sp|P53535|PHSL2_SOLTU	F6HF78_VITVI	VIT_201s0011g00730	WGD
maker-chr1-augustus-gene-6.4	sp|Q42290|MPPB_ARATH	F6HF77_VITVI	VIT_201s0011g00740	WGD
maker-chr1-augustus-gene-6.8	sp|Q9FZE0|BGL40_ARATH	D3YJ59_VITVI	VIT_201s0011g00750	WGD
maker-chr1-augustus-gene-6.9	sp|Q9FZE0|BGL40_ARATH	D3YJ59_VITVI	VIT_201s0011g00760	WGD
maker-chr1-snap-gene-7.49	sp|Q99MB4|CBWD1_RAT	F6HF74_VITVI	VIT_201s0011g00770	WGD
maker-chr1-snap-gene-7.50	sp|B8BK80|KTI12_ORYSI	F6HF74_VITVI		WGD
maker-chr1-snap-gene-7.60	sp|Q3EC77|PMT5_ARATH	F6HF73_VITVI	VIT_201s0011g00780	WGD
maker-chr1-augustus-gene-7.9	sp|A7LXU3|BGH3B_BACO1	F6HF71_VITVI	VIT_201s0011g00800	WGD
maker-chr1-augustus-gene-7.2	sp|P93788|REMO_SOLTU	D7T9T5_VITVI	VIT_201s0011g00820	WGD
maker-chr1-snap-gene-7.53	sp|Q502K3|ANR52_DANRE	F6HF69_VITVI	VIT_201s0011g00840	WGD
snap_masked-chr1-processed-gene-7.21	sp|Q13625|ASPP2_HUMAN	A5BTC6_VITVI	VIT_201s0011g00850	Dispersed
maker-chr1-snap-gene-7.55	sp|A7T167|GDAP2_NEMVE	F6HEZ4_VITVI	VIT_201s0011g00870	Dispersed
maker-chr1-augustus-gene-7.6	sp|Q5R5S1|FBX21_PONAB	D7T9T0_VITVI	VIT_201s0011g00880	WGD
maker-chr1-augustus-gene-7.10	sp|Q6PAC4|CB071_MOUSE	A5AY97_VITVI	VIT_201s0011g00910	WGD
snap_masked-chr1-processed-gene-8.5	sp|Q9FJY7|PP449_ARATH	F6HEZ0_VITVI	VIT_201s0011g00920	WGD
augustus_masked-chr1-processed-gene-8.20	sp|Q9SCY2|FKB13_ARATH	D7T9S4_VITVI	VIT_201s0011g00930	WGD
maker-chr1-augustus-gene-8.1	sp|P29518|BT1_MAIZE	D7T9S3_VITVI	VIT_201s0011g00940	WGD
maker-chr1-snap-gene-8.4	sp|Q38834|R13L4_ARATH	F6HEY5_VITVI	VIT_201s0011g01000	WGD
maker-chr1-snap-gene-9.21	sp|Q39214|RPM1_ARATH	F6HEY4_VITVI	VIT_201s0011g01020	WGD
maker-chr1-snap-gene-9.22	sp|Q9FYH7|VSR6_ARATH	F6HEY1_VITVI	VIT_201s0011g01050	WGD
maker-chr1-snap-gene-9.30	sp|Q5AJS6|MRD1_CANAL	F6HEY0_VITVI	VIT_201s0011g01060	WGD
maker-chr1-augustus-gene-9.33	sp|Q5M962|TM204_RAT	F7HPG2_MACMU		WGD
maker-chr1-snap-gene-9.25	sp|Q84JF5|PTA14_ARATH	D7T9R5_VITVI	VIT_201s0011g01080	WGD
maker-chr1-augustus-gene-9.36	sp|P53305|RT27_YEAST	D7T9R4_VITVI	VIT_201s0011g01090	WGD
maker-chr1-augustus-gene-9.37	sp|Q5VT66|MARC1_HUMAN	D7T9R2_VITVI	VIT_201s0011g01110	Dispersed
maker-chr1-snap-gene-9.31	sp|Q7XBQ9|RGA2_SOLBU	F6HFU1_VITVI	VIT_201s0011g01120	WGD
maker-chr1-snap-gene-9.29	sp|Q8TC27|ADA32_HUMAN	A0A010SQX4_PSEFL		WGD
maker-chr1-augustus-gene-10.33	sp|Q32L81|TAM41_BOVIN	D7T9Q8_VITVI	VIT_201s0011g01150	WGD
maker-chr1-snap-gene-10.27	sp|O27718|SYA_METTH	D7T9Q6_VITVI		WGD
augustus_masked-chr1-processed-gene-10.10	sp|Q8H2D5|POLH_ARATH	D7T9Q5_VITVI	VIT_201s0011g01180	WGD
maker-chr1-snap-gene-10.29	sp|O82626|ERG_ANTMA	A5BDR6_VITVI	VIT_201s0011g01230	WGD
maker-chr1-augustus-gene-10.37	sp|Q9C5G0|SUF4_ARATH	D7T9P9_VITVI	VIT_201s0011g01240	WGD
augustus_masked-chr1-processed-gene-10.7	sp|Q54M40|PIGC_DICDI	A5BDR5_VITVI	VIT_201s0011g01260	WGD
maker-chr1-augustus-gene-10.38	sp|A6R3V7|VMA21_AJECN	F6HFT6_VITVI	VIT_201s0011g01270	WGD
maker-chr1-augustus-gene-11.38	sp|O23039|ZIP5_ARATH	A5BDR3_VITVI	VIT_201s0011g01280	WGD
maker-chr1-augustus-gene-11.39	sp|O49434|AAH_ARATH	F6HFT4_VITVI	VIT_201s0011g01290	WGD
maker-chr1-augustus-gene-11.36	sp|O49432|QRT3_ARATH	F6HFT3_VITVI	VIT_201s0011g01300	WGD
snap_masked-chr1-processed-gene-11.16	sp|O49432|QRT3_ARATH	A5ATC6_VITVI	VIT_201s0011g01310	WGD
maker-chr1-snap-gene-11.31	sp|F4JJE0|CCT2_ARATH	D7T9P1_VITVI	VIT_201s0011g01320	WGD
maker-chr1-augustus-gene-11.41	sp|Q99070|GRP2_SORBI	D7FBB4_VITVI	VIT_201s0011g01340	WGD
maker-chr1-augustus-gene-11.42	sp|P98179|RBM3_HUMAN	D7FBB4_VITVI	VIT_201s0011g01330	Tandem
maker-chr1-snap-gene-11.34	sp|Q9S7J8|HMA7_ARATH	A5B663_VITVI	VIT_201s0011g01360	WGD
maker-chr1-augustus-gene-12.31	sp|O64764|TRXO1_ARATH	D7T9N8_VITVI	VIT_201s0011g01370	WGD
maker-chr1-augustus-gene-12.34	sp|O73683|A4_TETFL	F6HFS9_VITVI	VIT_201s0011g01410	WGD
maker-chr1-snap-gene-12.2	sp|O64765|UAP2_ARATH	D7T9N2_VITVI	VIT_201s0011g01420	WGD
maker-chr1-augustus-gene-12.35	sp|Q7Y0S0|URED_ARATH	D7T9N0_VITVI	VIT_201s0011g01440	WGD
maker-chr1-augustus-gene-12.36	sp|A9VRF5|PUR9_BACWK	D7T9M8_VITVI	VIT_201s0011g01460	WGD
maker-chr1-augustus-gene-12.37	sp|Q9SWG3|FAR1_ARATH	F6HF67_VITVI	VIT_201s0011g01470	WGD
maker-chr1-snap-gene-13.6	sp|F4KBP5|CHR4_ARATH	A0A061DXR9_THECC	VIT_201s0011g01480	WGD
maker-chr1-snap-gene-13.0	sp|Q9FPR3|EDR1_ARATH	M5X775_PRUPE	VIT_201s0011g01490	WGD
maker-chr1-augustus-gene-13.16	sp|O64769|POT11_ARATH	M1BIK0_SOLTU	VIT_201s0011g01510	WGD
maker-chr1-augustus-gene-13.17	sp|Q9SA05|POT10_ARATH	A5B0U6_VITVI	VIT_207s0104g01720	WGD
maker-chr1-snap-gene-13.1	sp|Q9LTV6|DECR2_ARATH	A5AHN8_VITVI	VIT_201s0011g01520	WGD
augustus_masked-chr1-processed-gene-13.30	sp|Q09919|FIP1_SCHPO	D7T9M0_VITVI	VIT_201s0011g01540	WGD
snap_masked-chr1-processed-gene-13.41	sp|Q9ATE5|FBP24_PETHY	F6HF63_VITVI	VIT_201s0011g01560	WGD
maker-chr1-snap-gene-13.5	sp|Q0DJ99|COPD2_ORYSJ	D7T9L8_VITVI	VIT_201s0011g01570	WGD
maker-chr1-augustus-gene-14.26	sp|Q9C7A2|Y3236_ARATH	A5C2E8_VITVI	VIT_201s0010g01370	WGD
maker-chr1-snap-gene-14.1	sp|Q54BC9|DYRK2_DICDI	F6HF61_VITVI	VIT_201s0011g01590	WGD
maker-chr1-augustus-gene-14.29	sp|Q6DBG8|ARAD1_ARATH	A5BLW9_VITVI	VIT_201s0011g01600	WGD
maker-chr1-augustus-gene-14.31	sp|P42856|ZB14_MAIZE	F6HF59_VITVI	VIT_201s0011g01610	WGD
maker-chr1-augustus-gene-14.30	sp|Q8GY89|SRX_ARATH	D7T9L4_VITVI	VIT_201s0011g01620	WGD
maker-chr1-snap-gene-14.5	sp|Q5S2C4|NCKP1_ARATH	D7T9L3_VITVI	VIT_201s0011g01630	WGD
maker-chr1-augustus-gene-14.33	sp|Q5S2C4|NCKP1_ARATH	D7T9L3_VITVI		WGD
augustus_masked-chr1-processed-gene-15.32	sp|Q94KD3|VP52A_ARATH	D7T9L2_VITVI	VIT_201s0011g01640	WGD
maker-chr1-snap-gene-15.2	sp|O81864|FK171_ARATH	D7T9L1_VITVI	VIT_201s0011g01650	WGD
maker-chr1-snap-gene-15.3	sp|Q9MAS5|VA726_ARATH	A5BQJ0_VITVI	VIT_201s0011g01660	WGD
maker-chr1-snap-gene-15.15	sp|B9L1A9|PYRF_THERP			WGD
maker-chr1-augustus-gene-15.20	sp|Q56XV8|CPNA2_ARATH	D7T9K9_VITVI	VIT_201s0011g01680	WGD
maker-chr1-augustus-gene-15.21	sp|O13724|ZPR1_SCHPO	D7T9K7_VITVI		Tandem
maker-chr1-augustus-gene-15.22	sp|Q55E13|ZPR1_DICDI	A5ALR8_VITVI	VIT_201s0011g01690	WGD
maker-chr1-augustus-gene-15.23	sp|Q9SY60|EX84C_ARATH	D7T9K6_VITVI	VIT_201s0011g01710	WGD
maker-chr1-snap-gene-15.7	sp|Q8TDP1|RNH2C_HUMAN	D7T9K5_VITVI	VIT_201s0011g01720	WGD
maker-chr1-snap-gene-15.9	sp|Q9SA16|P2A09_ARATH	D7T9K4_VITVI	VIT_201s0011g01730	WGD
maker-chr1-snap-gene-15.10	sp|Q9SA16|P2A09_ARATH	A5C344_VITVI	VIT_201s0011g01760	Tandem
maker-chr1-snap-gene-15.16	sp|Q94F00|IMPL1_ARATH	D7T9J8_VITVI	VIT_201s0011g01800	WGD
maker-chr1-augustus-gene-15.27	sp|Q9FLU7|P2B12_ARATH	D7T9K0_VITVI	VIT_201s0011g01780	WGD
augustus_masked-chr1-processed-gene-15.47	sp|O81865|P2A01_ARATH	D7T9J9_VITVI	VIT_201s0011g01790	WGD
maker-chr1-augustus-gene-15.29	sp|Q9WU78|PDC6I_MOUSE	F6HFS8_VITVI	VIT_201s0011g01810	WGD
maker-chr1-augustus-gene-16.44	sp|Q71N54|LCAT4_ARATH	D7T9J5_VITVI	VIT_201s0011g01830	WGD
maker-chr1-augustus-gene-16.45	sp|Q9ATE5|FBP24_PETHY	F6HF63_VITVI		WGD
maker-chr1-augustus-gene-16.41	sp|Q93VA3|CYC6_ARATH	D7T9J4_VITVI	VIT_201s0011g01850	WGD
maker-chr1-snap-gene-16.35	sp|P10040|CRB_DROME	F6HFS4_VITVI	VIT_201s0011g01870	Dispersed
maker-chr1-augustus-gene-16.47	sp|P42620|YQJG_ECOLI	D7T9J1_VITVI	VIT_201s0011g01890	WGD
maker-chr1-augustus-gene-16.43	sp|P42620|YQJG_ECOLI	F6HFS2_VITVI	VIT_201s0011g01900	WGD
maker-chr1-snap-gene-16.39	sp|P0C8Q4|Y4990_ARATH	F6HFR9_VITVI	VIT_201s0011g01930	WGD
maker-chr1-augustus-gene-16.49	sp|P37707|B2_DAUCA	F6HFR8_VITVI	VIT_201s0011g01940	WGD
maker-chr1-augustus-gene-17.0	sp|O23708|PSA2A_ARATH	M1API7_SOLTU	VIT_201s0011g01960	WGD
maker-chr1-augustus-gene-17.1	sp|O82178|PP186_ARATH	F6HFR7_VITVI	VIT_201s0011g01970	WGD
maker-chr1-snap-gene-17.46		A0A083URF3_PSEPU		WGD
maker-chr1-augustus-gene-17.10	sp|Q9LEY1|SCP35_ARATH	D7T9I1_VITVI	VIT_201s0011g02000	WGD
augustus_masked-chr1-processed-gene-17.33	sp|O82179|GCSH2_ARATH	D7T9I4_VITVI	VIT_201s0011g01990	WGD
maker-chr1-augustus-gene-17.11	sp|Q9LEY1|SCP35_ARATH	D7T9I1_VITVI	VIT_201s0011g02030	WGD
maker-chr1-snap-gene-17.49	sp|Q9LSU6|DCAM3_ARATH	Q0RXT3_RHOJR		WGD
maker-chr1-augustus-gene-17.12	sp|P54168|YPGQ_BACSU	A5C8X7_VITVI	VIT_201s0011g02070	WGD
maker-chr1-augustus-gene-17.5	sp|Q9FMY1|C86B1_ARATH	F6HF53_VITVI	VIT_201s0011g02060	WGD
maker-chr1-augustus-gene-17.6	sp|Q9BQE6|LBHD1_HUMAN	F6HF51_VITVI	VIT_201s0011g02080	WGD
maker-chr1-snap-gene-17.51	sp|Q96499|RL44_GOSHI	A5AL83_VITVI	VIT_213s0064g00880	Tandem
maker-chr1-snap-gene-17.52	sp|Q96499|RL44_GOSHI	F6HF51_VITVI	VIT_201s0011g02095	WGD
maker-chr1-augustus-gene-17.9	sp|Q9FN42|CLPP2_ARATH	F6HF49_VITVI	VIT_201s0011g02100	WGD
maker-chr1-augustus-gene-18.3	sp|A4XRN4|MINC_PSEMY	D7T9H2_VITVI	VIT_201s0011g02110	WGD
maker-chr1-snap-gene-18.31	sp|Q9XER9|HUA2_ARATH	F6HF48_VITVI	VIT_201s0011g02120	WGD
maker-chr1-snap-gene-18.35	sp|Q1JQA8|LYSM2_BOVIN	D7T9H0_VITVI	VIT_201s0011g02130	WGD
maker-chr1-augustus-gene-18.2	sp|Q5Z5A8|P2SAF_ORYSJ	D7T9G8_VITVI	VIT_201s0011g02150	WGD
maker-chr1-augustus-gene-18.5	sp|P98170|XIAP_HUMAN	F6HF47_VITVI		WGD
maker-chr1-augustus-gene-18.6	sp|Q9JLC8|SACS_MOUSE	F6HF47_VITVI	VIT_207s0005g05900	WGD
maker-chr1-augustus-gene-18.7	sp|Q9UYS8|TOP1_PYRAB	F6HF47_VITVI		WGD
maker-chr1-augustus-gene-18.8	sp|Q9NZJ4|SACS_HUMAN	F6HF47_VITVI	VIT_201s0011g02160	WGD
maker-chr1-augustus-gene-19.24	sp|Q9M995|GUN5_ARATH	D7T9G6_VITVI	VIT_201s0011g02170	WGD
augustus_masked-chr1-processed-gene-19.12	sp|Q7XTT4|NUCL2_ORYSJ	F6HF46_VITVI	VIT_201s0011g02180	WGD
maker-chr1-augustus-gene-19.32	sp|Q92546|RGP1_HUMAN	D7T9G4_VITVI	VIT_201s0011g02190	WGD
maker-chr1-augustus-gene-19.25	sp|P32289|GLNA_VIGAC	Q93XJ6_VITVI	VIT_201s0011g02200	WGD
maker-chr1-snap-gene-19.37	sp|Q0CS14|ABNA_ASPTN	F6HF44_VITVI	VIT_201s0011g02220	WGD
augustus_masked-chr1-processed-gene-19.18	sp|Q9SHY2|YSL7_ARATH	F6HF41_VITVI	VIT_201s0011g02250	WGD
augustus_masked-chr1-processed-gene-20.22	sp|Q9SHY2|YSL7_ARATH	F6HF40_VITVI	VIT_201s0011g02260	WGD
maker-chr1-snap-gene-20.16	sp|Q9LJD8|M3KE1_ARATH	F6HF39_VITVI	VIT_201s0011g02270	WGD
maker-chr1-augustus-gene-20.13	sp|P36428|SYA_ARATH	F6HF38_VITVI	VIT_201s0011g02280	WGD
maker-chr1-snap-gene-20.19	sp|Q9R0W9|ACHA6_MOUSE	F6HF36_VITVI		WGD
maker-chr1-snap-gene-20.21	sp|Q8C966|PF21B_MOUSE	C1GWY1_PARBA		WGD
maker-chr1-snap-gene-20.20	sp|Q5ZLR6|ARHG6_CHICK	F6HF36_VITVI	VIT_201s0011g02300	WGD
maker-chr1-augustus-gene-21.36	sp|Q92GI2|HLYC_RICCN	D7T9F2_VITVI	VIT_201s0011g02320	WGD
maker-chr1-augustus-gene-21.32	sp|P10248|PALY_RHOMI	D7T9F1_VITVI	VIT_201s0011g02330	WGD
maker-chr1-snap-gene-21.1	sp|Q91YE6|IPO9_MOUSE	D7T9F0_VITVI	VIT_201s0011g02340	WGD
maker-chr1-augustus-gene-22.48	sp|Q54FK1|HDDC2_DICDI	D7T9E4_VITVI	VIT_201s0011g02430	WGD
maker-chr1-augustus-gene-22.49	sp|Q54FK1|HDDC2_DICDI	F6HFR2_VITVI	VIT_201s0011g02440	WGD
augustus_masked-chr1-processed-gene-22.24	sp|Q1LUI2|HDDC2_DANRE	D7T9E4_VITVI	VIT_201s0011g02445	WGD
maker-chr1-snap-gene-22.40	sp|Q9SX31|PERK9_ARATH	D7T9E0_VITVI	VIT_218s0122g01240	WGD
maker-chr1-augustus-gene-22.54	sp|Q9SX33|ALA9_ARATH	F6HFR1_VITVI	VIT_201s0011g02480	WGD
maker-chr1-snap-gene-22.43	sp|Q9S7I0|TADA_ARATH	F6HFR0_VITVI	VIT_201s0011g02490	WGD
maker-chr1-augustus-gene-22.53	sp|Q9S740|AGP19_ARATH	F6HFQ9_VITVI	VIT_201s0011g02500	WGD
maker-chr1-snap-gene-22.47	sp|Q5SXM8|DNLZ_HUMAN	D7T9D5_VITVI	VIT_201s0011g02510	WGD
maker-chr1-augustus-gene-23.19	sp|Q93ZF5|PHO11_ARATH	D7T9D4_VITVI	VIT_201s0011g02520	WGD
maker-chr1-snap-gene-23.20	sp|Q8VYP9|ICML1_ARATH	D7T9D3_VITVI	VIT_201s0011g02530	WGD
maker-chr1-snap-gene-23.21	sp|P77381|DJLB_ECOLI	D7T9D2_VITVI	VIT_201s0011g02540	WGD
maker-chr1-augustus-gene-23.14	sp|Q5JRA6|MIA3_HUMAN	F6HFQ7_VITVI	VIT_201s0011g02570	WGD
maker-chr1-augustus-gene-23.15	sp|P00533|EGFR_HUMAN	D7T9C6_VITVI	VIT_201s0011g02600	Tandem
maker-chr1-augustus-gene-23.16	sp|O54420|URE1_ACTPL	D7T9C5_VITVI	VIT_201s0011g02610	WGD
maker-chr1-snap-gene-23.24	sp|Q9YGT6|HXA5A_DANRE	D7T9C4_VITVI	VIT_201s0011g02620	WGD
augustus_masked-chr1-processed-gene-23.42	sp|Q58A65|JIP4_MOUSE	D7T9C3_VITVI	VIT_201s0011g02630	WGD
maker-chr1-augustus-gene-24.34	sp|Q0UI93|DCL1_PHANO	D7T9C2_VITVI		WGD
augustus_masked-chr1-processed-gene-24.18	sp|Q14739|LBR_HUMAN	D7T9C2_VITVI	VIT_201s0011g02660	Tandem
maker-chr1-augustus-gene-24.36	sp|B4S7J9|SECA_PROA2	F6HFQ6_VITVI	VIT_201s0011g02700	WGD
maker-chr1-augustus-gene-24.39	sp|Q8BZ20|PAR12_MOUSE	A5AEV3_VITVI	VIT_201s0011g02710	WGD
maker-chr1-augustus-gene-24.40	sp|O14329|ZRG17_SCHPO	D7T9B8_VITVI	VIT_201s0011g02720	Tandem
maker-chr1-augustus-gene-24.41	sp|Q7XA72|AB21G_ARATH	A5AEV2_VITVI	VIT_201s0011g02730	WGD
maker-chr1-augustus-gene-24.42	sp|Q8GVE8|CAPP4_ARATH	F6HFQ3_VITVI	VIT_201s0011g02740	WGD
maker-chr1-augustus-gene-24.37	sp|Q9CA40|NUDT1_ARATH	D7T9B5_VITVI	VIT_201s0011g02750	WGD
maker-chr1-augustus-gene-24.38	sp|Q5F3D1|ZCHC8_CHICK	A5BQF2_VITVI	VIT_201s0011g02760	WGD
maker-chr1-snap-gene-25.57	sp|Q5PP26|PII2_ARATH	A5BQF0_VITVI	VIT_201s0011g02800	WGD
maker-chr1-snap-gene-25.58	sp|F4HRT5|CRWN1_ARATH	A5BQE9_VITVI	VIT_201s0011g02810	WGD
maker-chr1-snap-gene-25.48	sp|Q9C658|DCP5_ARATH	M5XR04_PRUPE		Singleton
maker-chr1-snap-gene-25.49	sp|Q9C658|DCP5_ARATH	F6HF25_VITVI	VIT_201s0011g02820	WGD
maker-chr1-augustus-gene-25.2	sp|Q9C540|ACFR4_ARATH	D7T9A8_VITVI	VIT_201s0011g02840	WGD
maker-chr1-augustus-gene-25.3	sp|Q9C0U9|YQD3_SCHPO	D7T9A7_VITVI	VIT_201s0011g02850	WGD
maker-chr1-augustus-gene-25.4	sp|Q9LI74|CHUP1_ARATH	F6HF24_VITVI	VIT_201s0011g02860	WGD
maker-chr1-augustus-gene-25.9	sp|Q6DYE4|Y1609_ARATH	F6HF23_VITVI	VIT_201s0011g02870	WGD
maker-chr1-augustus-gene-25.5	sp|Q5EA37|CC130_BOVIN	F6HF19_VITVI	VIT_201s0011g02910	WGD
maker-chr1-snap-gene-26.32	sp|Q9S7Y1|BH030_ARATH	F6HF16_VITVI	VIT_201s0011g02940	WGD
maker-chr1-snap-gene-26.33	sp|O66709|Y388_AQUAE	D7T9A1_VITVI	VIT_201s0011g02950	WGD
maker-chr1-augustus-gene-26.30	sp|Q84V83|LAR_DESUN	Q4W2K4_VITVI	VIT_201s0011g02960	WGD
maker-chr1-snap-gene-26.38	sp|Q9Y5B6|PAXB1_HUMAN	F6HF15_VITVI	VIT_201s0011g02970	WGD
maker-chr1-snap-gene-26.35	sp|Q6NQK2|NAC8_ARATH	D7T997_VITVI	VIT_201s0011g02990	WGD
maker-chr1-augustus-gene-27.50	sp|Q9S713|STT7_ARATH	F6HF12_VITVI	VIT_201s0011g03010	WGD
maker-chr1-snap-gene-27.40	sp|Q9M7K4|POT5_ARATH	F6HF11_VITVI	VIT_201s0011g03020	WGD
snap_masked-chr1-processed-gene-27.5	sp|P47171|HIR3_YEAST	F6HF09_VITVI	VIT_201s0011g03040	WGD
maker-chr1-snap-gene-27.32	sp|Q9FZB1|Y5188_ARATH	D7T992_VITVI	VIT_201s0011g03060	WGD
maker-chr1-augustus-gene-27.48	sp|Q93ZC5|AOC4_ARATH	D7T989_VITVI	VIT_201s0011g03090	Dispersed
maker-chr1-snap-gene-27.41	sp|Q9FX68|ZWIP6_ARATH	D7T988_VITVI	VIT_201s0011g03100	WGD
maker-chr1-augustus-gene-27.49	sp|Q9ZWJ9|ARR2_ARATH	D7T987_VITVI	VIT_201s0011g03110	WGD
maker-chr1-snap-gene-28.7	sp|Q09429|ABCC8_RAT	D7T986_VITVI	VIT_201s0011g03120	WGD
maker-chr1-snap-gene-28.10	sp|Q5RDD7|BROX_PONAB	D7T985_VITVI	VIT_201s0011g03130	WGD
maker-chr1-snap-gene-28.6	sp|Q7XYY2|MED25_ARATH	F6HFQ0_VITVI	VIT_201s0011g03140	WGD
augustus_masked-chr1-processed-gene-29.29	sp|Q9C6M2|LHTL6_ARATH	D7T983_VITVI	VIT_201s0011g03180	WGD
maker-chr1-snap-gene-29.2	sp|Q31QE7|CLPS_SYNE7	A5AM53_VITVI	VIT_201s0011g03190	WGD
maker-chr1-augustus-gene-29.22	sp|Q9C6M1|GDT14_ARATH	D7T981_VITVI	VIT_201s0011g03200	WGD
maker-chr1-snap-gene-29.9	sp|Q869R1|CTLHB_DICDI	D7T979_VITVI	VIT_201s0011g03220	WGD
maker-chr1-snap-gene-29.3	sp|O24160|TGA21_TOBAC	D7T978_VITVI		WGD
maker-chr1-augustus-gene-29.19	sp|Q41558|HBP1C_WHEAT	D7T978_VITVI	VIT_201s0011g03230	WGD
maker-chr1-augustus-gene-29.25	sp|Q9SX26|PCR12_ARATH	D7T977_VITVI	VIT_201s0011g03240	WGD
maker-chr1-snap-gene-29.5	sp|Q9LS43|PCR7_ARATH	A0A068TQX8_COFCA	VIT_201s0011g03250	Tandem
maker-chr1-augustus-gene-29.21	sp|Q9LQU4|PCR2_ARATH	D7T975_VITVI	VIT_201s0011g03260	WGD
maker-chr1-snap-gene-29.13	sp|Q38950|2AAB_ARATH	F6HFP5_VITVI	VIT_201s0011g03280	WGD
maker-chr1-augustus-gene-29.28	sp|Q9SHM1|ALMT6_ARATH	F6HFP4_VITVI	VIT_218s0122g00020	WGD
maker-chr1-augustus-gene-30.17	sp|Q9LS46|ALMT9_ARATH	F6HFP4_VITVI	VIT_201s0011g03290	WGD
maker-chr1-augustus-gene-30.14	sp|P82412|RRP3_SPIOL	A5BV81_VITVI	VIT_201s0011g03300	WGD
maker-chr1-snap-gene-30.31	sp|Q6A009|LTN1_MOUSE	D7T970_VITVI	VIT_201s0011g03310	WGD
maker-chr1-snap-gene-30.25	sp|Q9FX64|HOP2_ARATH	D7T969_VITVI	VIT_201s0011g03320	WGD
maker-chr1-augustus-gene-30.19	sp|Q54I39|IST1L_DICDI	F6HFP2_VITVI	VIT_201s0011g03330	WGD
maker-chr1-snap-gene-30.35	sp|Q13523|PRP4B_HUMAN	F6HFP0_VITVI	VIT_201s0011g03350	WGD
maker-chr1-snap-gene-30.37	sp|Q8AAN7|XPT_BACTN	A5B417_VITVI	VIT_201s0011g03360	WGD
maker-chr1-augustus-gene-30.22	sp|Q94F87|CMT2_ARATH	F6HFN9_VITVI	VIT_201s0011g03370	WGD
maker-chr1-augustus-gene-30.16	sp|Q9SQI8|ODP24_ARATH	F6HFN8_VITVI	VIT_201s0011g03380	WGD
maker-chr1-snap-gene-30.40	sp|Q8L7U7|ACDH_ARATH	F6HEX7_VITVI	VIT_201s0011g03390	WGD
maker-chr1-augustus-gene-30.24	sp|Q9SX20|PTR18_ARATH	F6HEX6_VITVI	VIT_201s0011g03400	WGD
maker-chr1-augustus-gene-31.30	sp|Q84L31|RD23C_ARATH	D7T959_VITVI	VIT_201s0011g03410	WGD
maker-chr1-snap-gene-31.39	sp|Q84L31|RD23C_ARATH	D7T959_VITVI		WGD
maker-chr1-snap-gene-31.34	sp|Q1QV50|URED_CHRSD	E9IKD5_SOLIN		WGD
augustus_masked-chr1-processed-gene-31.14	sp|Q9S7Y7|XYL1_ARATH	F6HEX2_VITVI	VIT_201s0011g03450	WGD
augustus_masked-chr1-processed-gene-31.15	sp|O04895|BADH_AMAHP	D7T955_VITVI	VIT_201s0011g03460	WGD
maker-chr1-snap-gene-31.41	sp|Q9CA28|TKPR2_ARATH	D7T953_VITVI	VIT_201s0011g03480	WGD
maker-chr1-augustus-gene-31.29	sp|A4ZGQ8|HMT1_BRAOT	D7T951_VITVI	VIT_201s0011g03500	WGD
maker-chr1-augustus-gene-31.33	sp|Q9C717|FLXL3_ARATH	A5BGR7_VITVI	VIT_201s0011g03510	WGD
maker-chr1-snap-gene-32.0	sp|Q8RWD0|COL16_ARATH	D7T949_VITVI	VIT_201s0011g03520	WGD
maker-chr1-augustus-gene-32.13	sp|Q9CA30|LBD42_ARATH	D7T948_VITVI	VIT_201s0011g03530	WGD
maker-chr1-augustus-gene-32.16	sp|Q9M886|LBD41_ARATH	F6HEW8_VITVI	VIT_201s0011g03540	Tandem
maker-chr1-snap-gene-32.5	sp|Q9E6L5|GI_GAHVM	F6HEW7_VITVI	VIT_201s0011g03550	WGD
maker-chr1-snap-gene-32.7	sp|P0C261|YM057_YEAST	D7T946_VITVI	VIT_201s0011g03560	WGD
maker-chr1-augustus-gene-32.18	sp|Q3A4K3|BIOB_PELCD	D7T944_VITVI	VIT_201s0011g03580	WGD
maker-chr1-augustus-gene-32.19	sp|P25873|RK15_ARATH	D7T943_VITVI	VIT_201s0011g03590	WGD
maker-chr1-snap-gene-32.3	sp|Q5VT06|CE350_HUMAN	F6HEW5_VITVI	VIT_201s0011g03600	WGD
maker-chr1-augustus-gene-32.20	sp|Q3ZBV1|IST1_BOVIN	D7T941_VITVI	VIT_201s0011g03610	WGD
maker-chr1-augustus-gene-32.21	sp|Q9C942|CSE_ARATH	D7T940_VITVI	VIT_201s0011g03620	WGD
maker-chr1-augustus-gene-33.9	sp|Q9C9G4|ENDO2_ARATH	D7T937_VITVI	VIT_201s0011g03670	WGD
maker-chr1-augustus-gene-33.11	sp|Q8LGG8|USPAL_ARATH	F6HEW0_VITVI	VIT_201s0011g03680	WGD
maker-chr1-augustus-gene-33.12	sp|Q8LGG8|USPAL_ARATH	F6HEV9_VITVI	VIT_201s0011g03690	WGD
maker-chr1-augustus-gene-33.13	sp|Q55116|Y410_SYNY3	A5B5L8_VITVI		WGD
maker-chr1-augustus-gene-33.14	sp|Q7MNV0|MURC_VIBVY	F6HFN7_VITVI		WGD
maker-chr1-augustus-gene-33.15	sp|Q8LGG8|USPAL_ARATH	F6HEV9_VITVI	VIT_201s0011g03700	Proximal
maker-chr1-augustus-gene-33.16	sp|Q55116|Y410_SYNY3	A5B5L8_VITVI	VIT_201s0011g03710	WGD
maker-chr1-augustus-gene-33.18	sp|A4D998|BH075_ARATH	F6HFN6_VITVI	VIT_201s0011g03720	WGD
augustus_masked-chr1-processed-gene-33.30	sp|Q9LDE1|MY108_ARATH	F6HFN5_VITVI	VIT_201s0011g03730	WGD
maker-chr1-augustus-gene-34.0	sp|P52780|SYQ_LUPLU	D7T929_VITVI	VIT_215s0021g01230	WGD
augustus_masked-chr1-processed-gene-34.12	sp|P52780|SYQ_LUPLU	D7T929_VITVI	VIT_201s0011g03740	WGD
maker-chr1-snap-gene-34.40	sp|Q69ZS7|HBS1L_MOUSE	F6HFN3_VITVI	VIT_201s0011g03760	WGD
maker-chr1-snap-gene-34.43	sp|Q9ZSY2|DNJ15_ARATH	A5BMV4_VITVI		WGD
maker-chr1-augustus-gene-34.7	sp|P0C5E2|Y1839_ARATH	F6HFM9_VITVI	VIT_201s0011g03810	WGD
maker-chr1-augustus-gene-34.8	sp|Q9CR50|ZN363_MOUSE	F6HFM8_VITVI		WGD
maker-chr1-augustus-gene-34.9	sp|O14099|YERG_SCHPO	F6HFM8_VITVI	VIT_201s0011g03820	WGD
snap_masked-chr1-processed-gene-35.21	sp|Q8GJ44|XYNA1_CLOSR	D7T920_VITVI	VIT_201s0011g03830	WGD
maker-chr1-augustus-gene-35.2	sp|Q9VLS9|LACB2_DROME	D7T920_VITVI		WGD
maker-chr1-augustus-gene-35.3	sp|O32108|YUIC_BACSU	F6HFM7_VITVI	VIT_201s0011g03850	WGD
maker-chr1-snap-gene-35.16	sp|Q9M9C5|Y1680_ARATH	F6HFM6_VITVI	VIT_201s0011g03860	WGD
maker-chr1-augustus-gene-35.4	sp|Q9ZT29|SC5D_TOBAC	D7T915_VITVI	VIT_201s0011g03870	WGD
maker-chr1-snap-gene-35.14	sp|Q9ZT29|SC5D_TOBAC	D7T914_VITVI		Tandem
maker-chr1-augustus-gene-35.8	sp|O49323|CSLD1_ARATH	A5B272_VITVI		WGD
maker-chr1-augustus-gene-35.9	sp|Q9M9C6|P2C15_ARATH	D7T912_VITVI	VIT_201s0011g03910	WGD
maker-chr1-augustus-gene-35.6	sp|Q8RWA5|NDT2_ARATH	A5B5E6_VITVI	VIT_201s0011g03920	WGD
maker-chr1-snap-gene-36.13	sp|P40119|CBBYC_CUPNH	M3AY45_STRMB		Proximal
maker-chr1-snap-gene-36.14	sp|P0C5E2|Y1839_ARATH	A5BT40_VITVI	VIT_201s0011g03960	WGD
maker-chr1-snap-gene-36.16	sp|Q9VEZ5|IKKB_DROME	A0A069DYE2_9HEMI		WGD
maker-chr1-snap-gene-36.17	sp|Q3ECH2|Y1670_ARATH	A5BKM5_VITVI	VIT_201s0011g03985	WGD
maker-chr1-augustus-gene-36.0	sp|P0CT47|Y1780_CHATD	D7T908_VITVI	VIT_201s0011g04000	WGD
maker-chr1-augustus-gene-36.1		D7T908_VITVI	VIT_205s0077g01510	WGD
maker-chr1-augustus-gene-36.8	sp|P49865|NTPR_ENTHA	D7T907_VITVI	VIT_201s0011g04010	WGD
maker-chr1-augustus-gene-36.2	sp|P36928|YEGD_ECOLI	A5BKM2_VITVI	VIT_201s0011g04020	WGD
augustus_masked-chr1-processed-gene-36.35	sp|Q9LJQ5|RTNLI_ARATH	F6HEV8_VITVI	VIT_201s0011g04030	WGD
augustus_masked-chr1-processed-gene-37.35	sp|O28077|COAD_ARCFU	D7T904_VITVI	VIT_201s0011g04050	WGD
maker-chr1-augustus-gene-37.18	sp|Q9Z0S2|LHX2_MOUSE	D7T904_VITVI		WGD
maker-chr1-augustus-gene-37.13	sp|Q9C9N5|Y1668_ARATH	D7T903_VITVI	VIT_201s0011g04060	WGD
maker-chr1-augustus-gene-37.19	sp|Q8RYC6|IAA32_ARATH	F6HEV6_VITVI	VIT_201s0011g04070	WGD
maker-chr1-augustus-gene-37.14	sp|O49500|MBR2_ARATH	F6HEV5_VITVI	VIT_201s0011g04080	WGD
maker-chr1-augustus-gene-37.20	sp|Q55921|PRXC_SYNY3	F6HEV4_VITVI	VIT_201s0011g04090	WGD
maker-chr1-augustus-gene-37.21		F6HEV1_VITVI		WGD
augustus_masked-chr1-processed-gene-37.40	sp|F4I1S7|ELP2_ARATH	F6HEV0_VITVI	VIT_201s0011g04130	WGD
maker-chr1-augustus-gene-37.22		F6HEU9_VITVI	VIT_201s0011g04140	WGD
maker-chr1-augustus-gene-38.14	sp|Q8LFD1|LPP3_ARATH	F6HEU8_VITVI	VIT_201s0011g04160	WGD
maker-chr1-augustus-gene-38.15	sp|Q8LFD1|LPP3_ARATH	F6HEU7_VITVI	VIT_201s0011g04170	WGD
maker-chr1-augustus-gene-38.16	sp|Q9XI60|LPP2_ARATH	D7T8Z3_VITVI	VIT_201s0011g04180	WGD
maker-chr1-snap-gene-38.7	sp|B9EXZ6|BAT1_ORYSJ	D7T8Z2_VITVI	VIT_201s0011g04200	WGD
maker-chr1-snap-gene-38.12	sp|Q55039|GPH_SYNE7	F6HEU5_VITVI	VIT_201s0011g04220	WGD
maker-chr1-augustus-gene-38.19	sp|B3H5R8|SUMO8_ARATH	F6HEU4_VITVI	VIT_201s0011g04230	WGD
maker-chr1-snap-gene-38.9	sp|Q9C9F4|COLX_ARATH	D7T8Y8_VITVI	VIT_201s0011g04240	WGD
maker-chr1-augustus-gene-38.23	sp|Q9C9F5|C3H15_ARATH	D7T8Y6_VITVI	VIT_201s0011g04260	WGD
maker-chr1-augustus-gene-38.25	sp|P0CH01|AT21A_ARATH	V4W651_9ROSI	VIT_201s0011g04270	WGD
maker-chr1-snap-gene-38.13	sp|Q3ECH2|Y1670_ARATH	A0A061E8F3_THECC	VIT_201s0011g04280	WGD
maker-chr1-snap-gene-39.19	sp|P0C5E2|Y1839_ARATH	B9SJY4_RICCO	VIT_201s0011g04300	WGD
maker-chr1-snap-gene-39.20	sp|Q9LMT2|PAPS1_ARATH	F6HFL7_VITVI	VIT_201s0011g04320	WGD
maker-chr1-augustus-gene-39.27	sp|Q294E0|NAA25_DROPS	D7T8Y1_VITVI	VIT_201s0011g04330	WGD
maker-chr1-augustus-gene-39.28	sp|Q3ED68|Y1295_ARATH	D7T8Y0_VITVI	VIT_201s0011g04340	WGD
maker-chr1-augustus-gene-39.22	sp|Q9ZU52|ALFC3_ARATH	F6HFL6_VITVI	VIT_201s0011g04350	WGD
maker-chr1-snap-gene-39.18	sp|A3KMI0|DHX29_XENLA	A0A067KT31_JATCU	VIT_201s0011g04360	WGD
maker-chr1-augustus-gene-40.42	sp|F4HXY7|PSS1_ARATH	D7T8X7_VITVI	VIT_201s0011g04370	WGD
maker-chr1-snap-gene-40.1		M7PLH6_PEWBP		WGD
maker-chr1-snap-gene-40.6	sp|Q6EWX1|ORC4_ARATH	F6HFL3_VITVI	VIT_201s0011g04400	WGD
maker-chr1-augustus-gene-40.43	sp|Q9SJV5|TATC_ARATH	D7T8X4_VITVI	VIT_201s0011g04410	WGD
maker-chr1-snap-gene-40.7	sp|Q5U4I3|CCDB1_XENLA	D7T8X3_VITVI	VIT_201s0011g04420	WGD
maker-chr1-augustus-gene-40.50	sp|Q9SIA4|MATE5_ARATH	F6HFL2_VITVI	VIT_201s0011g04430	WGD
maker-chr1-augustus-gene-40.51	sp|Q8RWF5|MATE9_ARATH	F6HFL1_VITVI	VIT_201s0011g04450	Tandem
maker-chr1-snap-gene-40.3	sp|Q8GXM8|MATE7_ARATH	A5ARU6_VITVI	VIT_201s0011g04460	WGD
maker-chr1-augustus-gene-40.45	sp|Q9SIA3|MATE6_ARATH	D7T8W9_VITVI	VIT_217s0000g03000	WGD
maker-chr1-snap-gene-40.11	sp|Q9C9M6|ASF1A_ARATH	A5AT73_VITVI	VIT_201s0011g04480	WGD
maker-chr1-augustus-gene-40.46	sp|P19023|ATPBM_MAIZE	M1A5X1_SOLTU	VIT_201s0011g04490	WGD
maker-chr1-snap-gene-41.24	sp|P43394|K502_ACTDE	A5AYU9_VITVI	VIT_201s0011g04500	WGD
maker-chr1-augustus-gene-41.39	sp|Q8T7K0|ALIX_DICDI	F6HFK7_VITVI	VIT_201s0011g04520	WGD
maker-chr1-augustus-gene-41.43	sp|Q99LG4|TTC5_MOUSE	F6HFK6_VITVI	VIT_201s0011g04530	WGD
maker-chr1-snap-gene-41.27	sp|Q6BRP6|AIM9_DEBHA	F6HFK4_VITVI	VIT_201s0011g04560	WGD
maker-chr1-augustus-gene-41.44	sp|B4HKS2|COQ4_DROSE	B9HW96_POPTR	VIT_201s0011g04585	WGD
maker-chr1-augustus-gene-41.41	sp|F4JKK0|SUD1_ARATH	D7T8W0_VITVI	VIT_201s0011g04590	WGD
maker-chr1-augustus-gene-41.45	sp|Q8W4J3|QSOX1_ARATH	D7T8V9_VITVI	VIT_201s0011g04600	WGD
maker-chr1-snap-gene-41.30	sp|Q3UHK3|GREB1_MOUSE	F6HFK1_VITVI		WGD
maker-chr1-augustus-gene-41.46	sp|P23678|UN104_CAEEL	F6HFK0_VITVI	VIT_201s0011g04620	WGD
maker-chr1-snap-gene-41.37	sp|O14197|YDQ4_SCHPO	F6HFJ8_VITVI	VIT_201s0011g04640	WGD
maker-chr1-snap-gene-42.45	sp|P16469|LOX15_PIG	S9ZHY9_9RHOO		WGD
maker-chr1-snap-gene-42.56	sp|Q9ZU35|AB7G_ARATH	D7T8V5_VITVI	VIT_201s0011g04670	WGD
maker-chr1-snap-gene-42.46	sp|Q92180|GCNT1_BOVIN	D7T8V4_VITVI	VIT_201s0011g04680	WGD
maker-chr1-snap-gene-42.57	sp|C0MCV8|DDL_STRS7	X0QAV9_9GAMM		WGD
maker-chr1-snap-gene-42.47	sp|Q9SZN7|HIP26_ARATH	A5BAH0_VITVI	VIT_201s0011g04700	WGD
augustus_masked-chr1-processed-gene-42.7	sp|Q94BT9|ATOX1_ARATH	F6HFJ4_VITVI	VIT_201s0011g04710	WGD
maker-chr1-snap-gene-42.49	sp|F4I4K5|LPR1_ARATH	D7T8U8_VITVI	VIT_201s0011g04720	WGD
maker-chr1-snap-gene-42.50	sp|P08452|Y1174_SYNP6	F6HFJ1_VITVI	VIT_201s0011g04750	Proximal
maker-chr1-augustus-gene-42.41	sp|F4I4K5|LPR1_ARATH	D7T8U8_VITVI	VIT_201s0011g04740	Proximal
maker-chr1-snap-gene-42.52	sp|P08452|Y1174_SYNP6	F6HFJ1_VITVI	VIT_201s0011g04730	Proximal
maker-chr1-augustus-gene-43.0	sp|Q9SZP1|MYB4_ARATH	A8VPW4_VITVI	VIT_201s0011g04760	WGD
maker-chr1-augustus-gene-43.1	sp|Q9C9A6|PUB10_ARATH	F6HFJ0_VITVI	VIT_201s0011g04770	WGD
maker-chr1-snap-gene-43.7	sp|Q6NLC8|Y1648_ARATH	D7T8U4_VITVI	VIT_201s0011g04780	Dispersed
maker-chr1-snap-gene-43.8	sp|Q9SSJ8|FAB1C_ARATH	F6HFI9_VITVI	VIT_201s0011g04790	WGD
maker-chr1-augustus-gene-44.30	sp|Q9ZU32|NADC_ARATH	F6HFI8_VITVI	VIT_201s0011g04800	Dispersed
maker-chr1-augustus-gene-44.29	sp|Q0III6|DNJB6_BOVIN	F6HFI6_VITVI	VIT_201s0011g04820	WGD
maker-chr1-snap-gene-44.26	sp|Q84ZT9|WVD2_ARATH	D7T8T9_VITVI	VIT_201s0011g04850	WGD
maker-chr1-augustus-gene-44.32	sp|Q9S7Z8|PIN3_ARATH	F6HFI3_VITVI	VIT_201s0011g04860	Dispersed
maker-chr1-augustus-gene-45.22	sp|Q0JKX1|HOX3_ORYSJ	A5AIM9_VITVI	VIT_201s0011g04870	WGD
maker-chr1-augustus-gene-45.24	sp|Q54900|RECG_STRPN	F6HFI2_VITVI	VIT_201s0011g04880	Dispersed
maker-chr1-augustus-gene-45.21	sp|Q47LL0|RS5_THEFY	A5BMS9_VITVI	VIT_201s0011g04890	Dispersed
maker-chr1-snap-gene-45.15	sp|Q9M9Q6|SCP50_ARATH	F6HFI0_VITVI	VIT_201s0011g04900	WGD
maker-chr1-snap-gene-45.18	sp|Q9LV37|MPK9_ARATH	D7T8T1_VITVI	VIT_201s0011g04920	WGD
maker-chr1-augustus-gene-45.27	sp|P22845|H10A_XENLA	D7T8T0_VITVI	VIT_201s0011g04940	WGD
maker-chr1-augustus-gene-46.7	sp|Q9C6Z2|NUD25_ARATH	A5BKT0_VITVI	VIT_201s0011g04950	WGD
maker-chr1-augustus-gene-46.0	sp|Q54R62|UCKC_DICDI	F6HFH9_VITVI	VIT_201s0011g04960	WGD
maker-chr1-snap-gene-46.64	sp|Q54R62|UCKC_DICDI	A5BL07_VITVI		WGD
maker-chr1-snap-gene-46.65	sp|Q49Y09|RECO_STAS1	F6HFH9_VITVI		WGD
maker-chr1-snap-gene-46.72	sp|Q39221|STLP2_ARATH	F6HFH8_VITVI	VIT_201s0011g04970	WGD
maker-chr1-snap-gene-46.75	sp|Q9SXS2|SUT33_ARATH	F6HFH7_VITVI	VIT_201s0011g04980	WGD
maker-chr1-augustus-gene-46.3	sp|P34893|CH10_ARATH	A5BL10_VITVI	VIT_201s0011g04990	WGD
maker-chr1-snap-gene-46.68	sp|Q8W486|Y1491_ARATH	A5BL11_VITVI	VIT_201s0011g05000	WGD
snap_masked-chr1-processed-gene-46.43	sp|A5VJ58|DAPA_LACRD	A0A011UIH0_9RHIZ		WGD
maker-chr1-augustus-gene-46.10	sp|Q6X7K0|WOX1_ARATH	A5BL14_VITVI	VIT_201s0011g05020	WGD
maker-chr1-augustus-gene-47.8	sp|Q47XB8|HISX1_COLP3	A5BL15_VITVI	VIT_201s0011g05030	WGD
maker-chr1-augustus-gene-47.0	sp|O29470|Y788_ARCFU	D7T8R9_VITVI	VIT_201s0011g05050	WGD
maker-chr1-augustus-gene-47.1	sp|Q9SSK5|MLP43_ARATH	D7T8R8_VITVI	VIT_201s0011g05060	WGD
maker-chr1-augustus-gene-47.2	sp|Q9ZVF3|ML328_ARATH	A5AKK0_VITVI		Tandem
maker-chr1-augustus-gene-47.3	sp|Q941R6|MLP31_ARATH	D7T8R6_VITVI	VIT_201s0011g05100	Tandem
maker-chr1-augustus-gene-47.4	sp|Q9SSK5|MLP43_ARATH	Q9M4G9_VITVI	VIT_201s0011g05110	WGD
maker-chr1-augustus-gene-47.5	sp|Q9SSK5|MLP43_ARATH	A5AKK0_VITVI	VIT_201s0011g05120	Tandem
maker-chr1-augustus-gene-47.6	sp|Q9SSK5|MLP43_ARATH	D7T8R3_VITVI	VIT_201s0011g05130	WGD
maker-chr1-augustus-gene-47.7	sp|Q9SSK5|MLP43_ARATH	Q9M4G9_VITVI	VIT_201s0011g05140	WGD
maker-chr1-augustus-gene-48.48	sp|Q9SSK9|MLP28_ARATH	D7T8R2_VITVI	VIT_201s0011g05150	Tandem
maker-chr1-augustus-gene-48.49	sp|Q9SSK7|MLP34_ARATH	F6HFH0_VITVI	VIT_201s0011g05180	Tandem
maker-chr1-augustus-gene-48.50	sp|Q9SSK9|MLP28_ARATH	F6HFG9_VITVI	VIT_201s0011g05190	WGD
maker-chr1-augustus-gene-48.52	sp|Q9M571|PEAMT_SPIOL	F6HFG8_VITVI	VIT_201s0011g05200	WGD
maker-chr1-augustus-gene-48.53	sp|Q88BD4|ALGC_PSESM	D7T8Q7_VITVI	VIT_201s0011g05210	WGD
maker-chr1-augustus-gene-48.54	sp|Q9M571|PEAMT_SPIOL	F6HFG7_VITVI	VIT_201s0011g05220	WGD
maker-chr1-snap-gene-48.65	sp|Q9SSL1|CAR7_ARATH	A5BXZ0_VITVI	VIT_201s0011g05230	WGD
maker-chr1-snap-gene-48.59	sp|Q56XJ7|Y4276_ARATH	D7T8Q4_VITVI	VIT_201s0011g05250	WGD
maker-chr1-augustus-gene-49.41	sp|Q5GFL6|VWA2_HUMAN	A5BH61_VITVI		WGD
maker-chr1-augustus-gene-49.42	sp|O64885|BCCIP_ARATH	F6HFG3_VITVI	VIT_201s0011g05270	WGD
maker-chr1-augustus-gene-49.43	sp|A5W4E3|TODS_PSEP1	A5BH61_VITVI		Dispersed
maker-chr1-snap-gene-49.17	sp|A0JMW6|T214A_XENLA	F6HFG2_VITVI	VIT_201s0011g05280	WGD
maker-chr1-augustus-gene-49.44	sp|Q9CAC5|NDHL_ARATH	D7T8Q0_VITVI	VIT_201s0011g05290	Dispersed
maker-chr1-augustus-gene-49.33	sp|Q5VRH9|PUB12_ORYSJ	F6HFG1_VITVI	VIT_201s0011g05300	WGD
maker-chr1-snap-gene-49.18	sp|P72253|CHEB2_RHOCS	F6HFG0_VITVI	VIT_201s0011g05310	WGD
maker-chr1-augustus-gene-49.35	sp|P94017|CAP9_ARATH	D7T8P7_VITVI		Dispersed
maker-chr1-augustus-gene-49.36	sp|Q8LBH2|CAP8_ARATH	D7T8P7_VITVI	VIT_201s0011g05330	WGD
maker-chr1-augustus-gene-49.37	sp|Q9CAC4|MYOB2_ARATH	F6HFF8_VITVI	VIT_201s0011g05340	WGD
maker-chr1-snap-gene-49.24	sp|Q8GYA4|CRK10_ARATH	D7T8P5_VITVI	VIT_201s0011g05350	WGD
maker-chr1-augustus-gene-49.40	sp|Q00423|HMGYA_SOYBN	D7T8P4_VITVI	VIT_201s0011g05360	WGD
maker-chr1-augustus-gene-50.1	sp|Q9ZSQ4|PGMC_POPTN	F6HFF7_VITVI	VIT_201s0011g05370	WGD
maker-chr1-augustus-gene-50.9	sp|O49298|PME6_ARATH	F6HFF6_VITVI	VIT_201s0011g05380	WGD
snap_masked-chr1-processed-gene-50.30	sp|Q8LGI3|ARC2A_ARATH	D7T8P0_VITVI	VIT_201s0011g05400	Dispersed
snap_masked-chr1-processed-gene-50.31	sp|Q9H0C3|TM117_HUMAN	A0A068UX50_COFCA		WGD
maker-chr1-augustus-gene-50.5	sp|O14241|ARPC2_SCHPO	D7T8P0_VITVI		WGD
maker-chr1-augustus-gene-50.6	sp|Q9LQU4|PCR2_ARATH	F6HFF3_VITVI	VIT_201s0011g05420	WGD
maker-chr1-snap-gene-50.15	sp|D9HP26|CNR10_MAIZE	F6HFF3_VITVI		WGD
maker-chr1-augustus-gene-50.8	sp|Q9LQU4|PCR2_ARATH	F6HFF2_VITVI	VIT_201s0011g05430	WGD
maker-chr1-augustus-gene-51.0	sp|Q9LQU4|PCR2_ARATH	F6HFF2_VITVI	VIT_201s0011g05440	Tandem
maker-chr1-augustus-gene-51.3	sp|Q9LQU4|PCR2_ARATH	D7T8N4_VITVI	VIT_201s0011g05450	WGD
maker-chr1-snap-gene-51.12	sp|Q0WPQ2|ETR2_ARATH	A5AQS8_VITVI		WGD
maker-chr1-augustus-gene-51.1	sp|Q9LQU4|PCR2_ARATH	D7T8N2_VITVI	VIT_201s0011g05470	WGD
maker-chr1-snap-gene-51.10	sp|Q05516|ZBT16_HUMAN	F6HFF0_VITVI	VIT_201s0011g05480	Dispersed
maker-chr1-snap-gene-51.11	sp|Q9ZU90|SKI28_ARATH	F6HFE9_VITVI	VIT_201s0011g05490	WGD
maker-chr1-snap-gene-51.13	sp|Q9ZU91|E133_ARATH	D7T8M9_VITVI	VIT_201s0011g05500	WGD
maker-chr1-snap-gene-52.23	sp|F4I4P3|MED23_ARATH	F6HFE8_VITVI	VIT_201s0011g05520	WGD
maker-chr1-augustus-gene-52.22	sp|Q9LVI4|TIF6B_ARATH	I1ZHW0_9ROSI	VIT_201s0011g05560	WGD
maker-chr1-augustus-gene-53.74	sp|Q9ZU93|PUX2_ARATH	F6HFE6_VITVI	VIT_201s0011g05570	WGD
maker-chr1-augustus-gene-53.75	sp|Q9LP77|Y1848_ARATH	F6HFE5_VITVI	VIT_201s0011g05580	WGD
maker-chr1-augustus-gene-53.76	sp|Q9ZU94|CRR12_ARATH	F6HFE4_VITVI	VIT_201s0011g05600	WGD
maker-chr1-augustus-gene-53.77	sp|Q9CAB7|PXG4_ARATH	D7T8M1_VITVI	VIT_201s0011g05610	Dispersed
maker-chr1-augustus-gene-53.79	sp|Q93YP0|UEV1A_ARATH	A5B7Q8_VITVI	VIT_201s0011g05630	WGD
maker-chr1-snap-gene-53.65	sp|Q94A78|ACCH4_ARATH	F6HFE2_VITVI	VIT_201s0011g05650	WGD
maker-chr1-augustus-gene-53.80	sp|Q8S9K3|VAR3_ARATH	F6HFE1_VITVI	VIT_201s0011g05660	WGD
maker-chr1-augustus-gene-53.81	sp|Q9LQU5|NUD18_ARATH	D7T8L7_VITVI	VIT_201s0011g05670	WGD
maker-chr1-snap-gene-54.15	sp|O74405|SET11_SCHPO	D7T8L6_VITVI	VIT_201s0011g05690	WGD
maker-chr1-augustus-gene-54.19	sp|Q9ZU96|Y2168_ARATH	F6HFD9_VITVI	VIT_201s0011g05700	WGD
maker-chr1-augustus-gene-54.21	sp|Q9ZU97|VAC14_ARATH	D7T8L4_VITVI	VIT_201s0011g05710	WGD
maker-chr1-snap-gene-54.18	sp|F4HXV6|NU155_ARATH	F6HFD8_VITVI	VIT_201s0011g05730	WGD
maker-chr1-snap-gene-55.5	sp|F4IAT8|LPXC1_ARATH	F6HFD7_VITVI	VIT_201s0011g05740	WGD
maker-chr1-snap-gene-55.9	sp|Q8GUU2|RIE1_ARATH	F6HFD5_VITVI	VIT_201s0011g05750	WGD
maker-chr1-augustus-gene-55.1	sp|Q8L7S4|MP702_ARATH	D7T8K7_VITVI	VIT_201s0011g05790	WGD
maker-chr1-snap-gene-55.7	sp|Q8LF21|DRP1C_ARATH	D7T8K6_VITVI	VIT_201s0011g05800	WGD
maker-chr1-augustus-gene-55.4	sp|Q9C9W9|ADO3_ARATH	F6HFD3_VITVI	VIT_201s0011g05810	WGD
maker-chr1-augustus-gene-56.72	sp|D3K5L7|PCH2_PIG	D7T8K4_VITVI	VIT_201s0011g05820	WGD
maker-chr1-augustus-gene-56.65	sp|P62598|ARR12_ARATH	F6HFD2_VITVI		WGD
maker-chr1-augustus-gene-56.66	sp|Q9ZWJ9|ARR2_ARATH	A0A067F0B9_CITSI	VIT_201s0011g05830	WGD
snap_masked-chr1-processed-gene-56.23	sp|Q94A34|SFH12_ARATH	F6HFD0_VITVI	VIT_201s0011g05850	WGD
maker-chr1-augustus-gene-56.69	sp|Q55512|DHAS_SYNY3	F6HFC9_VITVI	VIT_201s0011g05860	WGD
maker-chr1-augustus-gene-56.70	sp|Q9LQV2|RDR1_ARATH	F6HFC8_VITVI	VIT_201s0011g05870	WGD
maker-chr1-augustus-gene-56.71	sp|Q9LQV2|RDR1_ARATH	F6HFC7_VITVI	VIT_201s0011g05880	WGD
maker-chr1-augustus-gene-56.73	sp|Q9FKC8|MT799_ARATH	D7T8J8_VITVI	VIT_201s0011g05890	WGD
maker-chr1-augustus-gene-56.74	sp|Q9FKC8|MT799_ARATH	D7T8J5_VITVI	VIT_201s0011g05900	Tandem
augustus_masked-chr1-processed-gene-56.63	sp|Q9FKC8|MT799_ARATH	D7T8J5_VITVI	VIT_201s0011g05910	WGD
maker-chr1-augustus-gene-56.76	sp|Q9FKC8|MT799_ARATH	D7T8J5_VITVI	VIT_201s0011g05920	Tandem
maker-chr1-augustus-gene-57.59	sp|Q9FKC8|MT799_ARATH	F6HFC5_VITVI	VIT_201s0011g05930	WGD
maker-chr1-augustus-gene-57.61	sp|Q8L612|MACP1_ARATH	D7T8J2_VITVI	VIT_201s0011g05950	WGD
maker-chr1-snap-gene-57.66	sp|Q9S7U5|HSFA8_ARATH	F6HFC3_VITVI	VIT_201s0011g05970	WGD
maker-chr1-augustus-gene-57.62	sp|Q9ZUA5|VIT1_ARATH	F6HFC1_VITVI	VIT_201s0011g06000	WGD
maker-chr1-augustus-gene-57.63	sp|Q9ZUA5|VIT1_ARATH	D7T8I6_VITVI	VIT_201s0011g06010	WGD
maker-chr1-augustus-gene-57.64	sp|Q9VI10|SMD2_DROME	V7ACW7_PHAVU	VIT_201s0011g06020	WGD
maker-chr1-snap-gene-58.48	sp|A7RJI7|CCZ1_NEMVE	D7T8I4_VITVI	VIT_201s0011g06030	WGD
maker-chr1-snap-gene-58.49	sp|Q9LFD5|BPA1_ARATH	A5BGE0_VITVI	VIT_201s0011g06050	WGD
maker-chr1-augustus-gene-58.46	sp|Q5SW79|CE170_HUMAN	D7T8I1_VITVI	VIT_201s0011g06060	WGD
maker-chr1-snap-gene-58.51	sp|F4HVJ3|POD1_ARATH	D7T8I0_VITVI	VIT_201s0011g06070	WGD
maker-chr1-augustus-gene-59.42	sp|F4IAT2|THOC2_ARATH	A5ASE7_VITVI	VIT_201s0011g06120	Dispersed
maker-chr1-augustus-gene-59.43	sp|F4IAT2|THOC2_ARATH	F6HFB6_VITVI		Dispersed
maker-chr1-augustus-gene-59.44	sp|F4IAT2|THOC2_ARATH	A5ASE7_VITVI		WGD
maker-chr1-augustus-gene-59.45	sp|P43298|TMK1_ARATH	F6HFB4_VITVI	VIT_201s0011g06150	WGD
maker-chr1-snap-gene-60.99	sp|Q9C5U0|AHK4_ARATH	F6HFB2_VITVI	VIT_201s0011g06190	WGD
maker-chr1-augustus-gene-60.106	sp|Q94B71|OBE3_ARATH	F6HFB0_VITVI	VIT_201s0011g06210	WGD
maker-chr1-augustus-gene-60.112	sp|Q67ZF6|ACFR3_ARATH	D7T8G7_VITVI	VIT_201s0011g06240	WGD
snap_masked-chr1-processed-gene-60.45	sp|Q38909|XTH28_ARATH	D7T8G6_VITVI		Dispersed
snap_masked-chr1-processed-gene-60.46	sp|Q8LDS2|XTH27_ARATH	D7T8G6_VITVI	VIT_201s0011g06250	WGD
maker-chr1-snap-gene-60.103	sp|Q8NBL1|PGLT1_HUMAN	K4B8I6_SOLLC		WGD
maker-chr1-snap-gene-60.98	sp|Q9VT65|CANB_DROME	F6HFA9_VITVI	VIT_201s0011g06270	WGD
maker-chr1-augustus-gene-60.109	sp|Q5M843|OGFD3_RAT	A5BBI5_VITVI	VIT_201s0011g06280	WGD
maker-chr1-augustus-gene-60.114	sp|Q8H129|PPA3_ARATH	D7T8G2_VITVI	VIT_201s0011g06290	WGD
maker-chr1-augustus-gene-61.64	sp|Q9C9X3|ANXD5_ARATH	D7T8G1_VITVI	VIT_201s0011g06300	WGD
maker-chr1-augustus-gene-61.60	sp|Q9SIS4|IP5P9_ARATH	D7T8G0_VITVI	VIT_201s0011g06310	WGD
maker-chr1-augustus-gene-61.61	sp|Q9C5X2|CCJ18_ARATH	F6HFA7_VITVI	VIT_201s0011g06320	Dispersed
augustus_masked-chr1-processed-gene-61.78	sp|Q9SIS3|MA656_ARATH	D7T8F7_VITVI	VIT_201s0011g06330	WGD
maker-chr1-augustus-gene-61.63	sp|Q9M647|IAR1_ARATH	D7T8F6_VITVI	VIT_201s0011g06340	WGD
maker-chr1-augustus-gene-61.66	sp|A9T6G5|TRM5_PHYPA	A5C1H9_VITVI	VIT_201s0011g06350	WGD
maker-chr1-augustus-gene-62.82	sp|F4IPE3|IDD15_ARATH	A5ADE6_VITVI	VIT_201s0011g06400	WGD
maker-chr1-augustus-gene-62.83	sp|Q9SQ64|COR2_PAPSO	F6HFA1_VITVI	VIT_201s0011g06430	WGD
maker-chr1-augustus-gene-62.84	sp|Q9SQ64|COR2_PAPSO	F6HF99_VITVI	VIT_201s0011g06450	WGD
maker-chr1-augustus-gene-62.85	sp|Q9SQ64|COR2_PAPSO	F6HF99_VITVI	VIT_201s0011g06460	WGD
maker-chr1-augustus-gene-62.86	sp|Q9SQ64|COR2_PAPSO	F6HF97_VITVI	VIT_201s0011g06470	WGD
maker-chr1-augustus-gene-63.0	sp|O49133|GALUR_FRAAN	A1Y2Z0_VITVI	VIT_201s0011g06500	WGD
maker-chr1-snap-gene-63.5	sp|Q9ZPS7|TMN3_ARATH	D7T8E1_VITVI	VIT_201s0011g06540	WGD
augustus_masked-chr1-processed-gene-63.49	sp|Q9LKW9|NHX7_ARATH	A5ADZ3_VITVI		Dispersed
maker-chr1-augustus-gene-63.3	sp|Q9LKW9|NHX7_ARATH	D0V1M4_VITVI		WGD
maker-chr1-snap-gene-64.88	sp|Q9LKW9|NHX7_ARATH	D0V1M4_VITVI	VIT_201s0011g06550	WGD
maker-chr1-augustus-gene-64.82	sp|Q67UC7|HAK17_ORYSJ	F6HF91_VITVI	VIT_201s0011g06560	WGD
maker-chr1-augustus-gene-64.83	sp|Q6NLW5|XRI1_ARATH	D7T8D7_VITVI	VIT_201s0011g06580	WGD
maker-chr1-snap-gene-64.97	sp|Q9FFY3|VAS_ARATH	A5B1E5_VITVI	VIT_201s0011g06590	WGD
maker-chr1-augustus-gene-64.85	sp|Q42521|DCE1_ARATH	F6HF90_VITVI	VIT_201s0011g06600	WGD
maker-chr1-augustus-gene-64.86	sp|Q9ZPS3|DCE4_ARATH	F6HF89_VITVI	VIT_201s0011g06610	Tandem
maker-chr1-snap-gene-64.90	sp|P46032|PTR2_ARATH	F6HEU1_VITVI	VIT_201s0011g06620	WGD
snap_masked-chr1-processed-gene-64.22	sp|Q38884|EIF3I_ARATH	A5AL04_VITVI		WGD
maker-chr1-snap-gene-64.92	sp|Q38884|EIF3I_ARATH	A5AL04_VITVI	VIT_201s0011g06630	WGD
maker-chr1-augustus-gene-65.0	sp|Q6UDI4|MCP_PSHV1	A5BAM5_VITVI		Dispersed
maker-chr1-augustus-gene-66.0	sp|Q700D9|MYBF_ARATH	D7SMG8_VITVI	VIT_201s0137g00050	WGD
maker-chr1-snap-gene-66.14	sp|Q9P218|COKA1_HUMAN	A5BJC8_VITVI	VIT_201s0137g00060	WGD
maker-chr1-snap-gene-66.17	sp|Q8S528|AL2B7_ARATH	F6GVL0_VITVI	VIT_201s0137g00080	WGD
maker-chr1-snap-gene-66.8	sp|Q8L9C4|KCR1_ARATH	F6GVK3_VITVI	VIT_201s0137g00130	WGD
maker-chr1-augustus-gene-66.2	sp|Q8L9C4|KCR1_ARATH	F6GVK3_VITVI	VIT_201s0137g00170	WGD
maker-chr1-augustus-gene-66.3	sp|Q8L9C4|KCR1_ARATH	F6GVK2_VITVI	VIT_201s0137g00180	Tandem
augustus_masked-chr1-processed-gene-66.84	sp|B0Y7H6|CREC_ASPFC	F6GVK1_VITVI	VIT_201s0137g00190	WGD
maker-chr1-augustus-gene-67.19	sp|Q9FYL3|ALB31_ARATH	A5AUT8_VITVI	VIT_201s0137g00220	WGD
maker-chr1-snap-gene-67.14	sp|Q9FN03|UVR8_ARATH	D7SMF8_VITVI	VIT_201s0137g00230	WGD
maker-chr1-augustus-gene-67.21	sp|Q9FXD8|PLY5_ARATH	D7SMF7_VITVI	VIT_201s0137g00240	WGD
maker-chr1-snap-gene-67.16	sp|O04450|TCPE_ARATH	F6GVJ8_VITVI	VIT_208s0040g01690	WGD
maker-chr1-snap-gene-67.17	sp|O04450|TCPE_ARATH	F6GVJ8_VITVI	VIT_201s0137g00250	WGD
maker-chr1-snap-gene-67.18	sp|Q4R0W2|GLDSA_STRRI	A0A095CIB3_CRYGA		WGD
maker-chr1-snap-gene-68.56	sp|Q9SAF0|ORP1D_ARATH	F6GVJ4_VITVI	VIT_201s0137g00290	WGD
maker-chr1-snap-gene-68.59	sp|Q5XIQ5|SDA1_RAT	F6GVJ3_VITVI	VIT_201s0137g00300	WGD
maker-chr1-augustus-gene-68.63	sp|A1L4V7|DCYD2_ARATH	D7SMF1_VITVI	VIT_201s0137g00310	WGD
maker-chr1-snap-gene-68.60	sp|Q9CPL4|NRFA_PASMU	F6GVP7_VITVI	VIT_201s0137g00340	Dispersed
maker-chr1-snap-gene-69.10	sp|O42882|YFQ5_SCHPO	A5C4N9_VITVI	VIT_201s0137g00370	WGD
maker-chr1-snap-gene-69.11	sp|Q93XX2|SEOA_ARATH	F6GVP3_VITVI		WGD
maker-chr1-snap-gene-69.12	sp|Q9SS87|SEOB_ARATH	D7SME4_VITVI	VIT_201s0137g00390	WGD
maker-chr1-augustus-gene-69.5	sp|Q9FXE2|SEOC_ARATH	F6GVP2_VITVI	VIT_201s0137g00400	WGD
maker-chr1-augustus-gene-69.0	sp|Q7DLS1|PSB7B_ARATH	D7SME1_VITVI	VIT_201s0137g00420	WGD
maker-chr1-snap-gene-69.16	sp|P23548|GUN_PAEPO	F6GVP0_VITVI	VIT_201s0137g00430	WGD
maker-chr1-snap-gene-69.9	sp|Q0WPZ7|GLE1_ARATH	A5C5D0_VITVI	VIT_201s0137g00440	WGD
maker-chr1-augustus-gene-69.7	sp|Q9LY87|RGLG2_ARATH	D7SMD7_VITVI	VIT_201s0137g00460	WGD
maker-chr1-snap-gene-70.15	sp|Q5XVA8|Y3905_ARATH	F6GVN4_VITVI	VIT_201s0137g00500	WGD
maker-chr1-augustus-gene-70.25	sp|Q9LIP6|C71BV_ARATH	A5BNT5_VITVI	VIT_201s0137g00510	WGD
maker-chr1-snap-gene-70.16	sp|P35935|VP7_BRD	J3LEH8_ORYBR		WGD
maker-chr1-snap-gene-70.20	sp|Q9LIP5|C71BW_ARATH	F6GVN0_VITVI	VIT_201s0137g00520	WGD
maker-chr1-augustus-gene-70.28	sp|Q9LIP6|C71BV_ARATH	F6GVN0_VITVI	VIT_201s0137g00550	Tandem
maker-chr1-snap-gene-70.22	sp|Q9LIP6|C71BV_ARATH	F6GVN0_VITVI	VIT_201s0137g00560	WGD
maker-chr1-augustus-gene-70.24	sp|P51567|AFC2_ARATH	D7SMD0_VITVI	VIT_201s0137g00580	WGD
maker-chr1-augustus-gene-71.93	sp|Q9UJV3|TRIM1_HUMAN	Q989Y4_RHILO		Dispersed
maker-chr1-snap-gene-71.74	sp|Q9C5S1|MKP1_ARATH	F6GVM8_VITVI	VIT_201s0137g00600	WGD
maker-chr1-augustus-gene-71.94	sp|Q5SU73|COIL_MOUSE	D7SMC6_VITVI	VIT_201s0137g00610	WGD
maker-chr1-snap-gene-71.76	sp|Q8W486|Y1491_ARATH	D7SMC5_VITVI	VIT_201s0137g00620	WGD
maker-chr1-augustus-gene-71.91	sp|Q9URZ0|AGAL_SCHPO	F6GVM7_VITVI	VIT_201s0137g00630	Dispersed
maker-chr1-snap-gene-71.81	sp|Q03319|PRH1_SCHPO	F6GVM6_VITVI	VIT_201s0137g00640	WGD
maker-chr1-snap-gene-71.82	sp|B3H4F1|SP1L1_ARATH	D7SMC3_VITVI	VIT_201s0137g00650	WGD
maker-chr1-snap-gene-71.86	sp|Q9ZPR0|COQ4_ARATH	F6GVM5_VITVI	VIT_201s0137g00660	Dispersed
snap_masked-chr1-processed-gene-72.24	sp|Q6CM12|BRO1_KLULA	A5BTE5_VITVI		WGD
maker-chr1-augustus-gene-72.2	sp|Q9LY84|GDL76_ARATH	D7SMB9_VITVI	VIT_201s0137g00700	WGD
augustus_masked-chr1-processed-gene-72.87	sp|Q9LIN2|GDL53_ARATH	D7SMB8_VITVI	VIT_201s0137g00710	WGD
maker-chr1-augustus-gene-72.4	sp|Q9LIN2|GDL53_ARATH	D7SMB7_VITVI	VIT_201s0137g00720	WGD
augustus_masked-chr1-processed-gene-72.89	sp|Q9LIN2|GDL53_ARATH	D7SMB6_VITVI	VIT_201s0137g00730	Tandem
maker-chr1-snap-gene-72.20	sp|Q9FXE4|P2C14_ARATH	F6GVM0_VITVI	VIT_201s0137g00750	WGD
maker-chr1-snap-gene-72.16	sp|F4HVG8|CSK_ARATH	D7SMB3_VITVI	VIT_201s0137g00760	WGD
maker-chr1-snap-gene-72.19	sp|P36606|NAH_SCHPO	F6GVL9_VITVI	VIT_201s0137g00770	WGD
maker-chr1-snap-gene-73.1	sp|Q5Z8K3|ADO1_ORYSJ	F6GVL6_VITVI		WGD
maker-chr1-augustus-gene-73.6	sp|Q02527|MGAT3_RAT	F6GVL6_VITVI	VIT_201s0137g00810	WGD
maker-chr1-snap-gene-73.0	sp|Q9C9V6|Y1790_ARATH	F6GVL5_VITVI	VIT_201s0137g00820	WGD
maker-chr1-augustus-gene-73.7	sp|Q9HJN6|TRM56_THEAC	A5AWM3_VITVI	VIT_200s0291g00020	Dispersed
maker-chr1-augustus-gene-73.8	sp|Q10426|RIK1_SCHPO	V4VKE2_9ROSI		WGD
maker-chr1-augustus-gene-73.9	sp|P0CK09|MVP_TEV	F6GZ12_VITVI	VIT_200s0291g00050	WGD
maker-chr1-augustus-gene-74.73	sp|Q38954|PHT21_ARATH	F6GZ13_VITVI	VIT_200s0291g00060	WGD
maker-chr1-augustus-gene-74.75	sp|Q54RP0|AGTA_DICDI	A5BSI0_VITVI	VIT_200s0291g00070	WGD
maker-chr1-augustus-gene-74.78	sp|Q8RY46|AB26B_ARATH	F6GZ17_VITVI	VIT_200s0291g00100	WGD
maker-chr1-augustus-gene-74.79	sp|Q8RY46|AB26B_ARATH	F6GZ17_VITVI		WGD
maker-chr1-augustus-gene-74.80	sp|Q8RY46|AB26B_ARATH	F6GZ17_VITVI		Dispersed
snap_masked-chr1-processed-gene-74.39	sp|P23231|TOM70_NEUCR	F6H7X2_VITVI	VIT_200s0225g00010	WGD
maker-chr1-augustus-gene-74.81	sp|Q9LYT3|TT12_ARATH	F6H7X6_VITVI	VIT_200s0225g00050	WGD
maker-chr1-augustus-gene-75.12	sp|Q9LYT3|TT12_ARATH	F6H7W6_VITVI	VIT_200s0225g00060	WGD
maker-chr1-augustus-gene-75.13	sp|Q9LYT3|TT12_ARATH	D7SYR2_VITVI	VIT_200s0225g00070	WGD
maker-chr1-augustus-gene-75.14	sp|Q9LYT3|TT12_ARATH	D7SYR3_VITVI	VIT_200s0225g00080	Tandem
snap_masked-chr1-processed-gene-75.51	sp|Q57620|ACDB2_METJA			Dispersed
maker-chr1-augustus-gene-75.15	sp|Q94C27|FB84_ARATH	F6H7W8_VITVI		WGD
maker-chr1-augustus-gene-75.16	sp|Q94C27|FB84_ARATH	F6H7W8_VITVI	VIT_200s0225g00110	WGD
maker-chr1-snap-gene-75.8	sp|Q9S7E9|GGT2_ARATH	B9HLR6_POPTR	VIT_200s0225g00130	WGD
maker-chr1-augustus-gene-76.67	sp|Q9XGA0|KPRS3_SPIOL	D7SYR8_VITVI	VIT_200s0225g00140	WGD
maker-chr1-augustus-gene-76.70	sp|O66576|TRPD_AQUAE	D7SYR9_VITVI	VIT_200s0225g00150	WGD
maker-chr1-augustus-gene-76.68	sp|Q09220|YP71_CAEEL	D7SYS0_VITVI	VIT_200s0225g00160	WGD
maker-chr1-augustus-gene-76.71	sp|A7QEU4|PER5_VITVI	D7SYS1_VITVI	VIT_200s0225g00170	WGD
maker-chr1-snap-gene-76.80	sp|Q6ZRI0|OTOG_HUMAN	J3TGA3_9ENTR		WGD
maker-chr1-augustus-gene-76.69	sp|O22715|AP1M2_ARATH	A0A059D7G5_EUCGR	VIT_200s0225g00220	WGD
maker-chr1-augustus-gene-76.72	sp|Q9S7N2|TAA1_ARATH	D7SYZ4_VITVI	VIT_200s0225g00230	WGD
maker-chr1-augustus-gene-77.50	sp|Q9S7N2|TAA1_ARATH	D7SYZ4_VITVI	VIT_200s0394g00040	WGD
maker-chr1-augustus-gene-77.51	sp|P04635|LIP_STAHY	A0A061EE47_THECC	VIT_200s0394g00030	WGD
maker-chr1-snap-gene-77.53	sp|O22714|PPR86_ARATH	F6H851_VITVI	VIT_200s0394g00020	Dispersed
augustus_masked-chr1-processed-gene-77.47	sp|Q3KPV4|TMUB1_XENLA	A5AXS0_VITVI	VIT_201s0127g00010	WGD
maker-chr1-snap-gene-78.18	sp|Q9AWA5|GWD1_SOLTU	D7TDL2_VITVI	VIT_201s0127g00060	Dispersed
maker-chr1-augustus-gene-78.19	sp|Q9LPV5|NRT25_ARATH	F6HHT1_VITVI	VIT_201s0127g00070	WGD
maker-chr1-augustus-gene-78.20	sp|Q9CAL2|CRK3_ARATH	F6HHS9_VITVI	VIT_201s0127g00130	WGD
maker-chr1-augustus-gene-79.76	sp|Q9CAL3|CRK2_ARATH	F6HHS8_VITVI	VIT_201s0127g00140	WGD
maker-chr1-snap-gene-79.70	sp|Q3ED65|MENG_ARATH	D7TDK4_VITVI	VIT_201s0127g00150	WGD
maker-chr1-augustus-gene-79.77	sp|Q9CAL3|CRK2_ARATH	F6HHS8_VITVI	VIT_201s0127g00160	WGD
maker-chr1-augustus-gene-79.78	sp|Q9CAL3|CRK2_ARATH	F6HHS8_VITVI	VIT_201s0127g00190	WGD
maker-chr1-snap-gene-79.73	sp|Q84JS6|KNAT6_ARATH	D7TDJ7_VITVI	VIT_201s0127g00210	WGD
maker-chr1-augustus-gene-79.83	sp|Q8VYR3|TBL2_ARATH	F6HHS6_VITVI	VIT_201s0127g00220	WGD
maker-chr1-augustus-gene-79.84	sp|Q93ZS4|NIK3_ARATH	D7TDJ5_VITVI	VIT_201s0127g00230	WGD
augustus_masked-chr1-processed-gene-80.7	sp|Q9SGY2|ACLA1_ARATH	B9SHC9_RICCO	VIT_201s0127g00260	WGD
maker-chr1-augustus-gene-80.70	sp|Q54XX1|SRPRB_DICDI	D7TDJ2_VITVI	VIT_201s0127g00270	WGD
maker-chr1-snap-gene-80.67	sp|Q75BF1|SET5_ASHGO	A5BN71_VITVI		WGD
maker-chr1-augustus-gene-80.73	sp|Q9LDA9|CAF2P_ARATH	D7TDH9_VITVI	VIT_201s0127g00410	WGD
maker-chr1-augustus-gene-81.24	sp|Q9SYA6|RPBAL_ARATH	A0A061E7B4_THECC	VIT_201s0127g00350	WGD
maker-chr1-augustus-gene-81.18	sp|F4IDI6|BRG2_ARATH	F6HHW0_VITVI	VIT_201s0127g00360	WGD
maker-chr1-snap-gene-81.17	sp|A4FVJ7|RBM48_DANRE	D7TDI3_VITVI	VIT_201s0127g00370	WGD
maker-chr1-snap-gene-81.11	sp|O73944|PCP_PYRFU	A5BWV3_VITVI	VIT_201s0127g00380	WGD
snap_masked-chr1-processed-gene-81.33	sp|O29368|SYR_ARCFU	B8HL58_CYAP4		WGD
maker-chr1-augustus-gene-81.21	sp|Q949Z1|PGLR4_ARATH	F6HHV8_VITVI	VIT_201s0127g00400	WGD
maker-chr1-augustus-gene-81.22	sp|Q9LDA9|CAF2P_ARATH	D7TDH9_VITVI	VIT_201s0127g00300	WGD
maker-chr1-augustus-gene-81.23	sp|Q8GYN9|MENB_ARATH	D7TDH8_VITVI	VIT_201s0127g00420	WGD
maker-chr1-snap-gene-82.61	sp|P42347|PI3K1_SOYBN	M5Y2N0_PRUPE	VIT_201s0127g00430	WGD
maker-chr1-augustus-gene-82.2	sp|B7KKQ8|APT_CYAP7	D7U8G0_VITVI		WGD
snap_masked-chr1-processed-gene-82.28	sp|O49627|ISU1_ARATH	F6HHV6_VITVI	VIT_201s0127g00450	WGD
maker-chr1-augustus-gene-82.4	sp|Q9XGN4|GOLS1_AJURE	F6HHV4_VITVI	VIT_201s0127g00470	WGD
maker-chr1-augustus-gene-82.6	sp|B2GD51|RSGA_LACF3	F6HHV3_VITVI	VIT_201s0127g00480	WGD
maker-chr1-augustus-gene-82.5	sp|Q8L5Y9|PANK2_ARATH	D7TDH2_VITVI	VIT_201s0127g00490	WGD
maker-chr1-augustus-gene-82.8	sp|C5DXG0|YFH7_ZYGRC	D7TDH1_VITVI	VIT_201s0127g00500	WGD
maker-chr1-snap-gene-83.10	sp|O80763|NRX1_ARATH	A5B0V6_VITVI	VIT_201s0127g00520	WGD
maker-chr1-snap-gene-83.11	sp|O80763|NRX1_ARATH	A5BVL7_VITVI		WGD
maker-chr1-snap-gene-83.12	sp|O80763|NRX1_ARATH	A5BVL7_VITVI	VIT_201s0127g00560	WGD
maker-chr1-augustus-gene-83.1	sp|Q9MAP7|SBT35_ARATH	F6HHU7_VITVI	VIT_202s0025g01830	WGD
maker-chr1-snap-gene-83.13	sp|O80763|NRX1_ARATH	F6HHU6_VITVI	VIT_201s0127g00590	WGD
augustus_masked-chr1-processed-gene-83.73	sp|O80763|NRX1_ARATH	F6HHU5_VITVI	VIT_201s0127g00600	WGD
snap_masked-chr1-processed-gene-84.24	sp|Q9ZUE0|PEK12_ARATH	D7TDF6_VITVI	VIT_201s0127g00670	WGD
maker-chr1-augustus-gene-84.75	sp|Q9ZUD9|SRO2_ARATH	F6HHU3_VITVI	VIT_201s0127g00680	WGD
maker-chr1-augustus-gene-84.78	sp|Q551H4|FRAY2_DICDI	F6HHU2_VITVI	VIT_201s0127g00690	WGD
maker-chr1-snap-gene-84.88	sp|Q6NKP9|AMSH2_ARATH	D7TDF2_VITVI	VIT_201s0127g00710	WGD
maker-chr1-augustus-gene-84.76	sp|P27141|CAHC_TOBAC	D7TDF1_VITVI	VIT_201s0127g00720	WGD
maker-chr1-augustus-gene-84.80	sp|Q9SEI0|WER_ARATH	D7TDF0_VITVI	VIT_201s0127g00730	WGD
maker-chr1-augustus-gene-84.81	sp|Q9ZUC1|QORL_ARATH	F6HHU0_VITVI	VIT_201s0127g00740	WGD
maker-chr1-augustus-gene-85.0	sp|O64411|PAO_MAIZE	D7TDE8_VITVI	VIT_201s0127g00750	WGD
maker-chr1-snap-gene-85.48	sp|P30612|CP52P_CANTR	Q5SQE3_DANRE		Dispersed
maker-chr1-snap-gene-85.49	sp|O64411|PAO_MAIZE	D7TDE5_VITVI		WGD
maker-chr1-augustus-gene-85.3	sp|O64411|PAO_MAIZE	D7TDE5_VITVI	VIT_201s0127g00780	WGD
maker-chr1-augustus-gene-85.4	sp|O64411|PAO_MAIZE	D7TDE4_VITVI	VIT_201s0127g00800	WGD
maker-chr1-augustus-gene-85.5	sp|O23685|AP1S2_ARATH	I1NDS7_SOYBN	VIT_201s0127g00810	WGD
maker-chr1-snap-gene-86.8	sp|O49453|Y4844_ARATH	F6HUZ8_VITVI	VIT_201s0127g00840	WGD
maker-chr1-snap-gene-86.9	sp|P92982|JP630_ARATH	F6HHT6_VITVI	VIT_201s0127g00870	WGD
maker-chr1-augustus-gene-86.12	sp|Q61FW2|SEL10_CAEBR	D7TDD8_VITVI	VIT_201s0127g00880	WGD
maker-chr1-augustus-gene-87.6	sp|Q9C7S7|ERO1_ARATH	F6HLT8_VITVI	VIT_201s0127g00895	WGD
maker-chr1-augustus-gene-90.44	sp|Q02790|FKBP4_HUMAN	F6HPP3_VITVI	VIT_201s0026g00030	WGD
augustus_masked-chr1-processed-gene-90.9	sp|Q9DC48|PRP17_MOUSE	F6HPP2_VITVI	VIT_201s0026g00040	WGD
maker-chr1-augustus-gene-90.45	sp|P07866|LTE1_YEAST	A0A069JLI4_9ACTO		WGD
augustus_masked-chr1-processed-gene-90.10	sp|Q74E53|RLMN_GEOSL	D7TNS3_VITVI	VIT_201s0026g00050	WGD
maker-chr1-snap-gene-91.52	sp|B9KHC9|DAPE_ANAMF	A5C873_VITVI		WGD
augustus_masked-chr1-processed-gene-91.31	sp|B0G107|SAMH1_DICDI	A0A059AGJ5_EUCGR	VIT_201s0026g00080	WGD
maker-chr1-augustus-gene-91.46	sp|Q2PS26|ULP1D_ARATH	D7TNR9_VITVI	VIT_201s0026g00090	WGD
maker-chr1-augustus-gene-91.47	sp|Q2PS26|ULP1D_ARATH	D7TNR9_VITVI		WGD
maker-chr1-augustus-gene-91.44	sp|P49756|RBM25_HUMAN	F6HPN7_VITVI	VIT_201s0026g00140	WGD
maker-chr1-augustus-gene-92.3	sp|Q9SGH2|MBD9_ARATH	F6HPN6_VITVI	VIT_201s0026g00150	WGD
snap_masked-chr1-processed-gene-92.16	sp|Q9SGH2|MBD9_ARATH	F6HPN6_VITVI		WGD
maker-chr1-augustus-gene-92.4	sp|Q8VXY7|ENT1_ARATH	F6HPN4_VITVI	VIT_201s0026g00170	WGD
maker-chr1-augustus-gene-92.0	sp|Q8LEB6|Y5185_ARATH	A0A061E7N5_THECC	VIT_201s0026g00180	WGD
maker-chr1-snap-gene-92.80	sp|Q8LC45|XTH33_ARATH	D7TNR2_VITVI	VIT_201s0026g00200	WGD
maker-chr1-augustus-gene-92.5	sp|Q9SU63|AL2B4_ARATH	K9N4H5_9ROSI	VIT_201s0026g00220	WGD
maker-chr1-snap-gene-92.88	sp|Q8CCF0|PRP31_MOUSE	F6HPN1_VITVI	VIT_201s0026g00230	WGD
maker-chr1-augustus-gene-92.2	sp|O82147|SPDE_COFAR	A5BHF8_VITVI	VIT_201s0026g00240	WGD
maker-chr1-snap-gene-93.68	sp|O81126|RSZ22_ARATH	F6HPN0_VITVI	VIT_201s0026g00250	WGD
maker-chr1-snap-gene-93.64	sp|Q6H4R6|HAK23_ORYSJ	A5AQ33_VITVI	VIT_201s0026g00260	WGD
maker-chr1-augustus-gene-93.71	sp|Q5Z6K9|HAK24_ORYSJ	K7KV21_SOYBN	VIT_201s0026g00270	WGD
maker-chr1-augustus-gene-93.72	sp|Q9LRA7|TPS9_ARATH	F6HPM7_VITVI	VIT_201s0026g00280	WGD
maker-chr1-augustus-gene-94.1	sp|Q9ZUI6|AP1G2_ARATH	D7TNP9_VITVI	VIT_201s0026g00310	WGD
maker-chr1-snap-gene-94.54	sp|C1DL07|HFLD_AZOVD	A5B7M2_VITVI		Dispersed
maker-chr1-augustus-gene-94.3	sp|Q5ZI67|NHLC2_CHICK	D7TNP7_VITVI	VIT_201s0026g00330	WGD
maker-chr1-augustus-gene-94.4	sp|P0C7P8|LHWL1_ARATH	F6HPM4_VITVI	VIT_201s0026g00350	WGD
maker-chr1-snap-gene-95.39	sp|Q9FL08|WTR42_ARATH	D7TNP4_VITVI	VIT_201s0026g00360	WGD
maker-chr1-augustus-gene-96.2	sp|Q9FL08|WTR42_ARATH	A5BFU4_VITVI	VIT_217s0000g07910	WGD
maker-chr1-snap-gene-96.1	sp|F4KHA8|WTR41_ARATH	F6HPL4_VITVI	VIT_201s0026g00490	WGD
maker-chr1-augustus-gene-97.9	sp|Q9FL08|WTR42_ARATH	D7TNN5_VITVI	VIT_201s0026g00530	WGD
maker-chr1-snap-gene-97.2	sp|Q6J163|5NG4_PINTA	D7TNN4_VITVI		WGD
maker-chr1-augustus-gene-97.11	sp|F4I5D5|WTR11_ARATH	A5AVY4_VITVI	VIT_201s0026g00550	WGD
maker-chr1-augustus-gene-97.15	sp|Q93VR4|ML423_ARATH	D7TNN1_VITVI	VIT_201s0026g00570	WGD
maker-chr1-augustus-gene-97.12	sp|Q9FE20|PBS1_ARATH	D7TNN0_VITVI	VIT_201s0026g00580	WGD
maker-chr1-snap-gene-97.8	sp|A5G1J3|PPK_ACICJ	A0A068TWA2_COFCA	VIT_201s0026g00590	WGD
maker-chr1-augustus-gene-97.13	sp|Q7RTR2|NLRC3_HUMAN	F6HPK8_VITVI	VIT_201s0026g00600	WGD
maker-chr1-augustus-gene-97.14	sp|Q9LFR3|GASAE_ARATH	D7TNM7_VITVI	VIT_201s0026g00620	WGD
maker-chr1-snap-gene-98.11	sp|O48676|U74B1_ARATH	F6HPK7_VITVI	VIT_201s0026g00630	WGD
maker-chr1-snap-gene-98.15	sp|Q944S1|RH22_ARATH	D7TNM5_VITVI	VIT_201s0026g00640	WGD
maker-chr1-snap-gene-98.12	sp|Q4R380|DPOLL_MACFA	D7TNM4_VITVI	VIT_201s0026g00650	WGD
maker-chr1-snap-gene-98.13	sp|Q58158|FPRA_METJA	D7TNM3_VITVI	VIT_201s0026g00670	WGD
maker-chr1-augustus-gene-98.6	sp|P40761|YUXK_BACSU	D7TNM2_VITVI	VIT_201s0026g00680	WGD
maker-chr1-snap-gene-98.17	sp|P64956|Y2253_MYCBO	F6HPK6_VITVI	VIT_201s0026g00690	WGD
maker-chr1-snap-gene-98.18	sp|A5WBS5|IF2_PSYWF	F6HPK5_VITVI	VIT_201s0026g00700	WGD
maker-chr1-augustus-gene-99.0	sp|P42751|CCD11_ARATH	D7TNL8_VITVI	VIT_201s0026g00710	WGD
maker-chr1-augustus-gene-99.1	sp|C0QZT8|TRUA_BRAHW	D7TNL7_VITVI	VIT_201s0026g00720	Proximal
maker-chr1-augustus-gene-99.2		D7TNL7_VITVI		WGD
maker-chr1-augustus-gene-99.5	sp|Q6C9Q1|SPB1_YARLI	D7TNL6_VITVI	VIT_201s0026g00730	WGD
maker-chr1-augustus-gene-99.6	sp|Q27GI3|NAT6_ARATH	D7TNL5_VITVI	VIT_201s0026g00740	WGD
maker-chr1-snap-gene-99.9	sp|Q9DUC4|CAPSD_TTVV9	F6HPK4_VITVI		WGD
maker-chr1-augustus-gene-99.4	sp|P0A373|CR1BA_BACTK	F6HPK3_VITVI		WGD
maker-chr1-snap-gene-100.43	sp|Q54J20|VP74L_DICDI	F6HPK2_VITVI		WGD
maker-chr1-augustus-gene-100.39	sp|Q291E4|VIR_DROPS	F6HPK2_VITVI	VIT_201s0026g00760	WGD
maker-chr1-augustus-gene-100.40	sp|O04523|TBL27_ARATH	F6HPK1_VITVI	VIT_201s0026g00810	WGD
maker-chr1-augustus-gene-100.41	sp|Q8S9S4|ILL1_ORYSJ	F6HPK0_VITVI	VIT_201s0026g00820	WGD
snap_masked-chr1-processed-gene-100.30	sp|O04373|ILL4_ARATH	F6HPK0_VITVI	VIT_208s0007g02740	WGD
maker-chr1-augustus-gene-101.0	sp|Q8VXV4|DNJ16_ARATH	D7TNL0_VITVI	VIT_201s0026g00840	WGD
maker-chr1-augustus-gene-101.1	sp|Q8VXV4|DNJ16_ARATH	D7TNL0_VITVI	VIT_201s0011g03790	WGD
snap_masked-chr1-processed-gene-101.12	sp|Q39264|ZFP5_ARATH	D7TNK9_VITVI	VIT_201s0026g00850	WGD
maker-chr1-augustus-gene-101.2	sp|Q6NZC7|S23IP_MOUSE	F6HPJ8_VITVI	VIT_201s0026g00860	WGD
maker-chr1-augustus-gene-102.23	sp|Q311Z9|UPP_DESAG	D7TNK5_VITVI	VIT_201s0026g00920	WGD
snap_masked-chr1-processed-gene-102.10	sp|F4JN05|BIG4_ARATH	D7TNK5_VITVI		WGD
maker-chr1-snap-gene-102.20	sp|Q8C0R7|ZMY15_MOUSE	D7TNK4_VITVI	VIT_201s0026g00930	Dispersed
maker-chr1-augustus-gene-102.22	sp|Q9ZWS9|ARR3_ARATH	D7TNK3_VITVI	VIT_201s0026g00940	WGD
maker-chr1-augustus-gene-102.25	sp|Q0B0B4|SECA_SYNWW	C0VZW3_9ACTO		Dispersed
maker-chr1-augustus-gene-102.26	sp|Q84ZT9|WVD2_ARATH	D7TNK1_VITVI	VIT_201s0026g00960	WGD
maker-chr1-augustus-gene-103.2	sp|Q6Z5N4|ODPA1_ORYSJ	A5B2Z7_VITVI		WGD
maker-chr1-augustus-gene-103.3	sp|P52903|ODPA_SOLTU	A5B2Z7_VITVI	VIT_201s0026g00990	WGD
maker-chr1-augustus-gene-103.0	sp|B9DFG3|ISE2_ARATH	D7TNJ6_VITVI	VIT_201s0026g01000	WGD
maker-chr1-snap-gene-103.10	sp|O01802|RL7_CAEEL	I7MG16_TETTS		Singleton
augustus_masked-chr1-processed-gene-103.31	sp|O83414|FLIF_TREPA	F6HPI9_VITVI	VIT_201s0026g01020	WGD
maker-chr1-snap-gene-104.29	sp|Q6NQK9|CCB4_ARATH	D7TNJ2_VITVI	VIT_201s0026g01040	WGD
maker-chr1-augustus-gene-104.22	sp|Q2V9B0|MY1R1_SOLTU	A5C631_VITVI	VIT_201s0026g01050	WGD
maker-chr1-augustus-gene-104.23	sp|Q04895|DAL4_YEAST	F6HPI6_VITVI	VIT_201s0026g01070	WGD
maker-chr1-augustus-gene-104.25	sp|O04951|PP2A5_ARATH	J3LAW7_ORYBR	VIT_201s0026g01080	WGD
snap_masked-chr1-processed-gene-104.6	sp|Q07098|PP2A2_ARATH	M1A308_SOLTU		WGD
maker-chr1-augustus-gene-104.26	sp|Q8LFL4|CLE25_ARATH	D7TNI7_VITVI	VIT_201s0026g01090	WGD
maker-chr1-snap-gene-105.22	sp|Q40392|TMVRN_NICGU	A5AIN4_VITVI	VIT_200s0288g00010	WGD
maker-chr1-snap-gene-105.23	sp|Q9FI14|TAO1_ARATH	F6HPI4_VITVI	VIT_201s0026g01110	WGD
maker-chr1-snap-gene-105.24	sp|Q40392|TMVRN_NICGU	F6HPI4_VITVI	VIT_201s0026g01120	WGD
maker-chr1-snap-gene-105.25	sp|Q96HP0|DOCK6_HUMAN	F6HPI3_VITVI	VIT_201s0026g01130	WGD
maker-chr1-snap-gene-105.28	sp|Q0JXE7|BPE_ARATH	F6HPI2_VITVI	VIT_201s0026g01140	WGD
maker-chr1-augustus-gene-105.5	sp|Q6PB44|PTN23_MOUSE	A0A067GVK2_CITSI	VIT_201s0026g01170	WGD
maker-chr1-augustus-gene-106.9	sp|F4JSE7|EDR2_ARATH	A5BJK7_VITVI	VIT_201s0026g01190	WGD
maker-chr1-augustus-gene-106.11	sp|F4I4B6|EX84A_ARATH	A5AJ65_VITVI	VIT_201s0026g01230	WGD
maker-chr1-augustus-gene-106.10	sp|Q9LV16|B3GTJ_ARATH	F6HPH6_VITVI	VIT_201s0026g01240	WGD
maker-chr1-augustus-gene-106.12	sp|Q9LZM4|WAKLQ_ARATH	F6HPH5_VITVI	VIT_201s0026g01250	WGD
maker-chr1-augustus-gene-106.13	sp|Q5QQ54|XYLT_CIOSA	F6HPH3_VITVI	VIT_201s0026g01290	WGD
maker-chr1-augustus-gene-106.14	sp|Q9SSG3|HIPL1_ARATH	D7TNG9_VITVI	VIT_201s0026g01300	WGD
maker-chr1-snap-gene-107.22	sp|Q9FUS8|GSTUH_ARATH	F6HPH2_VITVI	VIT_201s0026g01330	WGD
maker-chr1-augustus-gene-107.27	sp|Q9FUS8|GSTUH_ARATH	F6HPG7_VITVI	VIT_201s0026g01380	WGD
maker-chr1-augustus-gene-107.28	sp|A3KPN8|TTC38_DANRE	D7TNG4_VITVI	VIT_201s0026g01400	WGD
maker-chr1-snap-gene-108.29	sp|A9VR36|PEPT_BACWK	F6HPG4_VITVI	VIT_201s0026g01430	WGD
maker-chr1-augustus-gene-108.36	sp|P59910|DJB13_HUMAN	F6HPG2_VITVI	VIT_201s0026g01450	WGD
maker-chr1-augustus-gene-108.37	sp|Q38879|TRXH2_ARATH	M1R9F8_VITVI	VIT_201s0026g01460	WGD
maker-chr1-augustus-gene-108.38	sp|P35207|SKI2_YEAST	A5BMQ5_VITVI	VIT_201s0026g01470	Dispersed
maker-chr1-snap-gene-108.34	sp|O80452|AMPD_ARATH	A5C512_VITVI	VIT_201s0026g01480	WGD
maker-chr1-augustus-gene-109.16	sp|Q8RX77|PTR21_ARATH	D7TNF6_VITVI	VIT_201s0026g01490	WGD
maker-chr1-snap-gene-109.0	sp|Q944A6|SNF4_ARATH	F6HPF9_VITVI	VIT_201s0026g01510	WGD
maker-chr1-augustus-gene-109.17	sp|Q9FN03|UVR8_ARATH	F6HPF8_VITVI	VIT_201s0026g01520	WGD
maker-chr1-snap-gene-110.4	sp|P42428|TFDD2_CUPPJ	D7TNF2_VITVI	VIT_201s0026g01540	Dispersed
maker-chr1-augustus-gene-110.2	sp|Q02283|HAT5_ARATH	D7TNF1_VITVI	VIT_201s0026g01550	WGD
maker-chr1-snap-gene-110.5	sp|Q8H157|PTR19_ARATH	F6HPF6_VITVI	VIT_201s0026g01570	WGD
maker-chr1-augustus-gene-110.3	sp|O64511|TLOV1_ARATH	F6HPF4_VITVI	VIT_201s0026g01590	WGD
maker-chr1-snap-gene-111.9	sp|Q5N712|JM705_ORYSJ	M5XKQ4_PRUPE		WGD
maker-chr1-snap-gene-111.12	sp|Q9LFP7|Y5158_ARATH	D7TNE7_VITVI	VIT_201s0026g01620	WGD
augustus_masked-chr1-processed-gene-111.7	sp|Q06GJ7|YCF2_PIPCE	D7TNE6_VITVI	VIT_201s0026g01630	WGD
augustus_masked-chr1-processed-gene-112.9	sp|Q9FM19|HIR1_ARATH	D7TNE5_VITVI	VIT_201s0026g01640	WGD
maker-chr1-augustus-gene-112.35	sp|P42056|VDAC2_SOLTU	F6HPF2_VITVI	VIT_201s0026g01650	WGD
maker-chr1-snap-gene-112.1	sp|Q94A41|AMY3_ARATH	A5BAB3_VITVI	VIT_201s0026g01660	WGD
maker-chr1-augustus-gene-112.33	sp|P15722|PLY59_SOLLC	D7TNE2_VITVI	VIT_201s0026g01670	WGD
maker-chr1-augustus-gene-112.34	sp|P40973|PLY_LILLO	D7TNE1_VITVI	VIT_201s0026g01680	WGD
maker-chr1-augustus-gene-112.36	sp|Q6X5Y6|WRI1_ARATH	F6HPF0_VITVI	VIT_201s0026g01690	WGD
maker-chr1-augustus-gene-112.37	sp|A0JM23|NPHP3_XENTR	D7TND9_VITVI	VIT_201s0026g01700	WGD
maker-chr1-snap-gene-113.5	sp|Q3KQW7|LIMC1_XENLA	D7TND8_VITVI	VIT_201s0026g01710	WGD
maker-chr1-augustus-gene-113.7	sp|Q9LL85|WHY1_SOLTU	D7TND7_VITVI	VIT_201s0026g01720	WGD
maker-chr1-augustus-gene-113.8	sp|Q9LXG8|WRK72_ARATH	D7TND6_VITVI	VIT_201s0026g01730	WGD
maker-chr1-snap-gene-113.3	sp|Q9CAR3|KINGL_ARATH	D7TND5_VITVI	VIT_201s0026g01740	WGD
maker-chr1-augustus-gene-114.0	sp|P42745|UBC2_ARATH	D7TND2_VITVI	VIT_201s0026g01770	WGD
maker-chr1-augustus-gene-114.2	sp|Q9M9S4|Y1143_ARATH	F6HPE9_VITVI	VIT_201s0026g01780	WGD
maker-chr1-snap-gene-114.4	sp|Q8L4D8|IQD31_ARATH	D7TND0_VITVI	VIT_201s0026g01790	WGD
maker-chr1-snap-gene-116.1	sp|Q9STT2|VPS29_ARATH	C5XZJ2_SORBI	VIT_201s0026g01860	WGD
maker-chr1-augustus-gene-116.21	sp|O49840|APK2B_ARATH	D7TNC2_VITVI	VIT_201s0026g01880	WGD
maker-chr1-augustus-gene-116.19	sp|Q9M9S6|UTR3_ARATH	D7TNC1_VITVI	VIT_201s0026g01890	WGD
maker-chr1-augustus-gene-116.22	sp|P52551|MYBB_XENLA	D7TNB9_VITVI	VIT_201s0026g01910	WGD
maker-chr1-snap-gene-117.13	sp|Q8LC03|ATB13_ARATH	F6HPE2_VITVI	VIT_201s0026g01950	WGD
maker-chr1-augustus-gene-117.10	sp|O80605|SUC3_ARATH	Q9SQK5_VITVI	VIT_201s0026g01960	WGD
maker-chr1-snap-gene-117.15	sp|Q9LFD5|BPA1_ARATH	F6HPE0_VITVI	VIT_201s0026g01970	WGD
maker-chr1-augustus-gene-118.0	sp|Q8GW32|PRE6_ARATH	M5XQD9_PRUPE	VIT_201s0026g02030	WGD
maker-chr1-augustus-gene-118.1	sp|Q9FLF0|RS92_ARATH	A9RK26_PHYPA		WGD
maker-chr1-augustus-gene-118.2	sp|Q9FLF0|RS92_ARATH	W9QQ56_9ROSA	VIT_201s0026g02110	WGD
maker-chr1-augustus-gene-119.15	sp|Q9FGQ6|EB1C_ARATH	D7TNA9_VITVI		WGD
maker-chr1-augustus-gene-119.16	sp|Q9FJJ5|EB1B_ARATH	D7TNA9_VITVI	VIT_201s0026g02120	WGD
maker-chr1-augustus-gene-119.17	sp|Q11QC0|RL29_CYTH3	F6HPD2_VITVI	VIT_201s0026g02170	WGD
maker-chr1-augustus-gene-120.14	sp|Q9Y4F4|F179B_HUMAN	F6HPD1_VITVI	VIT_201s0026g02180	WGD
maker-chr1-augustus-gene-120.15	sp|Q9S7V4|HA22A_ARATH	D7TNA4_VITVI	VIT_201s0026g02190	WGD
maker-chr1-snap-gene-120.3	sp|Q9JIB0|MOG1_MOUSE	D7TNA2_VITVI	VIT_201s0026g02210	Dispersed
maker-chr1-snap-gene-120.0	sp|Q9ZVH4|CUL3A_ARATH	B9HV99_POPTR	VIT_201s0026g02230	WGD
augustus_masked-chr1-processed-gene-121.15	sp|Q9CYW4|HDHD3_MOUSE	D7TNA0_VITVI	VIT_201s0026g02250	WGD
maker-chr1-augustus-gene-121.30	sp|B2JJN6|MNMC_BURP8	C3YXG8_BRAFL		Dispersed
maker-chr1-snap-gene-121.20	sp|Q8C3I8|HGH1_MOUSE	F6HPC6_VITVI	VIT_201s0026g02280	WGD
maker-chr1-augustus-gene-121.27	sp|A2YNY4|ORC6_ORYSI	D7TN97_VITVI	VIT_201s0026g02290	WGD
maker-chr1-augustus-gene-122.14	sp|Q9AST3|SBH2_ARATH	D7TN95_VITVI	VIT_201s0026g02310	WGD
maker-chr1-augustus-gene-122.16	sp|B9DFI7|PMT2_ARATH	F6HPC4_VITVI	VIT_201s0026g02340	WGD
maker-chr1-augustus-gene-122.15	sp|O05525|YDIL_BACSU	D7TN91_VITVI	VIT_201s0026g02350	WGD
maker-chr1-augustus-gene-123.0	sp|Q9CA57|GSTUA_ARATH	F6HPC1_VITVI	VIT_201s0026g02370	WGD
maker-chr1-augustus-gene-123.1	sp|Q9CA57|GSTUA_ARATH	F6HPC1_VITVI	VIT_201s0026g02390	Tandem
maker-chr1-augustus-gene-123.2	sp|Q9CA57|GSTUA_ARATH	F6HPC0_VITVI	VIT_201s0026g02400	WGD
maker-chr1-augustus-gene-123.3	sp|P40590|RL34_PEA	B6VC55_VERFO	VIT_214s0108g00850	WGD
maker-chr1-augustus-gene-123.4	sp|P41098|RL34_TOBAC	F6H5T8_VITVI		WGD
maker-chr1-augustus-gene-123.5	sp|Q60598|SRC8_MOUSE	F6HPR6_VITVI	VIT_201s0026g02420	WGD
maker-chr1-augustus-gene-124.14	sp|Q5XVF0|MEE12_ARATH	F6HPR5_VITVI	VIT_201s0026g02430	WGD
maker-chr1-augustus-gene-124.15	sp|F4JKK0|SUD1_ARATH	F6HPR2_VITVI	VIT_201s0026g02470	WGD
maker-chr1-augustus-gene-124.16	sp|A8LJY0|SYL_DINSH	F6HPR2_VITVI		WGD
maker-chr1-augustus-gene-125.34	sp|O80612|APY6_ARATH	F6HPR0_VITVI		WGD
maker-chr1-augustus-gene-125.35	sp|O80612|APY6_ARATH	A5BXF1_VITVI		WGD
augustus_masked-chr1-processed-gene-125.2	sp|O80612|APY6_ARATH	F6HPR0_VITVI	VIT_201s0026g02490	WGD
maker-chr1-augustus-gene-125.31	sp|P47082|AVT1_YEAST	D7TN79_VITVI	VIT_201s0026g02500	WGD
maker-chr1-augustus-gene-125.32	sp|P80022|RNLE_SOLLC	D7TN77_VITVI	VIT_201s0026g02520	WGD
maker-chr1-snap-gene-125.28	sp|Q8L7F9|B3GTF_ARATH	D7TN76_VITVI	VIT_201s0026g02530	WGD
maker-chr1-augustus-gene-125.37	sp|Q9SAK5|APL_ARATH	F6HPQ8_VITVI	VIT_201s0026g02550	WGD
maker-chr1-augustus-gene-126.14	sp|Q93ZL5|CDF2_ARATH	F6HPQ5_VITVI	VIT_201s0026g02580	WGD
maker-chr1-augustus-gene-126.16	sp|Q9FDW1|MYB44_ARATH	F6HPQ3_VITVI	VIT_201s0026g02600	WGD
maker-chr1-augustus-gene-126.15	sp|Q81XC0|CRCB2_BACAN	A5AIN6_VITVI	VIT_201s0026g02610	WGD
maker-chr1-snap-gene-126.21	sp|Q9C554|EXPA1_ARATH	A0A061EHW4_THECC	VIT_201s0026g02620	WGD
maker-chr1-augustus-gene-126.18	sp|Q8VYU3|GCH1_SOLLC	F6HPQ1_VITVI	VIT_201s0026g02630	WGD
maker-chr1-augustus-gene-127.0	sp|Q9H8H3|MET7A_HUMAN	D7TN69_VITVI	VIT_201s0026g02640	WGD
maker-chr1-snap-gene-128.5	sp|P58223|Y4837_ARATH	F6HPQ0_VITVI	VIT_201s0026g02650	WGD
maker-chr1-augustus-gene-128.2	sp|Q9P305|IGO2_YEAST	D7TN67_VITVI	VIT_201s0026g02660	WGD
maker-chr1-augustus-gene-128.3	sp|Q9XI73|PNSL2_ARATH	D7TN65_VITVI	VIT_201s0026g02680	WGD
maker-chr1-augustus-gene-128.1	sp|O13737|YDR2_SCHPO	A5BF36_VITVI	VIT_201s0026g02690	WGD
maker-chr1-augustus-gene-128.4	sp|O49255|NAC29_ARATH	D7TN62_VITVI	VIT_201s0026g02710	WGD
maker-chr1-snap-gene-129.0	sp|Q8N163|CCAR2_HUMAN	F6HPP6_VITVI	VIT_201s0026g02720	WGD
maker-chr1-snap-gene-129.3	sp|Q8H1U5|APC2_ARATH	D7TN60_VITVI	VIT_201s0026g02730	WGD
maker-chr1-augustus-gene-130.16	sp|Q54WH4|MED17_DICDI	D7TN59_VITVI	VIT_201s0026g02740	WGD
snap_masked-chr1-processed-gene-130.12	sp|Q9XI74|PUMP3_ARATH	D7TN58_VITVI	VIT_201s0026g02750	WGD
maker-chr1-augustus-gene-130.15	sp|Q9FLR1|MYB29_ARATH	F6HPP5_VITVI	VIT_201s0026g02770	WGD
maker-chr1-augustus-gene-131.0	sp|A8EW86|EFG_ARCB4	F6HLQ7_VITVI		WGD
maker-chr1-augustus-gene-132.16	sp|Q8VE42|ANR49_MOUSE	D7TX21_VITVI		WGD
maker-chr1-augustus-gene-132.17	sp|P18160|SPLA_DICDI	D7TX21_VITVI	VIT_201s0182g00020	WGD
maker-chr1-snap-gene-132.14	sp|Q8W486|Y1491_ARATH	B9S911_RICCO	VIT_213s0019g03250	WGD
maker-chr1-snap-gene-132.15	sp|Q9XI84|RBCMT_ARATH	D7TX24_VITVI	VIT_201s0182g00050	WGD
maker-chr1-augustus-gene-133.4	sp|Q6R8G7|PHO13_ARATH	F6HV92_VITVI	VIT_201s0182g00130	WGD
maker-chr1-augustus-gene-134.0	sp|Q6R8G7|PHO13_ARATH	F6HV93_VITVI	VIT_200s1333g00010	WGD
maker-chr1-augustus-gene-134.1	sp|Q6R8G7|PHO13_ARATH	F6HV93_VITVI	VIT_201s0182g00140	WGD
maker-chr1-snap-gene-134.5	sp|Q6R8G7|PHO13_ARATH	D7TX29_VITVI	VIT_201s0182g00150	Tandem
maker-chr1-augustus-gene-135.11	sp|P0AG76|SBCD_ECOLI	D7UBH7_VITVI		WGD
maker-chr1-augustus-gene-135.12	sp|Q2HJF9|RSAD2_BOVIN	D7UBH7_VITVI	VIT_200s0261g00010	WGD
maker-chr1-snap-gene-146.12	sp|Q9C533|ZDHC1_ARATH	F6H5W9_VITVI	VIT_201s0113g00420	WGD
maker-chr1-snap-gene-147.16	sp|F4I241|BUB33_ARATH	D7SXK7_VITVI	VIT_201s0113g00430	WGD
maker-chr1-augustus-gene-148.21	sp|Q8BGE5|FANCM_MOUSE	D7SXL2_VITVI	VIT_201s0113g00490	WGD
maker-chr1-snap-gene-148.1	sp|Q9C793|AGO7_ARATH	A5BG29_VITVI	VIT_201s0113g00500	WGD
augustus_masked-chr1-processed-gene-148.7	sp|Q9SEL5|VTI12_ARATH	A5B0Y2_VITVI	VIT_201s0113g00540	WGD
maker-chr1-snap-gene-149.1	sp|Q91909|KIT_XENLA	D7SXL8_VITVI	VIT_201s0113g00560	WGD
maker-chr1-snap-gene-152.11	sp|Q9ZQ70|WRKY3_ARATH	Q5IY47_VITVI	VIT_201s0011g00220	WGD
maker-chr1-snap-gene-153.9	sp|A9AEQ7|RNPH_BURM1	A5C2N4_VITVI		Dispersed
maker-chr1-augustus-gene-154.8	sp|Q9KCR4|PROB_BACHD	D7U194_VITVI	VIT_201s0011g00480	WGD
maker-chr1-augustus-gene-154.9	sp|Q96262|PCAP1_ARATH	A5B3K2_VITVI	VIT_201s0011g00560	WGD
maker-chr1-augustus-gene-155.0	sp|Q7VG78|GUAA_HELHP	D7TA54_VITVI	VIT_201s0010g00020	WGD
maker-chr1-snap-gene-156.1	sp|B9S2H4|Y232_RICCO	F6HGD2_VITVI	VIT_201s0010g00060	WGD
maker-chr1-augustus-gene-158.5	sp|Q6PEI7|PYRG1_DANRE	F6HGD6_VITVI	VIT_201s0010g00240	WGD
maker-chr1-snap-gene-160.5	sp|O65440|BAME3_ARATH	F6HGD8_VITVI	VIT_201s0010g00330	WGD
maker-chr1-augustus-gene-160.9	sp|P29503|NEUR_DROME	A5B7Y9_VITVI	VIT_201s0010g00340	WGD
maker-chr1-augustus-gene-161.1	sp|C0LGQ5|GSO1_ARATH	F6HGE2_VITVI	VIT_201s0010g00380	WGD
maker-chr1-snap-gene-162.4	sp|Q58DC2|DCAF4_BOVIN	D7TA65_VITVI	VIT_201s0010g00400	Dispersed
maker-chr1-snap-gene-165.17	sp|Q9M015|Y5161_ARATH	D7TA72_VITVI	VIT_201s0010g00510	WGD
maker-chr1-snap-gene-165.20	sp|P93024|ARFE_ARATH	D7TA73_VITVI	VIT_201s0010g00520	WGD
maker-chr1-augustus-gene-165.13	sp|Q9LHJ2|U82A1_ARATH	F6HGE7_VITVI	VIT_201s0010g00530	WGD
maker-chr1-snap-gene-165.21	sp|Q9CAA4|BIM2_ARATH	D7TA75_VITVI	VIT_201s0010g00540	WGD
maker-chr1-augustus-gene-166.0	sp|P55627|Y4QF_RHISN	F6HGE8_VITVI		WGD
maker-chr1-augustus-gene-166.1	sp|P24555|PTRB_ECOLI	F6HGE8_VITVI	VIT_201s0010g00550	WGD
maker-chr1-augustus-gene-166.2	sp|Q9SI57|RGF8_ARATH	A0A061E9A5_THECC	VIT_201s0010g00555	WGD
augustus_masked-chr1-processed-gene-167.0	sp|Q5BPF3|BASL_ARATH	A5BB87_VITVI	VIT_201s0010g00560	WGD
maker-chr1-augustus-gene-167.5	sp|Q4R599|TSNAX_MACFA	D7TA79_VITVI	VIT_201s0010g00580	WGD
maker-chr1-augustus-gene-168.0	sp|Q8LEU3|NOL_ARATH	D7TA80_VITVI	VIT_201s0010g00590	WGD
maker-chr1-snap-gene-168.2	sp|P05100|3MG1_ECOLI	D7TA82_VITVI	VIT_201s0010g00610	WGD
maker-chr1-snap-gene-169.9	sp|Q9LMY5|PPR41_ARATH	D7TA84_VITVI	VIT_201s0010g00630	WGD
maker-chr1-augustus-gene-169.15	sp|Q5VST6|AB17B_HUMAN	D7TA88_VITVI	VIT_201s0010g00670	WGD
maker-chr1-snap-gene-169.12	sp|Q8RHB5|SYFB_FUSNN	D7TA88_VITVI		WGD
maker-chr1-snap-gene-170.0	sp|P51819|HSP83_IPONI	F6HGF1_VITVI	VIT_201s0010g00680	WGD
maker-chr1-snap-gene-170.1	sp|Q93Y94|RPOT1_NICSY	F6HGF2_VITVI	VIT_201s0010g00690	WGD
maker-chr1-snap-gene-170.2	sp|Q8L6J3|RPO2B_TOBAC	F6HGF2_VITVI	VIT_211s0037g00630	WGD
maker-chr1-snap-gene-170.4	sp|Q9CAA7|PUB42_ARATH	F6HGF4_VITVI	VIT_201s0010g00710	WGD
maker-chr1-augustus-gene-171.0	sp|Q9BRX8|F213A_HUMAN	D7TA92_VITVI	VIT_201s0010g00720	WGD
augustus_masked-chr1-processed-gene-171.4	sp|Q58304|FLAC_METJA			WGD
maker-chr1-augustus-gene-171.2	sp|Q9CAA9|BH049_ARATH	B9RLE7_RICCO	VIT_201s0010g00740	WGD
maker-chr1-augustus-gene-171.1	sp|A8MQR0|WIT2_ARATH	D7TA95_VITVI	VIT_201s0010g00750	WGD
maker-chr1-augustus-gene-173.8	sp|Q15KI9|PHYLO_ARATH	F6HGF8_VITVI	VIT_201s0010g00820	WGD
maker-chr1-snap-gene-174.0	sp|Q15KI9|PHYLO_ARATH	K7MEA2_SOYBN	VIT_201s0010g00870	Dispersed
maker-chr1-snap-gene-174.1	sp|Q15KI9|PHYLO_ARATH	D7TAA2_VITVI	VIT_201s0010g00900	WGD
maker-chr1-augustus-gene-175.1	sp|Q9C667|CPNB4_ARATH	F6HGG3_VITVI	VIT_201s0010g00920	WGD
maker-chr1-snap-gene-176.3	sp|Q5ZM45|UBP48_CHICK	A5AYX5_VITVI	VIT_201s0010g00940	WGD
maker-chr1-augustus-gene-176.1	sp|O82568|AAPT2_ARATH	D7TAA7_VITVI		WGD
augustus_masked-chr1-processed-gene-176.10	sp|O82567|AAPT1_ARATH	A5AYX6_VITVI		Dispersed
augustus_masked-chr1-processed-gene-176.11	sp|O82567|AAPT1_ARATH	D7TAA7_VITVI	VIT_201s0010g00950	WGD
maker-chr1-snap-gene-177.15	sp|O81755|PER48_ARATH	D7TAA8_VITVI	VIT_201s0010g00960	WGD
maker-chr1-augustus-gene-177.8	sp|Q9LFS4|NIK1_ARATH	D7TAB0_VITVI	VIT_201s0010g01000	WGD
maker-chr1-augustus-gene-177.10	sp|Q9FZ70|FDL1_ARATH	F6HGG7_VITVI	VIT_201s0010g01010	WGD
maker-chr1-snap-gene-177.17	sp|Q9FZ70|FDL1_ARATH	D7TAB2_VITVI	VIT_201s0010g01030	WGD
maker-chr1-snap-gene-178.16	sp|A1SS55|ATPB1_PSYIN	F6I096_VITVI	VIT_214s0006g01975	WGD
maker-chr1-augustus-gene-178.9	sp|Q9J5I0|V021_FOWPN	A5AWW9_VITVI		WGD
maker-chr1-snap-gene-178.17	sp|Q9FZ70|FDL1_ARATH	A5BL62_VITVI	VIT_201s0010g01070	WGD
maker-chr1-snap-gene-178.18	sp|Q54R62|UCKC_DICDI	D7TAB5_VITVI	VIT_201s0010g01080	WGD
maker-chr1-augustus-gene-178.13	sp|Q54R62|UCKC_DICDI	D7TAB5_VITVI		WGD
maker-chr1-augustus-gene-178.14	sp|Q96519|PER11_ARATH	A5BL30_VITVI	VIT_201s0010g01090	WGD
maker-chr1-augustus-gene-178.15	sp|Q54WB6|PSMG1_DICDI	F6HGH1_VITVI	VIT_201s0010g01100	WGD
maker-chr1-snap-gene-179.20	sp|Q6NQI8|LAG13_ARATH	F6HGH2_VITVI	VIT_201s0010g01120	WGD
augustus_masked-chr1-processed-gene-181.27	sp|Q9LIH7|ZDHC7_ARATH	D7TAC1_VITVI	VIT_201s0010g01160	WGD
maker-chr1-augustus-gene-181.0	sp|Q8RWM7|CCB3_ARATH	D7TAC2_VITVI	VIT_201s0010g01170	WGD
maker-chr1-augustus-gene-181.3	sp|D1I234|DRE2_VITVI	A5AI62_VITVI	VIT_201s0010g01180	WGD
snap_masked-chr1-processed-gene-181.11	sp|A7MQI7|WZYE_CROS8	A0A075U4G6_9LACT		WGD
maker-chr1-augustus-gene-181.4	sp|Q8GYL3|ULP1A_ARATH	A5CAC1_VITVI	VIT_201s0010g01190	WGD
maker-chr1-augustus-gene-181.5	sp|P93472|DIM_PEA	A0A059AC14_EUCGR	VIT_201s0010g01200	WGD
maker-chr1-augustus-gene-181.1	sp|Q88N05|UNG_PSEPK	D7TAC5_VITVI	VIT_201s0010g01210	Dispersed
maker-chr1-snap-gene-181.39	sp|Q6CEA4|MTC6_YARLI	F6HGH7_VITVI	VIT_201s0010g01220	WGD
maker-chr1-augustus-gene-182.25	sp|Q58FY4|PUB63_ARATH	F6HGH8_VITVI	VIT_201s0010g01230	WGD
maker-chr1-augustus-gene-183.0	sp|Q87BR3|RLMD_XYLFT	T1FTW6_HELRO		WGD
maker-chr1-augustus-gene-184.2	sp|Q29RV1|PDIA4_BOVIN	F6HFZ0_VITVI	VIT_201s0010g01310	WGD
maker-chr1-snap-gene-184.1	sp|P27808|MGAT1_MOUSE	W9SAD2_9ROSA		WGD
maker-chr1-augustus-gene-185.15	sp|Q01484|ANK2_HUMAN	F6HFZ5_VITVI	VIT_201s0010g01380	WGD
maker-chr1-snap-gene-185.14	sp|Q9LT24|Y3985_ARATH	F6HFZ6_VITVI	VIT_201s0010g01390	WGD
maker-chr1-augustus-gene-186.26	sp|Q9AST1|TAF15_ARATH	D7TAD5_VITVI		WGD
maker-chr1-augustus-gene-186.27	sp|Q9AST1|TAF15_ARATH	D7TAD5_VITVI	VIT_201s0010g01410	WGD
maker-chr1-snap-gene-186.25	sp|P48231|TCB2_YEAST	D7TAD6_VITVI	VIT_201s0010g01430	WGD
maker-chr1-snap-gene-187.4	sp|Q9LT25|PR40C_ARATH	F6HFZ8_VITVI	VIT_201s0010g01440	WGD
maker-chr1-augustus-gene-187.3	sp|F6S215|AP5B1_XENTR	F6HFZ9_VITVI	VIT_201s0010g01450	WGD
maker-chr1-augustus-gene-188.16	sp|Q9SMX5|AGD4_ARATH	A0A061E8Q4_THECC	VIT_201s0010g01480	WGD
snap_masked-chr1-processed-gene-188.11	sp|A2C740|PUR7_PROM3	A4CKA4_ROBBH		WGD
maker-chr1-snap-gene-188.19	sp|Q9SMX5|AGD4_ARATH	F6HG00_VITVI		WGD
maker-chr1-snap-gene-189.20	sp|Q9FKS8|LHT1_ARATH	D7TAP6_VITVI	VIT_201s0010g02660	WGD
maker-chr1-snap-gene-191.18	sp|Q69Z66|MYSM1_MOUSE	A5AI03_VITVI	VIT_201s0010g01590	WGD
maker-chr1-augustus-gene-191.3	sp|A4XKT6|PYRDB_CALS8	F6HG05_VITVI	VIT_201s0010g01610	WGD
snap_masked-chr1-processed-gene-192.29	sp|Q84MA9|Y1063_ARATH	F6HG08_VITVI	VIT_212s0028g00340	WGD
maker-chr1-augustus-gene-192.20	sp|Q84MA9|Y1063_ARATH	F6HG08_VITVI	VIT_201s0010g01660	WGD
maker-chr1-snap-gene-192.17	sp|Q9BDY9|RBM4_RABIT	D7TAF5_VITVI	VIT_201s0010g01670	WGD
maker-chr1-augustus-gene-192.22	sp|B0BZF8|FBSB2_ACAM1	D7TAF6_VITVI		WGD
maker-chr1-augustus-gene-192.23	sp|Q1E9Q9|IML1_COCIM	A5AJB7_VITVI	VIT_201s0010g01680	WGD
maker-chr1-augustus-gene-192.19	sp|Q8LPB4|PSKR1_DAUCA	B9RY42_RICCO	VIT_219s0014g02360	WGD
maker-chr1-snap-gene-193.33	sp|Q9ZUM2|TOM3_ARATH	D7TAG0_VITVI	VIT_201s0010g01740	WGD
maker-chr1-snap-gene-193.30	sp|Q0UNC6|HIR1_PHANO	D7TAG1_VITVI	VIT_201s0010g01760	WGD
maker-chr1-snap-gene-193.32	sp|Q0J952|C3H32_ORYSJ	F6HG13_VITVI	VIT_201s0010g01770	WGD
maker-chr1-augustus-gene-195.3	sp|Q6PGZ3|MIPT3_DANRE	F6H8F2_VITVI	VIT_200s2034g00010	WGD
maker-chr1-snap-gene-195.8	sp|Q56XX3|Y2215_ARATH	F6HG15_VITVI	VIT_201s0010g01800	Dispersed
maker-chr1-augustus-gene-195.4	sp|O15050|TRNK1_HUMAN	F6HG17_VITVI	VIT_201s0010g01830	WGD
maker-chr1-augustus-gene-195.6	sp|B6SFA4|MAA3_ARATH	A5BHB7_VITVI	VIT_216s0050g02320	WGD
augustus_masked-chr1-processed-gene-195.42	sp|Q9LYV6|GEML5_ARATH	D7TAG7_VITVI	VIT_201s0010g01840	WGD
maker-chr1-augustus-gene-196.50	sp|Q8BV79|TRNK1_MOUSE	F6HG18_VITVI	VIT_201s0010g01850	WGD
snap_masked-chr1-processed-gene-196.18	sp|Q9HEH1|RENT1_NEUCR	A5BHB7_VITVI		WGD
maker-chr1-augustus-gene-196.52	sp|Q8BV79|TRNK1_MOUSE	B9HJN9_POPTR	VIT_211s0065g01110	WGD
maker-chr1-augustus-gene-196.53	sp|A7QBZ2|CSPLA_VITVI	V4VR20_9ROSI	VIT_201s0010g01870	WGD
maker-chr1-snap-gene-197.35	sp|Q8GY84|RH10_ARATH	F6HG20_VITVI	VIT_201s0010g01890	WGD
maker-chr1-snap-gene-198.3	sp|Q02200|PERX_NICSY	A5AI69_VITVI	VIT_201s0010g01970	WGD
maker-chr1-snap-gene-198.4	sp|Q02200|PERX_NICSY	A5AI69_VITVI	VIT_201s0010g02020	WGD
maker-chr1-snap-gene-198.5	sp|Q9M9Q9|PER5_ARATH	A5AGU4_VITVI	VIT_201s0010g01980	WGD
maker-chr1-augustus-gene-199.0	sp|O45907|NHR65_CAEEL	G1KF38_ANOCA		WGD
maker-chr1-augustus-gene-200.16	sp|Q9LU92|TGT4_ARATH	B9S7A3_RICCO		WGD
maker-chr1-augustus-gene-200.17	sp|Q94JZ8|PUX7_ARATH	D7TAI6_VITVI	VIT_201s0010g02050	WGD
maker-chr1-augustus-gene-201.0	sp|Q9FYJ6|BH111_ARATH	D7TAI8_VITVI	VIT_201s0010g02070	WGD
maker-chr1-snap-gene-202.1	sp|Q9ZUL3|IDD5_ARATH	F6HG26_VITVI	VIT_201s0010g02090	WGD
augustus_masked-chr1-processed-gene-203.21	sp|Q6F6B5|ARC3_ARATH	D7TAJ3_VITVI	VIT_201s0010g02140	WGD
maker-chr1-snap-gene-203.11	sp|Q8H1F2|RGS1_ARATH	D7TAJ5_VITVI	VIT_201s0010g02160	Dispersed
maker-chr1-augustus-gene-203.4	sp|P37513|YYAK_BACSU	F6HG31_VITVI	VIT_201s0010g02170	WGD
augustus_masked-chr1-processed-gene-203.28	sp|P0CQ63|BRE1_CRYNB	F6HG32_VITVI	VIT_201s0010g02180	WGD
maker-chr1-snap-gene-203.9	sp|Q9STM6|GDL57_ARATH	D7TAJ8_VITVI	VIT_201s0010g02190	WGD
maker-chr1-snap-gene-203.15	sp|Q3ZJ48|RR7_PSEAK	D7TAJ9_VITVI	VIT_201s0010g02200	WGD
maker-chr1-snap-gene-203.18	sp|C0LGI2|Y1677_ARATH	D7TAK0_VITVI	VIT_201s0010g02210	WGD
snap_masked-chr1-processed-gene-203.65	sp|Q8N9N5|BANP_HUMAN	D7TAK0_VITVI		WGD
maker-chr1-augustus-gene-204.7	sp|Q6IV56|RN141_DANRE	D7TAK1_VITVI	VIT_201s0010g02220	WGD
maker-chr1-snap-gene-204.2	sp|Q9FXD6|ARR11_ARATH	D7TAK2_VITVI	VIT_201s0010g02230	WGD
maker-chr1-augustus-gene-204.13	sp|Q84ZT9|WVD2_ARATH	F6HG33_VITVI	VIT_201s0010g02240	WGD
maker-chr1-snap-gene-204.3	sp|Q9LK21|CXE11_ARATH	F6HG34_VITVI	VIT_201s0010g02260	WGD
maker-chr1-augustus-gene-204.10	sp|Q8LDL0|HHL1_ARATH	F6HG36_VITVI	VIT_201s0010g02280	WGD
maker-chr1-augustus-gene-204.11	sp|Q8LDL0|HHL1_ARATH	F6HG36_VITVI		WGD
maker-chr1-augustus-gene-204.12	sp|P31170|HS25P_ARATH	A5B868_VITVI	VIT_201s0010g02290	WGD
augustus_masked-chr1-processed-gene-206.5	sp|F4HTQ1|MPRO1_ARATH	D7TAL7_VITVI	VIT_201s0010g02360	WGD
maker-chr1-snap-gene-206.12	sp|F4HTQ1|MPRO1_ARATH	D7TAL7_VITVI		Dispersed
maker-chr1-augustus-gene-206.20	sp|F4HTQ1|MPRO1_ARATH	D7TAL7_VITVI		WGD
maker-chr1-snap-gene-206.8	sp|F4J3T8|MYTM1_ARATH	A5BSZ0_VITVI		Dispersed
maker-chr1-snap-gene-206.10	sp|Q9LU91|SKI14_ARATH	F6HG39_VITVI	VIT_201s0010g02380	WGD
maker-chr1-augustus-gene-207.0	sp|Q9FX53|TGT1_ARATH	F6HG42_VITVI	VIT_214s0171g00450	WGD
maker-chr1-augustus-gene-207.1	sp|Q9LU92|TGT4_ARATH	F6HG42_VITVI	VIT_201s0010g02420	WGD
maker-chr1-augustus-gene-207.7	sp|Q9LU93|MAD2_ARATH	D7TAM3_VITVI	VIT_201s0010g02430	WGD
maker-chr1-snap-gene-207.12	sp|Q9LK64|AB3C_ARATH	F6HG43_VITVI	VIT_201s0010g02440	WGD
maker-chr1-augustus-gene-207.8	sp|Q6BTS4|YP010_DEBHA	D7TAM5_VITVI	VIT_201s0010g02450	WGD
maker-chr1-augustus-gene-207.3	sp|Q7FAH2|G3PC2_ORYSJ	B7FK01_MEDTR	VIT_201s0010g02460	WGD
maker-chr1-augustus-gene-207.4	sp|Q80SY4|MIB1_MOUSE	D5G0H2_VITVI	VIT_201s0010g02480	WGD
maker-chr1-augustus-gene-207.5	sp|Q9FKS8|LHT1_ARATH	A5BD20_VITVI	VIT_201s0010g02490	WGD
maker-chr1-snap-gene-207.20	sp|Q9LRB5|LHT2_ARATH	D7TAN0_VITVI	VIT_201s0010g02500	Tandem
maker-chr1-augustus-gene-207.6	sp|Q9FKS8|LHT1_ARATH	F6HG53_VITVI	VIT_201s0010g02520	Tandem
maker-chr1-augustus-gene-208.0	sp|P55018|S12A3_RAT	D7TAN3_VITVI	VIT_201s0010g02530	WGD
maker-chr1-snap-gene-208.17	sp|A2XUW1|CDKG2_ORYSI	F6HG49_VITVI	VIT_201s0010g02550	WGD
maker-chr1-snap-gene-208.19	sp|P93788|REMO_SOLTU	F6HG50_VITVI	VIT_201s0010g02560	WGD
maker-chr1-snap-gene-208.13	sp|P42534|HYDL_STRCO	D7TAN7_VITVI	VIT_201s0010g02570	WGD
maker-chr1-snap-gene-208.20	sp|O32107|YUID_BACSU	D7TAN8_VITVI	VIT_201s0010g02580	WGD
augustus_masked-chr1-processed-gene-208.47	sp|Q0WVW7|RQL5_ARATH	D7TAN9_VITVI	VIT_201s0010g02590	WGD
maker-chr1-snap-gene-208.14	sp|Q9SS94|CD48C_ARATH	F6HG51_VITVI	VIT_201s0010g02600	WGD
maker-chr1-augustus-gene-208.10	sp|Q09221|CPNA2_CAEEL	D7TAP1_VITVI	VIT_201s0010g02610	WGD
maker-chr1-snap-gene-208.16	sp|Q9CAF9|IOJAM_ARATH	M5XGX3_PRUPE	VIT_201s0010g02620	WGD
maker-chr1-augustus-gene-209.3	sp|Q9C733|LHTL1_ARATH	F6HG53_VITVI	VIT_201s0010g01490	WGD
augustus_masked-chr1-processed-gene-209.24	sp|Q9FKS8|LHT1_ARATH	F6HG53_VITVI	VIT_201s0010g02640	WGD
maker-chr1-snap-gene-209.40	sp|P28643|FABG_CUPLA	D7TAP7_VITVI	VIT_201s0010g02670	WGD
maker-chr1-augustus-gene-209.5	sp|Q14181|DPOA2_HUMAN	D7TAP9_VITVI	VIT_201s0010g02690	WGD
maker-chr1-augustus-gene-209.1	sp|Q9FKS8|LHT1_ARATH	F6HG53_VITVI	VIT_201s0010g02700	Proximal
maker-chr1-augustus-gene-209.6	sp|Q9P6Q3|BCS1_SCHPO	A5B9N9_VITVI	VIT_201s0010g02730	WGD
maker-chr1-augustus-gene-209.2	sp|Q84P23|4CLL9_ARATH	D7TAQ2_VITVI	VIT_201s0010g02740	WGD
maker-chr1-augustus-gene-209.7	sp|Q9CAG3|LOX6_ARATH	D7TAQ3_VITVI	VIT_201s0010g02750	WGD
maker-chr1-augustus-gene-210.1	sp|Q9SR52|UREA_ARATH	D7TAQ4_VITVI	VIT_201s0010g02760	WGD
maker-chr1-augustus-gene-210.2	sp|Q08480|KAD4_ORYSJ	A5B6F1_VITVI	VIT_201s0010g02770	WGD
maker-chr1-snap-gene-210.14	sp|O60231|DHX16_HUMAN	F6HG56_VITVI	VIT_201s0010g02790	WGD
maker-chr1-augustus-gene-210.0	sp|P54696|MYOH_DICDI	A5C6S7_VITVI	VIT_201s0010g02810	WGD
augustus_masked-chr1-processed-gene-210.33	sp|Q8LBZ4|OTU_ARATH	D7TAQ9_VITVI	VIT_201s0010g02820	WGD
maker-chr1-snap-gene-211.22	sp|Q9P6Q3|BCS1_SCHPO	A5BUT8_VITVI	VIT_201s0010g02860	WGD
maker-chr1-augustus-gene-211.1	sp|Q9P6Q3|BCS1_SCHPO	F6HG63_VITVI	VIT_201s0010g02870	WGD
maker-chr1-augustus-gene-211.2	sp|Q9P6Q3|BCS1_SCHPO	F6HG63_VITVI	VIT_201s0010g02880	Tandem
maker-chr1-augustus-gene-211.6	sp|O48700|PUB6_ARATH	F6HG65_VITVI	VIT_201s0010g02890	WGD
maker-chr1-augustus-gene-211.3	sp|O24361|PSB5_SPIOL	D7TAR8_VITVI	VIT_201s0010g02900	WGD
maker-chr1-augustus-gene-211.4	sp|Q9C9N5|Y1668_ARATH	F6HG66_VITVI	VIT_201s0010g02910	WGD
maker-chr1-snap-gene-211.28	sp|A8JQ65|DGKH_DROME	W9RS86_9ROSA		WGD
maker-chr1-snap-gene-212.4	sp|Q92620|PRP16_HUMAN	B9HY36_POPTR	VIT_201s0010g02920	WGD
snap_masked-chr1-processed-gene-212.43	sp|A2VDP4|ZN567_BOVIN	V7AW97_PHAVU		WGD
maker-chr1-snap-gene-212.6	sp|A4SG34|Y1432_PROVI	D7TAS9_VITVI	VIT_201s0010g03060	WGD
maker-chr1-augustus-gene-213.22	sp|Q8GUQ5|BRI1_SOLLC	A5BQP6_VITVI	VIT_201s0010g03084	WGD
augustus_masked-chr1-processed-gene-213.14	sp|Q9FL28|FLS2_ARATH	A5AZ72_VITVI	VIT_201s0010g03122	WGD
augustus_masked-chr1-processed-gene-214.8	sp|Q9LP24|Y1571_ARATH	A5BV21_VITVI	VIT_201s0010g03143	WGD
augustus_masked-chr1-processed-gene-215.11	sp|Q9FL28|FLS2_ARATH	A5AZ72_VITVI	VIT_201s0010g03175	WGD
augustus_masked-chr1-processed-gene-216.7	sp|Q9LP24|Y1571_ARATH	A5BV21_VITVI	VIT_201s0010g03293	WGD
maker-chr1-augustus-gene-216.0		A5BV22_VITVI		Dispersed
augustus_masked-chr1-processed-gene-216.11	sp|Q9LYN8|EMS1_ARATH	A5AZ72_VITVI	VIT_201s0026g00470	WGD
maker-chr1-snap-gene-217.14	sp|Q8L5R3|TBCD_ARATH	F6I392_VITVI		WGD
maker-chr1-augustus-gene-218.7	sp|F4HTM3|GCS1_ARATH	D7TAV0_VITVI	VIT_201s0010g03300	WGD
maker-chr1-augustus-gene-218.8	sp|F4HTM3|GCS1_ARATH	D7TAV0_VITVI		WGD
maker-chr1-augustus-gene-218.9	sp|F4HTM3|GCS1_ARATH	D7TAV0_VITVI		WGD
maker-chr1-augustus-gene-218.10	sp|Q8GYF7|NUP54_ARATH	F6HG89_VITVI	VIT_201s0010g03310	WGD
maker-chr1-snap-gene-218.16	sp|Q9CAG8|FBK28_ARATH	D7TAV2_VITVI	VIT_201s0010g03320	WGD
maker-chr1-snap-gene-219.32	sp|Q3MG79|RSGA_ANAVT	F6HG92_VITVI	VIT_201s0010g03350	WGD
augustus_masked-chr1-processed-gene-219.2	sp|Q944J0|SPCS1_ARATH	D7TAV5_VITVI	VIT_201s0010g03360	WGD
maker-chr1-augustus-gene-219.28	sp|P51413|RL172_ARATH	I3NMN7_HEVBR	VIT_201s0010g03370	WGD
maker-chr1-augustus-gene-219.29	sp|P51413|RL172_ARATH	F4YF96_CAMSI	VIT_218s0001g05140	Tandem
maker-chr1-augustus-gene-219.30	sp|Q0VGW4|ERMP1_XENLA	D7TAV9_VITVI	VIT_201s0010g03390	WGD
maker-chr1-augustus-gene-219.31	sp|Q94F27|B3GTB_ARATH	F6HG88_VITVI	VIT_201s0010g03120	WGD
maker-chr1-snap-gene-220.22	sp|C7AE94|FAOMT_VITVI	F6HG97_VITVI	VIT_201s0010g03510	WGD
maker-chr1-augustus-gene-220.28	sp|C7AE94|FAOMT_VITVI	F6HG97_VITVI	VIT_201s0010g03490	Tandem
maker-chr1-snap-gene-220.24	sp|Q54YW1|ELMOA_DICDI	D7TAX3_VITVI	VIT_201s0010g03530	Dispersed
maker-chr1-augustus-gene-220.31	sp|Q9C7G0|MA658_ARATH	D7TAX4_VITVI	VIT_201s0010g03540	WGD
maker-chr1-augustus-gene-221.7	sp|Q9LMX7|C78A5_ARATH	F6HGA4_VITVI	VIT_201s0010g03560	WGD
maker-chr1-augustus-gene-221.8	sp|Q54GB2|CTSL2_DICDI	D7TAX7_VITVI	VIT_201s0010g03570	WGD
maker-chr1-snap-gene-221.2	sp|Q3T062|RRP15_BOVIN	D7TAX9_VITVI		Dispersed
maker-chr1-augustus-gene-221.10	sp|A0JM56|LRRC9_XENTR	D7TAX9_VITVI	VIT_201s0010g03590	WGD
maker-chr1-snap-gene-221.4	sp|Q9FYF7|Y1736_ARATH	F6HGA5_VITVI	VIT_201s0010g03600	Dispersed
augustus_masked-chr1-processed-gene-221.18	sp|P80729|NUO6_SOLTU	D7TAY2_VITVI	VIT_201s0010g03610	WGD
maker-chr1-snap-gene-221.6	sp|P13869|CB12_PETHY	D7TAY3_VITVI	VIT_201s0010g03620	WGD
maker-chr1-augustus-gene-222.44	sp|Q9FYF9|FB76_ARATH	F6HGA6_VITVI	VIT_201s0010g03630	Dispersed
maker-chr1-snap-gene-222.39	sp|Q9SA98|ALKBH_ARATH	A5BU64_VITVI	VIT_201s0010g03650	WGD
maker-chr1-augustus-gene-222.45	sp|Q7N6K4|MAO1_PHOLL	D7TAY6_VITVI	VIT_201s0010g03660	WGD
maker-chr1-augustus-gene-222.46	sp|Q9C7F7|LTPG1_ARATH	A5AQG3_VITVI	VIT_201s0010g03685	WGD
maker-chr1-augustus-gene-222.49	sp|P59326|YTHD1_MOUSE	D7TAY9_VITVI	VIT_201s0010g03690	WGD
maker-chr1-snap-gene-222.38	sp|Q8GZ43|YZR3_ARATH	D7TAZ0_VITVI	VIT_201s0010g03700	WGD
maker-chr1-snap-gene-222.42	sp|Q9S840|SPL2_ARATH	F6HGB1_VITVI	VIT_201s0010g03710	WGD
maker-chr1-snap-gene-222.43	sp|Q9LQ12|4CLL1_ARATH	D7TAZ2_VITVI	VIT_201s0010g03720	WGD
maker-chr1-augustus-gene-223.0	sp|Q9FZK1|FBX6_ARATH	F6HGB2_VITVI	VIT_201s0010g03730	WGD
maker-chr1-snap-gene-223.10	sp|Q8R3J4|MTEF3_MOUSE	F6HGB3_VITVI	VIT_201s0010g03740	WGD
maker-chr1-snap-gene-223.11	sp|Q3T073|SERP2_BOVIN	F6HGB4_VITVI	VIT_201s0010g03750	WGD
maker-chr1-augustus-gene-223.1	sp|Q80TP3|UBR5_MOUSE	W5LA68_ASTMX		WGD
maker-chr1-augustus-gene-223.2	sp|Q9C5U1|AHK3_ARATH	D7TAZ7_VITVI	VIT_201s0010g03780	WGD
maker-chr1-snap-gene-223.9	sp|Q9C7F5|NTF2_ARATH	A5BM29_VITVI	VIT_201s0010g03790	WGD
maker-chr1-augustus-gene-223.4	sp|A4XHX9|DER_CALS8	D7TAZ8_VITVI	VIT_201s0010g03800	Dispersed
maker-chr1-snap-gene-223.13	sp|P02661|CASA1_RAT	Q0CTP0_ASPTN		Dispersed
maker-chr1-snap-gene-223.14	sp|Q876A6|AKR1_NAUCC	F6HGB9_VITVI		WGD
maker-chr1-augustus-gene-224.13	sp|Q7VMC4|END4_HAEDU	A5B1W2_VITVI		WGD
maker-chr1-snap-gene-224.8	sp|B0R4J2|HTAXP_HALS3			WGD
maker-chr1-augustus-gene-224.15	sp|Q2QWK9|TPS1_ORYSJ	E1RB67_SPISS		Singleton
maker-chr1-augustus-gene-224.16	sp|Q9Y7T4|ATG1_SCHPO	F6HGC2_VITVI	VIT_201s0010g03880	WGD
maker-chr1-augustus-gene-224.17	sp|Q2GJA0|RECR_ANAPZ	F6HGC3_VITVI	VIT_201s0010g03890	WGD
maker-chr1-augustus-gene-225.17	sp|Q9SX38|DRL4_ARATH	D1MDP4_VITVI		WGD
maker-chr1-augustus-gene-225.18	sp|Q03489|AGL9_PETHY	Q8LLR0_VITVI	VIT_201s0010g03900	WGD
maker-chr1-augustus-gene-226.6	sp|Q6YZE8|SPL16_ORYSJ	A5BHV4_VITVI	VIT_201s0010g03910	WGD
maker-chr1-augustus-gene-226.7	sp|Q12749|SMC6_YEAST	F6HGC6_VITVI	VIT_201s0010g03920	Dispersed
maker-chr1-snap-gene-226.4	sp|Q9FYA2|WRK75_ARATH	D7TB08_VITVI	VIT_201s0010g03930	WGD
maker-chr1-snap-gene-226.1	sp|Q52RG7|SGPL_ORYSJ	F6HGC7_VITVI	VIT_201s0010g03940	WGD
maker-chr1-augustus-gene-227.19	sp|Q7VLU5|SYK_HAEDU	F6HGC9_VITVI	VIT_201s0010g03960	WGD
maker-chr1-augustus-gene-227.20	sp|Q8BM89|ARSJ_MOUSE	D7TB12_VITVI	VIT_201s0010g03990	WGD
maker-chr1-augustus-gene-228.25	sp|Q6GL04|TERA_XENTR	F6I1M5_VITVI	VIT_201s0146g00020	WGD
maker-chr1-augustus-gene-228.23	sp|Q43793|G6PDC_TOBAC	D7U5Y0_VITVI	VIT_201s0146g00060	WGD
maker-chr1-snap-gene-228.28	sp|P0DKC5|HSD1A_ARATH	D7U5Y1_VITVI	VIT_201s0146g00070	WGD
maker-chr1-snap-gene-229.39	sp|P0DKC5|HSD1A_ARATH	F6I1M9_VITVI	VIT_201s0146g00090	WGD
maker-chr1-snap-gene-229.40	sp|Q8LJW3|ACR4_ARATH	D7U5Y3_VITVI	VIT_201s0146g00100	WGD
augustus_masked-chr1-processed-gene-229.24	sp|A6XIG6|SLMH_HYDIT	F6I1N0_VITVI	VIT_201s0146g00120	WGD
maker-chr1-snap-gene-229.43	sp|B2KBD0|COAX_ELUMP	G0S2R0_CHATD		Singleton
maker-chr1-snap-gene-229.45	sp|A5UMN6|DADD_METS3	F6I1N3_VITVI	VIT_201s0146g00170	Dispersed
maker-chr1-augustus-gene-231.42	sp|Q9FE20|PBS1_ARATH	F6I1N7_VITVI	VIT_201s0146g00250	WGD
maker-chr1-augustus-gene-231.46	sp|Q9FY94|SWT15_ARATH	F6I1N8_VITVI	VIT_201s0146g00260	WGD
maker-chr1-augustus-gene-231.43	sp|O35459|ECH1_MOUSE	D7U5Z9_VITVI	VIT_201s0146g00270	WGD
maker-chr1-augustus-gene-231.44	sp|Q9FY93|NAC83_ARATH	D7U600_VITVI	VIT_201s0146g00280	WGD
augustus_masked-chr1-processed-gene-231.6	sp|Q0J0H4|ODPB2_ORYSJ	F6I1P0_VITVI	VIT_201s0146g00310	WGD
maker-chr1-augustus-gene-232.0	sp|O22799|Y2349_ARATH	D7U605_VITVI	VIT_201s0146g00330	WGD
maker-chr1-snap-gene-232.40	sp|Q94AG2|SERK1_ARATH	D7U606_VITVI	VIT_201s0146g00340	WGD
maker-chr1-snap-gene-232.41	sp|Q3TV65|MPND_MOUSE	F6I1P1_VITVI		WGD
maker-chr1-snap-gene-232.43	sp|Q9C7E8|COL15_ARATH	F6I1P2_VITVI	VIT_201s0146g00360	WGD
augustus_masked-chr1-processed-gene-232.34	sp|P0C0T0|LITAF_RAT	A5ACU3_VITVI	VIT_201s0146g00380	WGD
maker-chr1-augustus-gene-232.1	sp|Q803A8|WWOX_DANRE	D7U611_VITVI	VIT_201s0146g00400	WGD
maker-chr1-augustus-gene-233.3	sp|Q9LYV6|GEML5_ARATH	F6I1P4_VITVI	VIT_201s0146g00410	WGD
maker-chr1-augustus-gene-233.0	sp|Q5BAZ5|INO80_EMENI	F6I1P5_VITVI	VIT_201s0146g00420	WGD
maker-chr1-augustus-gene-233.4	sp|Q9LPW7|AFB3_ARATH	F6I1P7_VITVI	VIT_201s0146g00450	WGD
augustus_masked-chr1-processed-gene-233.34	sp|Q9NDJ2|DOM_DROME	F6I1P8_VITVI	VIT_201s0146g00460	WGD
maker-chr1-augustus-gene-233.1	sp|Q93ZM9|TIF9_ARATH	D7U618_VITVI	VIT_201s0146g00480	WGD
maker-chr1-augustus-gene-233.2	sp|Q94AY3|DRIP2_ARATH	D7U621_VITVI	VIT_201s0146g00510	WGD
maker-chr1-augustus-gene-234.31	sp|Q93W88|BH137_ARATH	I6QS36_VITVI	VIT_201s0244g00010	WGD
augustus_masked-chr1-processed-gene-234.4	sp|C6DZK4|MURD_GEOSM	D7TYT2_VITVI	VIT_201s0244g00020	WGD
maker-chr1-snap-gene-234.24	sp|P52414|ACP4_CUPLA	D7TYT3_VITVI	VIT_201s0244g00030	Dispersed
maker-chr1-augustus-gene-234.30	sp|Q8LL04|CPL3_ARATH	F6HWP9_VITVI	VIT_201s0244g00060	WGD
maker-chr1-augustus-gene-235.0	sp|Q8RWD5|SCD2_ARATH	A5C2D9_VITVI	VIT_201s0244g00070	WGD
maker-chr1-snap-gene-235.8	sp|Q93Y09|SCP45_ARATH	A0A061G0A1_THECC	VIT_217s0000g00370	WGD
maker-chr1-augustus-gene-235.5	sp|Q9ZT82|CALSC_ARATH	D7TYT8_VITVI	VIT_201s0244g00110	WGD
maker-chr1-augustus-gene-235.2	sp|Q9LSE2|ICE1_ARATH	W8SKG2_VITVI	VIT_201s0244g00130	WGD
maker-chr1-snap-gene-235.11	sp|Q9LYU8|AK1_ARATH	F6HWQ2_VITVI	VIT_201s0244g00140	WGD
maker-chr1-snap-gene-235.15	sp|Q94JM3|ARFB_ARATH	F6HWQ3_VITVI	VIT_201s0244g00150	WGD
maker-chr1-snap-gene-236.38	sp|Q9YBU4|Y1505_AERPE	D7TYU3_VITVI	VIT_201s0244g00160	WGD
maker-chr1-augustus-gene-236.3	sp|Q03200|LIRP1_ORYSJ	D7TYU4_VITVI	VIT_201s0244g00170	WGD
maker-chr1-augustus-gene-236.4	sp|Q9LYU7|CRN_ARATH	F6HJ63_VITVI	VIT_201s0150g00020	WGD
maker-chr1-snap-gene-236.44	sp|Q5W7F2|AGD3_ARATH	D7TFH8_VITVI	VIT_201s0150g00030	WGD
maker-chr1-snap-gene-236.39	sp|P9WNM9|EFGL_MYCTU	D7TFH9_VITVI	VIT_201s0150g00040	WGD
maker-chr1-augustus-gene-236.7	sp|Q39117|TGT2_ARATH	F6HJ64_VITVI	VIT_201s0150g00050	WGD
maker-chr1-augustus-gene-236.2	sp|Q9Y5Z4|HEBP2_HUMAN	D7TFI1_VITVI	VIT_201s0150g00060	Dispersed
maker-chr1-augustus-gene-236.8	sp|Q8GZB6|SUVH4_ARATH	F6HJ65_VITVI	VIT_200s0287g00010	WGD
maker-chr1-augustus-gene-236.9	sp|Q8GZB6|SUVH4_ARATH	F6HJ65_VITVI	VIT_201s0150g00070	WGD
maker-chr1-augustus-gene-236.10	sp|Q8GZB6|SUVH4_ARATH	F6HJ65_VITVI	VIT_208s0040g00360	WGD
maker-chr1-augustus-gene-237.22	sp|Q64M78|OML4_ORYSJ	F6HJ67_VITVI	VIT_201s0150g00090	WGD
snap_masked-chr1-processed-gene-237.5	sp|Q0ADK7|Y2351_NITEC	A7UU90_ANOGA		WGD
maker-chr1-snap-gene-237.31	sp|P37707|B2_DAUCA	F6HJ68_VITVI	VIT_201s0150g00110	WGD
maker-chr1-augustus-gene-237.25	sp|Q9LYU3|EF113_ARATH	D7TFI7_VITVI	VIT_201s0150g00120	WGD
maker-chr1-augustus-gene-237.26	sp|Q3KSU7|V120_EBVG	D7TFI8_VITVI	VIT_201s0150g00130	WGD
maker-chr1-snap-gene-238.58	sp|Q8VYZ0|ORTH2_ARATH	F6HJ69_VITVI	VIT_201s0150g00140	WGD
maker-chr1-snap-gene-238.47	sp|O23627|SYGM1_ARATH	F6HJ70_VITVI	VIT_201s0150g00150	WGD
maker-chr1-augustus-gene-238.7	sp|Q55CU8|RSC5_DICDI	D7TFJ2_VITVI	VIT_201s0150g00170	WGD
maker-chr1-augustus-gene-238.1	sp|Q940Q8|IX10L_ARATH	A0A059BFA0_EUCGR	VIT_201s0150g00180	WGD
maker-chr1-snap-gene-238.52	sp|A0LTY8|TAL_ACIC1	D7TFJ4_VITVI	VIT_201s0150g00190	WGD
maker-chr1-snap-gene-238.54		D7TFJ5_VITVI		Dispersed
maker-chr1-augustus-gene-238.8	sp|Q9SAA9|CP511_ARATH	F6HIY0_VITVI	VIT_201s0150g00210	WGD
maker-chr1-augustus-gene-238.9	sp|F4KF27|MDA2_ARATH	F6HJ73_VITVI	VIT_201s0150g00220	WGD
maker-chr1-augustus-gene-238.4	sp|Q4PSN0|PME29_ARATH	D7TFJ8_VITVI	VIT_201s0150g00230	WGD
maker-chr1-snap-gene-238.56	sp|Q9LYR6|PTR49_ARATH	F6HJ75_VITVI	VIT_201s0150g00250	WGD
augustus_masked-chr1-processed-gene-238.45	sp|Q8LE94|RING3_ARATH	A5APU7_VITVI	VIT_201s0150g00260	WGD
maker-chr1-augustus-gene-238.10	sp|Q67YC9|Y4141_ARATH	D7TFK2_VITVI	VIT_201s0150g00270	Tandem
maker-chr1-augustus-gene-238.11	sp|Q67YC9|Y4141_ARATH	F6HJ76_VITVI	VIT_201s0150g00280	Tandem
maker-chr1-snap-gene-239.53	sp|Q8NGQ5|OR9Q1_HUMAN	D7TFK4_VITVI	VIT_201s0150g00290	WGD
maker-chr1-augustus-gene-239.55	sp|Q9M2F1|RS272_ARATH	M0TJU4_MUSAM	VIT_201s0150g00310	WGD
maker-chr1-snap-gene-239.42	sp|Q52K88|NUD13_ARATH	D7TFK7_VITVI	VIT_201s0150g00320	WGD
maker-chr1-augustus-gene-239.57	sp|Q9SFX2|PUB43_ARATH	F6HJ78_VITVI	VIT_201s0150g00330	WGD
maker-chr1-augustus-gene-239.58	sp|O49621|MLO1_ARATH	D7TFK9_VITVI	VIT_201s0150g00340	WGD
maker-chr1-augustus-gene-239.63	sp|Q0WQK2|ZDHC9_ARATH	A5BHQ9_VITVI	VIT_201s0150g00350	WGD
maker-chr1-snap-gene-239.45	sp|Q9LFD5|BPA1_ARATH	A5BHQ8_VITVI	VIT_201s0150g00360	WGD
maker-chr1-augustus-gene-239.60	sp|B8BKI8|MCM2_ORYSI	D7TFL2_VITVI	VIT_201s0150g00390	WGD
augustus_masked-chr1-processed-gene-239.34	sp|P29402|CALX1_ARATH	D7TFL3_VITVI	VIT_201s0150g00400	WGD
maker-chr1-snap-gene-240.12	sp|Q9FIJ0|RBOHD_ARATH	F6HJ86_VITVI	VIT_201s0150g00450	WGD
maker-chr1-augustus-gene-240.3	sp|Q9FIJ0|RBOHD_ARATH	F6HJ87_VITVI	VIT_201s0150g00440	WGD
maker-chr1-augustus-gene-240.0	sp|Q8LNZ5|XTHB_PHAAN	F6HJ88_VITVI	VIT_201s0150g00460	WGD
maker-chr1-augustus-gene-240.1	sp|Q9LDD1|BRG3_ARATH	A5BUM4_VITVI	VIT_201s0150g00480	WGD
maker-chr1-snap-gene-240.9	sp|Q9NLC2|HM24_CAEEL	A5BUM4_VITVI		Dispersed
maker-chr1-snap-gene-240.14	sp|Q7XVF9|P2C39_ORYSJ	F6HJ90_VITVI	VIT_201s0150g00510	WGD
maker-chr1-snap-gene-240.17	sp|Q3UDW8|HGNAT_MOUSE	D7TFM4_VITVI	VIT_201s0150g00540	Dispersed
maker-chr1-snap-gene-240.18	sp|Q9ZUM9|ASHR2_ARATH	F6HJ93_VITVI	VIT_201s0150g00550	Dispersed
maker-chr1-snap-gene-240.19	sp|Q9FIJ2|NDUA2_ARATH	A0A061GTF3_THECC	VIT_201s0150g00570	WGD
maker-chr1-augustus-gene-241.25	sp|Q9SPB3|RL10_VITRI	W9RLX2_9ROSA	VIT_201s0150g00580	WGD
maker-chr1-augustus-gene-241.26	sp|Q4P7F2|FES1_USTMA	F6HJ96_VITVI	VIT_201s0150g00600	WGD
snap_masked-chr1-processed-gene-241.21	sp|Q04457|EST1_CAEEL	D7TFN3_VITVI	VIT_201s0150g00620	WGD
maker-chr1-augustus-gene-241.28	sp|O14032|YEMB_SCHPO	F6HJ98_VITVI	VIT_201s0150g00640	Dispersed
maker-chr1-augustus-gene-241.29	sp|Q8AIH5|ENV_SIVTN	E5KC15_9MAGN		WGD
augustus_masked-chr10-processed-gene-0.22	sp|Q9M0X5|CRK25_ARATH	F6H7J6_VITVI	VIT_210s0116g00170	WGD
maker-chr10-snap-gene-0.27	sp|Q8GYA4|CRK10_ARATH	F6H7J5_VITVI	VIT_210s0116g00150	WGD
maker-chr10-snap-gene-0.29	sp|Q8GYA4|CRK10_ARATH	F6H7J6_VITVI	VIT_200s0409g00080	WGD
maker-chr10-augustus-gene-1.27	sp|F4JIP6|LPXD2_ARATH	A5C5U9_VITVI	VIT_210s0116g00280	WGD
maker-chr10-augustus-gene-1.28	sp|Q9SAH7|WRK40_ARATH	E0CVK5_VITVI	VIT_210s0116g00370	Dispersed
maker-chr10-augustus-gene-1.29	sp|A2YM35|PDRP1_ORYSI	F6H7K1_VITVI	VIT_210s0116g00390	WGD
maker-chr10-augustus-gene-2.60	sp|O49561|G2OX8_ARATH	A5B9P7_VITVI	VIT_210s0116g00410	WGD
maker-chr10-augustus-gene-2.52	sp|Q8GUN6|DNJ50_ARATH	E0CVK8_VITVI	VIT_210s0116g00420	WGD
maker-chr10-augustus-gene-2.53	sp|Q9NUW8|TYDP1_HUMAN	E0CVK9_VITVI	VIT_210s0116g00450	WGD
maker-chr10-augustus-gene-2.54	sp|O22059|CPC_ARATH	A5AW54_VITVI	VIT_210s0116g00500	WGD
maker-chr10-snap-gene-2.29	sp|Q1WCC0|CRIPT_ICTPU	A5AW55_VITVI	VIT_210s0116g00510	WGD
maker-chr10-augustus-gene-2.63	sp|Q8L9A9|XTH8_ARATH	E0CVL4_VITVI	VIT_210s0116g00520	Dispersed
maker-chr10-augustus-gene-2.55	sp|F6H7K5|THI42_VITVI	A0A068TUN2_COFCA	VIT_210s0116g00530	WGD
augustus_masked-chr10-processed-gene-2.10	sp|Q9C7F5|NTF2_ARATH	F6H7L1_VITVI	VIT_210s0116g00570	WGD
maker-chr10-augustus-gene-2.57	sp|Q96575|PME22_SOLLC	F6H7L2_VITVI	VIT_210s0116g00590	WGD
maker-chr10-augustus-gene-2.58	sp|Q9M0Y9|RIC10_ARATH	E0CVL8_VITVI	VIT_210s0116g00600	WGD
maker-chr10-augustus-gene-2.59	sp|Q9LJU0|CBL10_ARATH	E0CVL9_VITVI	VIT_210s0116g00620	WGD
maker-chr10-snap-gene-3.53	sp|P64610|YRBL_ECOLI	W2S1Y7_9EURO		WGD
maker-chr10-snap-gene-3.54	sp|Q93V99|PDF2_ARATH	E0CVM0_VITVI	VIT_210s0116g00680	WGD
maker-chr10-augustus-gene-3.1	sp|O50046|TRPB_CAMAC	F6H7L3_VITVI	VIT_210s0116g00710	WGD
maker-chr10-augustus-gene-3.6	sp|Q0WPF2|PCFS4_ARATH	F6H7L4_VITVI	VIT_210s0116g00720	WGD
snap_masked-chr10-processed-gene-3.45	sp|Q94B38|GPT2_ARATH	E0CVM3_VITVI	VIT_210s0116g00760	WGD
maker-chr10-augustus-gene-3.3	sp|P50748|KNTC1_HUMAN	A5C4N3_VITVI	VIT_210s0116g00770	Dispersed
maker-chr10-augustus-gene-3.4	sp|O80690|BGL46_ARATH	F6H7M6_VITVI	VIT_210s0116g00780	WGD
maker-chr10-augustus-gene-3.8	sp|Q9SVS0|PUS6_ARATH	E0CVM6_VITVI	VIT_210s0116g00790	Dispersed
maker-chr10-augustus-gene-3.5	sp|Q6DHV7|ADAL_HUMAN	A5C4M9_VITVI	VIT_210s0116g00820	WGD
maker-chr10-snap-gene-4.25	sp|F4HX15|LPAI_ARATH	E0CVM9_VITVI	VIT_210s0116g00830	WGD
augustus_masked-chr10-processed-gene-4.2	sp|Q93YW7|CLS_ARATH	A5C4M5_VITVI	VIT_210s0116g00860	WGD
maker-chr10-snap-gene-4.30	sp|Q54QC1|GPDM_DICDI	E0CVN3_VITVI	VIT_210s0116g00870	Dispersed
augustus_masked-chr10-processed-gene-4.10	sp|Q3UHE1|PITM3_MOUSE	E0CVN4_VITVI	VIT_210s0116g00900	WGD
maker-chr10-augustus-gene-4.16	sp|A8R7E6|CERK1_ARATH	F6H7G0_VITVI	VIT_210s0116g00910	WGD
maker-chr10-snap-gene-4.32	sp|A8R7E6|CERK1_ARATH	F6H7G1_VITVI	VIT_210s0116g00920	WGD
snap_masked-chr10-processed-gene-4.51	sp|Q5XEZ5|CSC1_ARATH	E0CVN9_VITVI	VIT_210s0116g00940	WGD
augustus_masked-chr10-processed-gene-4.8	sp|Q9SSE9|JMJ25_ARATH	A5AE68_VITVI	VIT_210s0116g00960	WGD
maker-chr10-snap-gene-5.13	sp|Q2S415|SYL_SALRD	E0CVP1_VITVI	VIT_210s0116g00970	WGD
maker-chr10-augustus-gene-5.41	sp|P55683|HIS8_RHISN	E0CVP2_VITVI	VIT_210s0116g00980	WGD
maker-chr10-augustus-gene-5.42	sp|P27628|TUFT1_BOVIN	E0CVP3_VITVI	VIT_210s0116g00990	WGD
maker-chr10-augustus-gene-5.43	sp|Q3T0G5|PROSC_BOVIN	F6H7G3_VITVI	VIT_210s0116g01000	WGD
augustus_masked-chr10-processed-gene-5.10	sp|Q9FKH6|B561P_ARATH	E0CVP5_VITVI	VIT_210s0116g01020	WGD
maker-chr10-augustus-gene-6.49	sp|Q9LMN7|WAK5_ARATH	E0CVP7_VITVI	VIT_210s0116g01180	WGD
maker-chr10-augustus-gene-6.47	sp|Q9C519|WRKY6_ARATH	F6H7H0_VITVI	VIT_210s0116g01200	WGD
maker-chr10-augustus-gene-6.48	sp|O65390|APA1_ARATH	F6H7H1_VITVI	VIT_210s0116g01210	WGD
maker-chr10-snap-gene-6.3	sp|P51572|BAP31_HUMAN	E0CVQ1_VITVI	VIT_210s0116g01260	WGD
maker-chr10-snap-gene-7.0	sp|Q9ZS51|PMP22_ARATH	A5C4Z3_VITVI	VIT_210s0116g01400	WGD
maker-chr10-snap-gene-7.1	sp|Q9ZS51|PMP22_ARATH	W9RY55_9ROSA		WGD
maker-chr10-augustus-gene-8.62	sp|P79051|RHP16_SCHPO	A5BD00_VITVI	VIT_210s0116g01510	WGD
maker-chr10-augustus-gene-8.64	sp|P79051|RHP16_SCHPO	E0CVR2_VITVI	VIT_210s0116g01520	WGD
maker-chr10-augustus-gene-8.65	sp|O60177|YG42_SCHPO	F6H7I8_VITVI	VIT_210s0116g01530	WGD
maker-chr10-augustus-gene-8.66	sp|P54260|GCST_SOLTU	A9PL01_POPTM	VIT_210s0116g01540	WGD
maker-chr10-snap-gene-8.48	sp|Q1MS78|ENO_LAWIP	E0CVR5_VITVI	VIT_210s0116g01550	WGD
maker-chr10-augustus-gene-8.67	sp|Q8VCY6|UTP6_MOUSE	E0CVR6_VITVI	VIT_210s0116g01560	WGD
maker-chr10-snap-gene-8.54	sp|Q00624|ASOL_BRANA	E0CVR9_VITVI	VIT_210s0116g01600	WGD
maker-chr10-augustus-gene-8.69	sp|Q00624|ASOL_BRANA	E0CVR9_VITVI	VIT_210s0116g01610	WGD
maker-chr10-augustus-gene-8.70	sp|Q3T1H5|TYDP2_RAT	A0A061GNQ8_THECC	VIT_210s0116g01630	WGD
maker-chr10-augustus-gene-8.71	sp|O65399|E131_ARATH	F6H7K8_VITVI	VIT_210s0116g01640	WGD
maker-chr10-augustus-gene-8.72	sp|P92980|APR3_ARATH	F6H7K9_VITVI	VIT_210s0116g01650	WGD
maker-chr10-augustus-gene-9.9	sp|Q39366|LGUL_BRAOG	F6H7L5_VITVI	VIT_210s0116g01660	WGD
maker-chr10-snap-gene-9.15	sp|Q39366|LGUL_BRAOG	F6H7L5_VITVI	VIT_219s0090g00650	Tandem
maker-chr10-snap-gene-9.19	sp|Q9SA96|AROD1_ARATH	E0CVS5_VITVI	VIT_210s0116g01670	WGD
maker-chr10-augustus-gene-9.11	sp|Q6NRD0|A13CA_XENLA	F6H7L6_VITVI	VIT_210s0116g01680	WGD
maker-chr10-snap-gene-9.21	sp|A2YS06|ATG8C_ORYSI	F6H7L8_VITVI		WGD
maker-chr10-augustus-gene-9.14	sp|A8MRC7|B3GT2_ARATH	E0CVS8_VITVI	VIT_210s0116g01710	WGD
maker-chr10-snap-gene-10.38	sp|F4IAG2|SSY3_ARATH	F6H7M0_VITVI	VIT_210s0116g01730	WGD
maker-chr10-augustus-gene-10.48	sp|Q54FL0|MYBO_DICDI	F6H7M1_VITVI	VIT_210s0116g01740	WGD
maker-chr10-augustus-gene-10.42	sp|O22059|CPC_ARATH	E0CVT1_VITVI	VIT_210s0116g01760	WGD
maker-chr10-snap-gene-10.32	sp|Q8W4K1|TYW23_ARATH	F6H7M2_VITVI		WGD
maker-chr10-augustus-gene-10.45	sp|Q9SB81|PER42_ARATH	A5AGY5_VITVI	VIT_210s0116g01780	WGD
maker-chr10-snap-gene-10.40	sp|Q7TT50|MRCKB_MOUSE	F6H7M4_VITVI	VIT_210s0116g01790	Dispersed
maker-chr10-snap-gene-10.41	sp|Q9ZSA2|CDPKL_ARATH	A5AGY6_VITVI		WGD
maker-chr10-augustus-gene-10.51	sp|P28582|CDPK_DAUCA	A0A061GH30_THECC	VIT_210s0116g01800	WGD
maker-chr10-augustus-gene-11.46	sp|Q66GQ2|Y5162_ARATH	F6H7N0_VITVI	VIT_210s0116g01830	WGD
maker-chr10-snap-gene-11.0	sp|Q8GUI4|UGPI6_ARATH	F6H7N2_VITVI	VIT_210s0116g01850	WGD
maker-chr10-augustus-gene-11.41	sp|Q9LYT3|TT12_ARATH	F6H7N3_VITVI	VIT_210s0116g01860	WGD
maker-chr10-augustus-gene-11.42	sp|Q9LYT3|TT12_ARATH	F6H7N5_VITVI	VIT_210s0116g01870	WGD
maker-chr10-augustus-gene-11.43	sp|Q9LYT3|TT12_ARATH	A5B0M3_VITVI	VIT_216s0050g00900	WGD
maker-chr10-augustus-gene-11.44	sp|Q9LYT3|TT12_ARATH	F6H7N5_VITVI	VIT_210s0116g01880	WGD
maker-chr10-snap-gene-11.6	sp|Q9ZS97|AB8I_ARATH	A5BEJ2_VITVI	VIT_210s0116g01910	Dispersed
augustus_masked-chr10-processed-gene-11.36	sp|O49636|MPC4_ARATH	E0CNP5_VITVI		WGD
maker-chr10-augustus-gene-12.0	sp|O49636|MPC4_ARATH	E0CNP5_VITVI	VIT_200s0612g00020	WGD
maker-chr10-snap-gene-12.26	sp|Q8GYK2|SOBRL_ARATH	F6GZD6_VITVI		WGD
maker-chr10-snap-gene-12.31	sp|Q8LG88|TDT_ARATH	F6HRL6_VITVI	VIT_200s2188g00010	WGD
maker-chr10-snap-gene-12.32	sp|Q402F4|TOM1_TOBAC	A0A0A0LU94_CUCSA		WGD
maker-chr10-snap-gene-12.28	sp|Q96BY7|ATG2B_HUMAN	D7TR68_VITVI	VIT_210s0116g00050	WGD
maker-chr10-snap-gene-12.27	sp|Q6R2J8|SRF8_ARATH	D7TR68_VITVI	VIT_210s0116g00100	WGD
maker-chr10-snap-gene-12.30	sp|Q8W486|Y1491_ARATH	D7TR69_VITVI	VIT_210s0116g00130	WGD
maker-chr10-augustus-gene-13.39	sp|B6IRQ7|RL4_RHOCS	D7TR72_VITVI	VIT_210s0116g00180	WGD
maker-chr10-snap-gene-13.31	sp|P46608|HSBH1_SOYBN	F6HRE4_VITVI	VIT_210s0116g00190	WGD
maker-chr10-snap-gene-13.32	sp|Q8RWU7|PUX4_ARATH	A5BGG6_VITVI	VIT_210s0116g00210	WGD
maker-chr10-augustus-gene-13.37	sp|Q8L8L9|Y4216_ARATH	D7TR78_VITVI	VIT_210s0116g00250	WGD
maker-chr10-augustus-gene-13.44	sp|O28972|Y1297_ARCFU	D7TR79_VITVI	VIT_210s0116g00330	WGD
maker-chr10-augustus-gene-13.38	sp|Q8L8L9|Y4216_ARATH	D7TR78_VITVI	VIT_210s0116g00320	Proximal
maker-chr10-augustus-gene-13.45	sp|Q41141|PFPB_RICCO	D7TR81_VITVI	VIT_210s0116g00360	WGD
maker-chr10-snap-gene-14.32	sp|Q8CJ27|ASPM_MOUSE	F6H8A1_VITVI	VIT_200s0704g00040	WGD
augustus_masked-chr10-processed-gene-14.3	sp|I7CT85|C7A53_PANGI	F6H8A0_VITVI	VIT_200s0704g00020	WGD
maker-chr10-augustus-gene-14.36	sp|O49710|HS154_ARATH	D7TRZ0_VITVI	VIT_200s0992g00020	WGD
maker-chr10-snap-gene-14.34	sp|B8DRH3|SECA_DESVM	W5H721_WHEAT		Dispersed
maker-chr10-snap-gene-14.30	sp|P43254|COP1_ARATH	M1B388_SOLTU	VIT_210s0523g00030	WGD
maker-chr10-augustus-gene-14.38	sp|Q9ZVN4|Y1500_ARATH	F6I7J5_VITVI	VIT_210s0523g00020	WGD
maker-chr10-augustus-gene-16.17	sp|Q9C7A2|Y3236_ARATH	A5AK00_VITVI	VIT_203s0110g00080	WGD
maker-chr10-snap-gene-16.7	sp|Q8GYN5|RIN4_ARATH	D7TYX9_VITVI	VIT_200s0399g00010	WGD
maker-chr10-augustus-gene-17.38	sp|Q9D136|OGFD3_MOUSE	F6I7J7_VITVI	VIT_210s0523g00050	WGD
maker-chr10-augustus-gene-17.34	sp|Q8GYK2|SOBRL_ARATH	A5B5I0_VITVI	VIT_200s0612g00010	WGD
maker-chr10-snap-gene-17.13	sp|Q8GYK2|SOBRL_ARATH	A5B5I0_VITVI		WGD
maker-chr10-augustus-gene-17.36	sp|Q8GYK2|SOBRL_ARATH	F6HRV9_VITVI	VIT_200s0515g00010	WGD
maker-chr10-snap-gene-17.16	sp|Q21HQ0|RF3_SACD2	F6HRW1_VITVI	VIT_200s0515g00030	Dispersed
maker-chr10-snap-gene-17.17	sp|Q8GYN5|RIN4_ARATH	D7TYX9_VITVI	VIT_200s0516g00010	WGD
maker-chr10-augustus-gene-18.0	sp|B3LF48|EHD2_ARATH	F6HWU0_VITVI	VIT_200s0516g00020	WGD
maker-chr10-snap-gene-18.24	sp|H9BFQ2|TPRL3_ERYCB	A0A068U7D8_COFCA		WGD
maker-chr10-augustus-gene-18.5	sp|O49636|MPC4_ARATH	F6I7N1_VITVI	VIT_219s0090g01180	WGD
maker-chr10-snap-gene-18.25	sp|P52423|PUR3_VIGUN	D7TZ11_VITVI	VIT_200s1343g00010	WGD
maker-chr10-augustus-gene-18.3	sp|P52423|PUR3_VIGUN	D7TZ11_VITVI	VIT_200s0598g00030	Tandem
maker-chr10-snap-gene-18.28	sp|Q0K823|SYA_CUPNH	B3JMK3_9BACE		Tandem
maker-chr10-snap-gene-18.31	sp|Q0K823|SYA_CUPNH	B3JMK3_9BACE		Tandem
maker-chr10-augustus-gene-18.4	sp|Q9SK27|ENL1_ARATH	F6HRM9_VITVI	VIT_200s0187g00360	WGD
maker-chr10-snap-gene-19.4	sp|Q9SU25|T2FA_ARATH	D7TRJ8_VITVI	VIT_200s0187g00350	WGD
maker-chr10-augustus-gene-19.30	sp|A5PKH3|FAAA_BOVIN	D7TRJ7_VITVI	VIT_200s0187g00340	WGD
maker-chr10-augustus-gene-19.31	sp|Q0DCM5|MAN6_ORYSJ	D7TRJ6_VITVI	VIT_200s0187g00320	WGD
maker-chr10-augustus-gene-19.35	sp|A4TR26|PEPQ_YERPP	F6HRM7_VITVI	VIT_200s0187g00310	WGD
maker-chr10-augustus-gene-19.32	sp|A5PKH3|FAAA_BOVIN	D7TRJ7_VITVI	VIT_200s0187g00300	WGD
maker-chr10-augustus-gene-19.33	sp|Q0DCM5|MAN6_ORYSJ	D7TRJ6_VITVI	VIT_200s0187g00280	WGD
maker-chr10-augustus-gene-20.0	sp|Q08747|UAF30_YEAST	D7TRI8_VITVI	VIT_200s0187g00240	WGD
maker-chr10-augustus-gene-20.1	sp|Q8W453|DIRL1_ARATH	A5BZV1_VITVI	VIT_200s0187g00235	WGD
maker-chr10-augustus-gene-20.2	sp|Q7SXW4|EMC3_DANRE	A0A0A0LVU1_CUCSA	VIT_200s0187g00170	Proximal
maker-chr10-augustus-gene-20.3	sp|Q96V52|GLNA_EMENI	M1AFN4_SOLTU		WGD
maker-chr10-augustus-gene-20.9	sp|Q9SFC6|GDIR_ARATH	D7TRI5_VITVI	VIT_200s0187g00210	Dispersed
maker-chr10-augustus-gene-20.10	sp|A6ZM67|TAF4_YEAS7	F6HRM1_VITVI	VIT_200s0187g00200	Dispersed
maker-chr10-augustus-gene-20.4	sp|Q08747|UAF30_YEAST	D7TRI8_VITVI	VIT_200s0187g00190	WGD
maker-chr10-augustus-gene-20.5	sp|Q8W453|DIRL1_ARATH	A5BZV1_VITVI		WGD
maker-chr10-snap-gene-20.36	sp|A6R3L3|DED1_AJECN	A5BZV0_VITVI		WGD
maker-chr10-augustus-gene-20.6	sp|Q7SXW4|EMC3_DANRE	A0A0A0LVU1_CUCSA	VIT_200s0187g00220	WGD
maker-chr10-augustus-gene-20.7	sp|Q96V52|GLNA_EMENI	M1AFN4_SOLTU		WGD
maker-chr10-augustus-gene-20.8	sp|P43393|K501_ACTDE			Dispersed
maker-chr10-augustus-gene-21.0	sp|Q8LG88|TDT_ARATH	F6HRL6_VITVI	VIT_200s0187g00130	WGD
maker-chr10-snap-gene-21.44	sp|Q6ZS30|NBEL1_HUMAN	F6I6I2_VITVI	VIT_200s0187g00105	WGD
maker-chr10-augustus-gene-21.1	sp|P36606|NAH_SCHPO	F6HRK7_VITVI	VIT_200s0187g00030	WGD
maker-chr10-snap-gene-21.45				Dispersed
maker-chr10-snap-gene-21.46	sp|Q9SZN7|HIP26_ARATH	F6HRK6_VITVI	VIT_200s0187g00010	WGD
snap_masked-chr10-processed-gene-21.38	sp|Q9FIK0|PFKA2_ARATH	F6I7K1_VITVI	VIT_200s0780g00010	WGD
maker-chr10-snap-gene-22.12	sp|Q9M088|E135_ARATH	F6I7K2_VITVI	VIT_200s0780g00020	WGD
maker-chr10-snap-gene-22.15		D7UEA0_VITVI		Dispersed
maker-chr10-augustus-gene-22.27	sp|Q9LY87|RGLG2_ARATH	F6I7K3_VITVI	VIT_200s0780g00040	WGD
maker-chr10-augustus-gene-22.28	sp|Q0A7K5|FTSB_ALKEH	C7LXL1_DESBD	VIT_200s0846g00005	WGD
maker-chr10-augustus-gene-22.29	sp|Q6DBA5|NRPD4_ARATH	D7T5E7_VITVI	VIT_200s0194g00020	WGD
maker-chr10-augustus-gene-22.23	sp|P55737|HS902_ARATH	Q7PF55_ANOGA	VIT_200s0194g00030	Dispersed
maker-chr10-snap-gene-22.13	sp|Q9LUA9|COL10_ARATH	F6HCV2_VITVI	VIT_200s0194g00070	WGD
maker-chr10-augustus-gene-22.30	sp|Q9FIK1|Y5780_ARATH	D7T5F3_VITVI	VIT_200s0194g00080	WGD
maker-chr10-augustus-gene-22.31	sp|Q12972|PP1R8_HUMAN	F6HCV3_VITVI	VIT_200s0194g00090	WGD
augustus_masked-chr10-processed-gene-23.18	sp|Q9ZVT9|C2GR1_ARATH	D7T5F5_VITVI	VIT_200s0194g00100	WGD
maker-chr10-snap-gene-23.9	sp|Q8GWU0|PGP2_ARATH	F6HCV4_VITVI	VIT_200s0194g00110	WGD
augustus_masked-chr10-processed-gene-23.21	sp|Q9ATB4|TAD2B_ARATH	F6HCV6_VITVI	VIT_200s0194g00130	WGD
maker-chr10-augustus-gene-23.5	sp|Q94F87|CMT2_ARATH	F6HCV7_VITVI	VIT_200s0194g00140	WGD
maker-chr10-augustus-gene-23.6	sp|Q9NRF8|PYRG2_HUMAN	A5ADD5_VITVI	VIT_200s0194g00155	WGD
maker-chr10-snap-gene-23.16	sp|Q9LKR4|FRS10_ARATH	D7T5G3_VITVI	VIT_200s0194g00200	WGD
maker-chr10-snap-gene-23.11	sp|Q8LBL1|KCO1_ARATH	D7T5G8_VITVI	VIT_200s0194g00210	WGD
snap_masked-chr10-processed-gene-24.7	sp|Q8LBL1|KCO1_ARATH	D7T5G8_VITVI	VIT_200s0194g00250	Tandem
maker-chr10-augustus-gene-24.1	sp|Q8GYX3|MP705_ARATH	A5B4A8_VITVI	VIT_200s0194g00260	Dispersed
augustus_masked-chr10-processed-gene-24.22	sp|P17930|VP87_NPVOP	F6HCW6_VITVI	VIT_200s0194g00300	WGD
snap_masked-chr10-processed-gene-24.13	sp|Q6E3C7|CPB1_CAEJA	F6HWV8_VITVI		WGD
maker-chr10-augustus-gene-24.4	sp|Q9C4B4|CSG_HALJP	F6HCW9_VITVI	VIT_200s0194g00340	WGD
maker-chr10-augustus-gene-25.21	sp|A3LN86|PAN1_PICST	F6HCW6_VITVI	VIT_200s0259g00010	WGD
maker-chr10-augustus-gene-25.22	sp|P16952|SSP5_STRGN	D7SSJ7_VITVI	VIT_200s0259g00070	WGD
maker-chr10-augustus-gene-25.23	sp|P16952|SSP5_STRGN	D7SSJ7_VITVI	VIT_200s0259g00100	WGD
maker-chr10-augustus-gene-26.0	sp|Q9SZN7|HIP26_ARATH	D7SSK0_VITVI	VIT_200s0259g00110	WGD
maker-chr10-augustus-gene-26.1	sp|O23482|OPT3_ARATH	D7SSK1_VITVI	VIT_200s0259g00120	WGD
maker-chr10-snap-gene-26.18	sp|Q9SCY5|KINB2_ARATH	F6GZ00_VITVI	VIT_200s0259g00150	WGD
maker-chr10-augustus-gene-26.3	sp|Q9FGJ4|ACPM3_ARATH	F6GZ01_VITVI	VIT_200s0259g00160	Dispersed
maker-chr10-augustus-gene-26.7	sp|P33050|PSC13_MAIZE	F6GZ02_VITVI	VIT_200s0259g00170	WGD
maker-chr10-snap-gene-26.16	sp|O23310|NFYB3_ARATH	A5C0V6_VITVI	VIT_200s1287g00010	Dispersed
maker-chr10-augustus-gene-26.8	sp|Q94B74|NUDT2_ARATH	A5C0V7_VITVI	VIT_200s0259g00200	WGD
maker-chr10-snap-gene-26.22	sp|Q8GUH1|PUB33_ARATH	F6H8A2_VITVI	VIT_210s0116g00430	WGD
maker-chr10-augustus-gene-26.4	sp|Q9VMD6|RETM_DROME	D7SZ28_VITVI	VIT_210s0116g00400	WGD
maker-chr10-augustus-gene-27.24	sp|Q94CD8|E134_ARATH	V4WA31_9ROSI		WGD
maker-chr10-snap-gene-27.9	sp|Q6DHR8|NGBR_DANRE	A0A060VRG4_ONCMY		WGD
maker-chr10-augustus-gene-27.26	sp|Q9LTM2|C71BL_ARATH	F6I2B0_VITVI	VIT_200s0508g00040	Dispersed
maker-chr10-snap-gene-27.12	sp|Q9FG72|OPT1_ARATH	F6I2B1_VITVI	VIT_200s0508g00050	WGD
maker-chr10-snap-gene-28.0	sp|Q96631|RDRP_BBV	D6W8S4_TRICA		WGD
maker-chr10-snap-gene-28.2	sp|Q93WV0|WRK20_ARATH	A5AXD5_VITVI	VIT_200s0463g00010	WGD
maker-chr10-snap-gene-28.3	sp|A6VTW1|UREG_MARMS	J0BGT0_ALCFA		Proximal
maker-chr10-augustus-gene-28.12	sp|O81263|KITH_ORYSJ	F6I2E4_VITVI	VIT_200s0592g00010	Dispersed
maker-chr10-snap-gene-28.8	sp|Q54PJ7|RA51C_DICDI	I3IX71_ORENI		WGD
maker-chr10-augustus-gene-28.13	sp|Q8S5M8|YIPL_ORYSJ	F6HDF2_VITVI	VIT_200s2871g00010	WGD
maker-chr10-augustus-gene-28.14	sp|O58221|LONB_PYRHO	A5AWI7_VITVI		Dispersed
maker-chr10-augustus-gene-29.0	sp|Q9FGK3|MO25N_ARATH	A0A061GP42_THECC	VIT_210s0405g00020	WGD
maker-chr10-augustus-gene-29.1	sp|Q9FGK4|B561J_ARATH	F6GZA8_VITVI	VIT_210s0405g00040	WGD
maker-chr10-augustus-gene-29.2	sp|O23492|INT4_ARATH	E0CNP2_VITVI	VIT_210s0405g00050	WGD
maker-chr10-snap-gene-29.28	sp|Q0CM45|PURA_ASPTN	A5AEQ9_VITVI	VIT_200s1356g00010	WGD
maker-chr10-augustus-gene-30.4	sp|Q8S9L6|CRK29_ARATH	D7TG07_VITVI	VIT_200s0429g00010	WGD
maker-chr10-snap-gene-30.26	sp|Q5A455|SEC23_CANAL	S2WME5_DELAC		Dispersed
maker-chr10-snap-gene-30.32	sp|F4K1J4|ATXR7_ARATH	F6HJJ6_VITVI	VIT_200s0429g00030	Dispersed
maker-chr10-augustus-gene-30.0	sp|Q7YRV4|RO52_BOVIN	A5C964_VITVI	VIT_200s0475g00020	WGD
maker-chr10-augustus-gene-30.1	sp|Q9SAK5|APL_ARATH	F6HD65_VITVI	VIT_200s0475g00030	WGD
maker-chr10-augustus-gene-30.2	sp|Q8GUN5|PHL1_ARATH	F6HD66_VITVI	VIT_200s0475g00040	WGD
maker-chr10-augustus-gene-30.3	sp|P92963|RAB1C_ARATH	D7U704_VITVI	VIT_200s0455g00010	WGD
maker-chr10-augustus-gene-31.21	sp|Q9LTT8|VCS_ARATH	F6GZB1_VITVI	VIT_200s0455g00020	WGD
maker-chr10-augustus-gene-31.22	sp|Q93ZX7|GAUT4_ARATH	D7SSZ1_VITVI	VIT_200s0455g00040	WGD
maker-chr10-augustus-gene-31.23	sp|Q9M0X5|CRK25_ARATH	F6H7Y7_VITVI	VIT_200s0748g00020	WGD
maker-chr10-snap-gene-31.50	sp|Q8S9L6|CRK29_ARATH	F6H7Y7_VITVI	VIT_200s0409g00050	WGD
maker-chr10-augustus-gene-31.25	sp|Q9M0X5|CRK25_ARATH	D7UE53_VITVI	VIT_200s0398g00060	WGD
maker-chr10-augustus-gene-31.26	sp|Q9ZR08|Y4230_ARATH	A5BND6_VITVI	VIT_200s0409g00040	WGD
maker-chr10-snap-gene-31.54	sp|Q9ZR08|Y4230_ARATH	F6H7Z0_VITVI		WGD
maker-chr10-snap-gene-31.55	sp|Q9T058|Y4119_ARATH	F6I7G8_VITVI	VIT_200s0398g00010	Tandem
maker-chr10-snap-gene-31.56	sp|O64781|Y1639_ARATH	F6I7G7_VITVI	VIT_200s2549g00010	Tandem
snap_masked-chr10-processed-gene-31.45	sp|Q9LRJ9|CRR38_ARATH	A0A067G7I5_CITSI	VIT_200s0366g00020	WGD
augustus_masked-chr10-processed-gene-32.4	sp|Q9ZT07|RKS1_ARATH	F6H801_VITVI	VIT_200s0374g00020	WGD
maker-chr10-augustus-gene-32.23	sp|Q9ZT07|RKS1_ARATH	A5ALK0_VITVI	VIT_200s0374g00030	WGD
augustus_masked-chr10-processed-gene-32.7	sp|Q9ZT07|RKS1_ARATH	A5ALK0_VITVI	VIT_200s0456g00040	WGD
maker-chr10-augustus-gene-32.26	sp|Q9ZT07|RKS1_ARATH	F6H801_VITVI	VIT_219s0014g04510	WGD
maker-chr10-snap-gene-32.27	sp|O65607|MSH3_ARATH	F6HP08_VITVI	VIT_200s0274g00010	WGD
maker-chr10-augustus-gene-32.21	sp|P0CV96|NES1_FRAVE	H6WBC5_VITVI	VIT_200s0372g00030	WGD
maker-chr10-snap-gene-33.17	sp|Q9M015|Y5161_ARATH	D7UE45_VITVI	VIT_200s0274g00050	WGD
maker-chr10-augustus-gene-33.0	sp|Q8GXT3|BH123_ARATH	D7SSM5_VITVI	VIT_200s0274g00070	WGD
maker-chr10-snap-gene-33.18	sp|Q6NQE2|FQRL1_ARATH	D7UE46_VITVI	VIT_200s0274g00080	WGD
maker-chr10-augustus-gene-33.3	sp|Q6NQE2|FQRL1_ARATH	D7UE46_VITVI	VIT_200s0274g00090	Tandem
maker-chr10-snap-gene-34.57	sp|Q8VYN2|VAP42_ARATH	D7UDP4_VITVI	VIT_200s0203g00040	WGD
maker-chr10-snap-gene-34.59	sp|P37399|ATPBM_DAUCA	F6I737_VITVI	VIT_200s0203g00050	WGD
snap_masked-chr10-processed-gene-34.41	sp|Q9M0Y6|DPNPM_ARATH	D7UDP6_VITVI	VIT_200s0203g00060	WGD
augustus_masked-chr10-processed-gene-34.2	sp|Q8GWP0|MYB39_ARATH	F6I738_VITVI	VIT_200s0203g00070	WGD
maker-chr10-snap-gene-34.56	sp|Q9XFK7|MFT_ARATH	A4GG74_VITVI	VIT_200s0203g00080	Dispersed
maker-chr10-augustus-gene-35.58	sp|Q55G83|ABKC_DICDI	F6I739_VITVI	VIT_200s0203g00100	WGD
maker-chr10-augustus-gene-35.59	sp|Q8BQH6|CDCP2_MOUSE	F6I739_VITVI		WGD
maker-chr10-snap-gene-35.36	sp|Q9SSE9|JMJ25_ARATH	D7UDQ2_VITVI	VIT_200s0203g00110	WGD
snap_masked-chr10-processed-gene-35.8	sp|A2BVM7|DNAA_PROM5	L9ZX41_9EURY		WGD
maker-chr10-augustus-gene-35.62	sp|Q6AWY3|GRF6_ORYSJ	F6I740_VITVI	VIT_200s0203g00120	WGD
augustus_masked-chr10-processed-gene-35.53	sp|Q9M0Y3|ENT3_ARATH	F6I741_VITVI	VIT_200s0203g00090	WGD
maker-chr10-augustus-gene-35.64	sp|Q9M0Y3|ENT3_ARATH	F6I741_VITVI	VIT_200s0203g00130	Tandem
maker-chr10-augustus-gene-35.60	sp|Q9ZR04|CCD61_ARATH	F6I744_VITVI	VIT_200s0203g00160	WGD
maker-chr10-augustus-gene-36.3	sp|Q9M815|PCR8_ARATH	D7UDQ8_VITVI	VIT_200s0203g00180	WGD
maker-chr10-augustus-gene-36.4	sp|Q4R7H4|NOSIP_MACFA	F6I745_VITVI	VIT_200s0203g00190	WGD
maker-chr10-augustus-gene-36.5	sp|Q41144|STC_RICCO	E3VWU0_VITVI	VIT_200s0181g00010	WGD
maker-chr10-augustus-gene-36.6	sp|Q87PC8|MATP_VIBPA	F6H7S7_VITVI		WGD
maker-chr10-augustus-gene-36.7	sp|Q75DJ3|THG1_ASHGO	A0A067FN52_CITSI		Dispersed
maker-chr10-augustus-gene-37.54	sp|Q570C0|TIR1_ARATH	F6H7S9_VITVI	VIT_200s0181g00040	WGD
maker-chr10-augustus-gene-37.55	sp|Q8GX77|FB316_ARATH	F6H7T1_VITVI	VIT_200s0181g00080	WGD
maker-chr10-augustus-gene-37.56	sp|Q5XII5|WAP53_RAT	F6H7T4_VITVI	VIT_200s0181g00090	WGD
maker-chr10-snap-gene-37.3	sp|Q8VDM6|HNRL1_MOUSE	E0CVX6_VITVI	VIT_200s0181g00100	Dispersed
maker-chr10-augustus-gene-38.11	sp|Q8GX77|FB316_ARATH	F6H7T4_VITVI		Proximal
maker-chr10-augustus-gene-38.12	sp|Q60525|WAP53_MESAU	A5AZP6_VITVI	VIT_200s0181g00120	WGD
maker-chr10-augustus-gene-38.13	sp|Q84MD8|FHYRK_ARATH	A5AZP7_VITVI	VIT_200s0181g00130	WGD
maker-chr10-augustus-gene-38.14	sp|Q84MD8|FHYRK_ARATH	A5AZP7_VITVI	VIT_200s0181g00140	WGD
maker-chr10-augustus-gene-38.15	sp|Q9LYZ2|FBL80_ARATH	F6H7T6_VITVI	VIT_200s0181g00150	WGD
maker-chr10-augustus-gene-38.16	sp|Q9LYZ2|FBL80_ARATH	A5BDL4_VITVI	VIT_200s0181g00170	WGD
maker-chr10-augustus-gene-38.8	sp|P27489|CB23_SOLLC	A5BW14_VITVI	VIT_200s0181g00180	WGD
maker-chr10-snap-gene-38.1	sp|O65418|APC4_ARATH	F6H7T8_VITVI	VIT_200s0181g00190	WGD
maker-chr10-augustus-gene-38.10	sp|O65418|APC4_ARATH	E0CVY8_VITVI		WGD
maker-chr10-augustus-gene-39.60	sp|P27489|CB23_SOLLC	A5BW14_VITVI	VIT_200s0181g00200	Proximal
augustus_masked-chr10-processed-gene-39.50	sp|O65418|APC4_ARATH	E0CVY8_VITVI	VIT_200s0181g00210	WGD
maker-chr10-augustus-gene-39.64	sp|C0SV51|CB60C_ARATH	F6H7U0_VITVI	VIT_200s0181g00220	WGD
maker-chr10-augustus-gene-39.66	sp|C0SV51|CB60C_ARATH	F6H7U0_VITVI		WGD
maker-chr10-augustus-gene-39.62	sp|O65426|LOL2_ARATH	E0CVZ1_VITVI	VIT_200s0181g00230	WGD
maker-chr10-snap-gene-39.9	sp|Q04031|RRP17_YEAST	F6H7U1_VITVI	VIT_200s0181g00240	WGD
maker-chr10-augustus-gene-39.63	sp|Q8L7L1|SPHK1_ARATH	F6H7U2_VITVI	VIT_200s0181g00250	WGD
maker-chr10-augustus-gene-40.0	sp|Q0D5G4|Y7633_ORYSJ	F6H7U3_VITVI		WGD
maker-chr10-augustus-gene-40.1	sp|Q0D5G4|Y7633_ORYSJ	F6H7U3_VITVI	VIT_200s0181g00260	WGD
maker-chr10-augustus-gene-40.4	sp|Q9S9T7|VP282_ARATH	A9PBK3_POPTR	VIT_200s0404g00080	WGD
maker-chr10-augustus-gene-40.5	sp|Q8C0D4|RHG12_MOUSE	F6H862_VITVI	VIT_200s0404g00050	WGD
maker-chr10-augustus-gene-40.6	sp|Q9FL69|AGD5_ARATH	E0CW29_VITVI	VIT_200s0404g00040	WGD
maker-chr10-snap-gene-40.60	sp|Q54WM0|T1843_DICDI	F6H860_VITVI	VIT_200s0404g00020	WGD
maker-chr10-snap-gene-40.54	sp|Q10NX8|BGAL6_ORYSJ	F6H859_VITVI	VIT_200s0404g00010	WGD
maker-chr10-augustus-gene-40.3	sp|B1M537|MIAA_METRJ	D7SSG0_VITVI	VIT_200s0301g00020	Dispersed
maker-chr10-augustus-gene-41.73	sp|A2YMP7|SCAM1_ORYSI	D7SSG1_VITVI	VIT_200s0301g00030	WGD
maker-chr10-snap-gene-41.84	sp|Q38945|DPNPH_ARATH	F6GYX9_VITVI	VIT_200s0301g00050	Dispersed
maker-chr10-snap-gene-41.86	sp|O80874|NDA2_ARATH	D7SSG5_VITVI	VIT_200s0301g00090	WGD
maker-chr10-augustus-gene-41.78	sp|Q9SXA6|ENDO1_ARATH	D7SSG6_VITVI	VIT_200s0301g00100	WGD
maker-chr10-augustus-gene-41.80	sp|Q8CJ69|BMPER_MOUSE	D7SSG8_VITVI	VIT_200s0301g00120	WGD
maker-chr10-snap-gene-41.82	sp|Q53FA7|QORX_HUMAN	A0A059CDS2_EUCGR		WGD
snap_masked-chr10-processed-gene-41.61	sp|A6QQF5|QORL2_BOVIN	F6GYY4_VITVI	VIT_209s0002g07820	WGD
snap_masked-chr10-processed-gene-41.62	sp|Q53FA7|QORX_HUMAN	C6TID4_SOYBN	VIT_200s0301g00180	WGD
augustus_masked-chr10-processed-gene-41.9	sp|Q53FA7|QORX_HUMAN	F6GYY4_VITVI	VIT_200s0301g00170	WGD
maker-chr10-snap-gene-42.92	sp|Q5AZT7|LONM_EMENI	F6I2J4_VITVI		WGD
maker-chr10-augustus-gene-42.3	sp|Q6FP41|TFB2_CANGA	A5BMX1_VITVI	VIT_200s0583g00010	WGD
maker-chr10-snap-gene-42.94	sp|Q940P5|TET19_ARATH	D7T5U3_VITVI	VIT_200s0583g00020	WGD
maker-chr10-augustus-gene-42.7	sp|Q6H5U3|DES1L_ORYSJ	F6HD78_VITVI	VIT_200s0583g00030	Dispersed
maker-chr10-augustus-gene-42.8	sp|C1L1P6|RPIA_LISMC	A5BMW9_VITVI	VIT_206s0004g06530	WGD
maker-chr10-augustus-gene-42.9	sp|Q6IV56|RN141_DANRE	A5BMW9_VITVI	VIT_200s0583g00040	WGD
maker-chr10-snap-gene-42.100	sp|Q64MU6|GLAA_BACFR	D7T5X6_VITVI	VIT_200s1397g00010	Dispersed
maker-chr10-snap-gene-42.103	sp|Q6R2K3|SRF3_ARATH	F6I2F3_VITVI	VIT_200s0776g00010	WGD
maker-chr10-snap-gene-42.96	sp|A5CB81|LIAS_VITVI	W9RNC4_9ROSA	VIT_200s0445g00020	WGD
maker-chr10-snap-gene-42.105	sp|Q9LSK9|Y5566_ARATH	F6I2C5_VITVI	VIT_200s0445g00040	WGD
maker-chr10-augustus-gene-43.58	sp|Q67T22|Y186_SYMTH	A5CB79_VITVI	VIT_210s0116g00630	WGD
maker-chr10-augustus-gene-43.59	sp|Q54X16|GID8_DICDI	F6GZ85_VITVI	VIT_210s0116g00670	WGD
maker-chr10-augustus-gene-43.56	sp|Q9FNI6|SM3L2_ARATH	F6GZ87_VITVI	VIT_210s0116g00700	WGD
maker-chr10-snap-gene-43.42	sp|O04084|SCP31_ARATH	D7SSX0_VITVI	VIT_210s0116g00740	WGD
augustus_masked-chr10-processed-gene-44.30	sp|Q96376|LIS_CLABR	F6I7J2_VITVI	VIT_200s0450g00010	WGD
maker-chr10-augustus-gene-45.58	sp|Q8RX86|AGAL2_ARATH	D7U6F9_VITVI	VIT_200s0375g00030	Dispersed
maker-chr10-augustus-gene-45.59	sp|Q8GY42|NAC25_ARATH	D7U6G0_VITVI	VIT_200s0375g00040	WGD
maker-chr10-augustus-gene-45.60	sp|Q93YV0|GES_ARATH	E5GAI0_VITVI	VIT_200s0375g00060	WGD
maker-chr10-augustus-gene-45.61	sp|O23887|ALDO1_MAIZE	D7TGA7_VITVI	VIT_200s0652g00020	WGD
maker-chr10-snap-gene-46.44	sp|Q94FN2|MOR1_ARATH	F6HJS2_VITVI	VIT_200s0652g00030	WGD
maker-chr10-augustus-gene-46.64	sp|F4JGZ1|MED16_ARATH	F6I7J3_VITVI	VIT_200s0586g00010	WGD
maker-chr10-snap-gene-46.41	sp|Q6PBY7|TPC13_DANRE	D7UE86_VITVI	VIT_200s0586g00020	WGD
maker-chr10-augustus-gene-46.69	sp|P24805|TSJT1_TOBAC	D7TYY3_VITVI	VIT_200s0586g00030	WGD
augustus_masked-chr10-processed-gene-46.56	sp|O24371|LOX31_SOLTU	F6H9C9_VITVI	VIT_200s0265g00170	WGD
maker-chr10-augustus-gene-46.70	sp|Q54QC0|MYBU_DICDI	F6H9C7_VITVI	VIT_200s0265g00120	WGD
maker-chr10-augustus-gene-47.47	sp|Q47HI9|DAPB_DECAR	F6H9C4_VITVI	VIT_200s0265g00090	WGD
maker-chr10-augustus-gene-47.48	sp|Q8VY10|UBC24_ARATH	D7T0D7_VITVI	VIT_200s0265g00070	WGD
maker-chr10-snap-gene-47.33	sp|Q9C920|KDSB_ARATH	D7T0D4_VITVI		WGD
snap_masked-chr10-processed-gene-47.25	sp|B2VFR1|URK_ERWT9	V4HNL3_9EURY		WGD
maker-chr10-augustus-gene-48.74	sp|A1AK01|SYC_PELPD	D7T0D3_VITVI	VIT_200s0265g00020	WGD
maker-chr10-augustus-gene-48.80	sp|Q9FNJ9|CA1P_ARATH	D7T0D2_VITVI	VIT_200s0265g00010	WGD
maker-chr10-snap-gene-48.64	sp|Q9SCW4|HFB2A_ARATH	D7TRW7_VITVI	VIT_210s0597g00050	WGD
maker-chr10-augustus-gene-48.76	sp|Q84JR3|PP334_ARATH	F6HRW8_VITVI	VIT_210s0597g00040	WGD
maker-chr10-snap-gene-48.71	sp|Q9ZPH2|GRS17_ARATH	F6HRW7_VITVI	VIT_210s0597g00030	WGD
maker-chr10-augustus-gene-48.82	sp|P04530|VG41_BPT4	F6HRW6_VITVI		Dispersed
maker-chr10-snap-gene-48.72	sp|P24805|TSJT1_TOBAC	D7TRW3_VITVI	VIT_210s0597g00010	WGD
maker-chr10-snap-gene-48.66				Dispersed
maker-chr10-snap-gene-48.73	sp|Q9ST69|RR5_SPIOL	F6HM24_VITVI	VIT_210s0003g00010	WGD
maker-chr10-augustus-gene-48.79	sp|P23283|DRPF_CRAPL	F6HJV8_VITVI	VIT_210s0003g00020	WGD
maker-chr10-augustus-gene-49.4	sp|Q9FZA4|DOF14_ARATH	F6HM25_VITVI	VIT_210s0003g00040	WGD
maker-chr10-snap-gene-49.26	sp|Q38741|SBP1_ANTMA	D7TJB9_VITVI	VIT_210s0003g00050	WGD
maker-chr10-augustus-gene-49.5	sp|Q84UC7|BAC1_ARATH	D7TJC0_VITVI	VIT_210s0003g00060	WGD
maker-chr10-snap-gene-49.33	sp|Q8VZD4|DEG15_ARATH	A5BEH1_VITVI		WGD
augustus_masked-chr10-processed-gene-49.15	sp|Q9FKW0|RNG1A_ARATH	D7TJC2_VITVI	VIT_210s0003g00080	WGD
maker-chr10-augustus-gene-49.8	sp|Q05349|12KD_FRAAN	A5BEH3_VITVI	VIT_210s0003g00090	WGD
maker-chr10-augustus-gene-49.9	sp|Q84VG7|FES1_ARATH	D7TJC5_VITVI	VIT_210s0003g00110	WGD
maker-chr10-snap-gene-49.30	sp|Q9C9Y8|Y3868_ARATH	D7TJC6_VITVI	VIT_210s0003g00120	WGD
maker-chr10-augustus-gene-50.0	sp|Q9SGN6|NSL1_ARATH	A5B2K6_VITVI	VIT_210s0003g00150	WGD
maker-chr10-snap-gene-50.28	sp|Q8ZYN0|PIMT_PYRAE	D7TJD0_VITVI	VIT_210s0003g00170	Dispersed
maker-chr10-augustus-gene-50.2	sp|Q688X9|DI191_ORYSJ	A5B2K9_VITVI	VIT_210s0003g00180	WGD
maker-chr10-augustus-gene-50.1	sp|O49453|Y4844_ARATH	F6HM30_VITVI	VIT_210s0003g00190	WGD
maker-chr10-augustus-gene-50.4	sp|Q93ZJ3|NFD6_ARATH	F6HM31_VITVI		WGD
maker-chr10-augustus-gene-50.5	sp|Q6DR24|Y3795_ARATH	D7TJD4_VITVI	VIT_210s0003g00210	WGD
maker-chr10-augustus-gene-50.6	sp|Q96FS4|SIPA1_HUMAN	A5AJH7_VITVI	VIT_210s0003g00240	WGD
maker-chr10-augustus-gene-51.7	sp|Q9SD76|PHS2_ARATH	F6HM34_VITVI	VIT_210s0003g00250	WGD
maker-chr10-augustus-gene-51.5	sp|Q80Y75|DJB13_MOUSE	F6HM35_VITVI	VIT_210s0003g00260	WGD
maker-chr10-snap-gene-51.3	sp|Q9SGH2|MBD9_ARATH	A5B911_VITVI	VIT_210s0003g00270	WGD
maker-chr10-augustus-gene-51.12	sp|Q9ZSR7|TPT_ARATH	D7TJE0_VITVI	VIT_210s0003g00300	WGD
augustus_masked-chr10-processed-gene-51.57	sp|Q9SGP2|HSL1_ARATH	F6HM39_VITVI	VIT_210s0003g00330	WGD
maker-chr10-augustus-gene-52.64	sp|O49459|NAC73_ARATH	A5C117_VITVI	VIT_210s0003g00350	WGD
maker-chr10-augustus-gene-52.65	sp|Q94KB4|MLO9_ARATH	C6EWE7_VITVI	VIT_210s0003g00410	WGD
maker-chr10-snap-gene-52.46	sp|O23661|ARFC_ARATH	F6HM45_VITVI	VIT_210s0003g00420	WGD
maker-chr10-snap-gene-52.47	sp|C6TAY1|SOMT2_SOYBN	F6HM46_VITVI	VIT_210s0003g00430	WGD
maker-chr10-augustus-gene-52.69	sp|B6VJS4|ROMT_VITVI	A5HK00_VITVI	VIT_210s0003g00440	WGD
maker-chr10-augustus-gene-53.5	sp|B6VJS4|ROMT_VITVI	A5HK00_VITVI	VIT_210s0003g00460	Tandem
maker-chr10-augustus-gene-53.6	sp|B6VJS4|ROMT_VITVI	F6HM49_VITVI	VIT_210s0003g00470	WGD
maker-chr10-snap-gene-53.90	sp|B6VJS4|ROMT_VITVI	F6HM50_VITVI	VIT_210s0003g00480	WGD
maker-chr10-augustus-gene-53.0	sp|Q9P7W0|OPA3_SCHPO	D7TJF6_VITVI	VIT_210s0003g00490	WGD
maker-chr10-augustus-gene-53.1	sp|Q9SGQ0|VOZ1_ARATH	F6HM51_VITVI	VIT_210s0003g00500	WGD
maker-chr10-augustus-gene-53.8	sp|Q8LHP0|ELOF1_ORYSJ	V4UK53_9ROSI	VIT_210s0003g00510	WGD
maker-chr10-snap-gene-53.87	sp|Q6ZSB9|ZBT49_HUMAN	F6HM53_VITVI	VIT_210s0003g00520	Dispersed
maker-chr10-snap-gene-53.92	sp|Q9FJH0|RAA1F_ARATH	V4U796_9ROSI	VIT_210s0003g00550	WGD
maker-chr10-augustus-gene-53.10	sp|Q6X7J5|WOX8_ARATH	F6HM56_VITVI	VIT_210s0003g00560	WGD
maker-chr10-augustus-gene-53.11	sp|Q41253|RAC13_GOSHI	M1AQ97_SOLTU	VIT_210s0003g00570	WGD
maker-chr10-snap-gene-54.11	sp|Q9FJ40|GDL86_ARATH	D7TJG6_VITVI	VIT_210s0003g00600	WGD
maker-chr10-snap-gene-54.16	sp|Q9FJ41|GDL85_ARATH	F6HM59_VITVI	VIT_210s0003g00620	Tandem
maker-chr10-augustus-gene-54.49	sp|Q3IFD2|PDXA_PSEHT	D7TJG8_VITVI	VIT_210s0003g00630	WGD
maker-chr10-augustus-gene-54.52	sp|Q54EY1|DTD_DICDI	F6HM60_VITVI	VIT_210s0003g00640	WGD
maker-chr10-augustus-gene-54.53	sp|O22959|PER19_ARATH	F6HM61_VITVI	VIT_210s0003g00650	WGD
augustus_masked-chr10-processed-gene-54.5	sp|Q66JD1|ATPF1_XENTR	D7TJH1_VITVI	VIT_210s0003g00660	Dispersed
maker-chr10-snap-gene-55.30	sp|Q7XJL2|GLR31_ARATH	F6HM62_VITVI	VIT_210s0003g00680	WGD
maker-chr10-augustus-gene-55.37	sp|Q9LFN8|GLR26_ARATH	F6HM65_VITVI	VIT_210s0003g00700	WGD
maker-chr10-augustus-gene-55.38	sp|Q93YT1|GLR32_ARATH	F6HM65_VITVI	VIT_210s0003g00760	WGD
maker-chr10-augustus-gene-55.39	sp|Q9LFN8|GLR26_ARATH	F6HM65_VITVI	VIT_219s0014g01770	WGD
maker-chr10-augustus-gene-55.40	sp|Q7XJL2|GLR31_ARATH	A5B832_VITVI		WGD
maker-chr10-augustus-gene-55.41	sp|Q9LFN8|GLR26_ARATH	A5B832_VITVI	VIT_210s0003g00770	Tandem
maker-chr10-snap-gene-55.35	sp|Q93YT1|GLR32_ARATH	A5B541_VITVI	VIT_210s0003g00780	WGD
maker-chr10-augustus-gene-56.14	sp|Q8LGN0|GLR27_ARATH	F6HM67_VITVI	VIT_210s0003g00790	WGD
maker-chr10-augustus-gene-56.7	sp|Q9H5Z1|DHX35_HUMAN	D7TJH8_VITVI	VIT_210s0003g00810	WGD
maker-chr10-augustus-gene-56.8	sp|Q54F05|DHX8_DICDI	D7TJH8_VITVI	VIT_201s0010g02780	WGD
maker-chr10-augustus-gene-56.9	sp|Q54F05|DHX8_DICDI	D7TJH8_VITVI		WGD
snap_masked-chr10-processed-gene-56.59	sp|Q9URX8|NG06_SCHPO	F6HM70_VITVI	VIT_210s0003g00820	WGD
maker-chr10-snap-gene-56.2	sp|Q9SF32|IQD1_ARATH	D7TJI1_VITVI	VIT_210s0003g00860	WGD
maker-chr10-augustus-gene-56.12	sp|Q8GYB1|NUD15_ARATH	F6HM72_VITVI	VIT_210s0003g00880	WGD
augustus_masked-chr10-processed-gene-56.22	sp|Q8GYB1|NUD15_ARATH	F6HM72_VITVI		WGD
augustus_masked-chr10-processed-gene-57.0	sp|P93162|CHLI_SOYBN	M1CJ42_SOLTU	VIT_210s0003g00890	WGD
maker-chr10-augustus-gene-57.14	sp|O80467|SDT_ARATH	D7TJI5_VITVI	VIT_210s0003g00900	WGD
maker-chr10-snap-gene-57.16	sp|P16128|Y4849_ARATH	F6HM74_VITVI	VIT_210s0003g00910	WGD
maker-chr10-snap-gene-59.73	sp|Q6NMR9|GDL84_ARATH	D7TJI7_VITVI	VIT_210s0003g00960	WGD
maker-chr10-augustus-gene-59.0	sp|Q55CI8|HELCL_DICDI	A5CA28_VITVI		WGD
maker-chr10-snap-gene-59.67	sp|P51850|PDC1_PEA	D7TJI9_VITVI	VIT_210s0003g00990	WGD
maker-chr10-augustus-gene-59.3	sp|P46487|MDHM_EUCGU	Q9M6B3_VITVI	VIT_210s0003g01000	WGD
maker-chr10-augustus-gene-59.4	sp|Q38894|GDL13_ARATH	F6HM79_VITVI		WGD
augustus_masked-chr10-processed-gene-59.17	sp|Q9FJ45|GDL83_ARATH	F6HM79_VITVI	VIT_210s0003g01010	WGD
maker-chr10-augustus-gene-60.70	sp|O49523|DSEL_ARATH	F6HM82_VITVI	VIT_210s0003g01040	WGD
maker-chr10-augustus-gene-60.67	sp|Q9LI74|CHUP1_ARATH	F6HM83_VITVI	VIT_210s0003g01050	WGD
snap_masked-chr10-processed-gene-60.29	sp|Q9R1S7|MRP6_MOUSE	F6HM84_VITVI	VIT_210s0003g01060	WGD
maker-chr10-augustus-gene-60.71	sp|Q8VY22|TBL38_ARATH	F6HM85_VITVI	VIT_210s0003g01070	WGD
maker-chr10-snap-gene-60.3	sp|Q9LP37|RK34_ARATH	D7TJJ7_VITVI	VIT_210s0003g01080	WGD
maker-chr10-augustus-gene-60.72	sp|A2XQE8|SAG39_ORYSI	F6HM87_VITVI	VIT_210s0003g01100	WGD
maker-chr10-snap-gene-60.8	sp|Q5SXM2|SNPC4_HUMAN	K9Y2Q9_STAC7		WGD
maker-chr10-augustus-gene-60.74	sp|A8MX34|KR291_HUMAN	D7TJK1_VITVI	VIT_210s0003g01120	WGD
maker-chr10-augustus-gene-60.75	sp|Q9CAG5|PUB7_ARATH	F6HM89_VITVI	VIT_210s0003g01130	WGD
maker-chr10-snap-gene-60.15	sp|Q94CD5|ATG7_ARATH	F6HM90_VITVI	VIT_210s0003g01150	Dispersed
augustus_masked-chr10-processed-gene-61.1	sp|Q9XEF0|BH051_ARATH	F6H459_VITVI	VIT_210s0003g01160	WGD
maker-chr10-snap-gene-61.50	sp|Q05758|ILV5_ARATH	F6HM93_VITVI	VIT_210s0003g01180	WGD
maker-chr10-augustus-gene-61.61	sp|Q05758|ILV5_ARATH	M5X0L5_PRUPE	VIT_210s0003g01190	Dispersed
augustus_masked-chr10-processed-gene-61.3	sp|Q66IW8|BRF2_XENLA	D7TJK6_VITVI	VIT_210s0003g01200	WGD
augustus_masked-chr10-processed-gene-61.4	sp|Q9SZN7|HIP26_ARATH	D7TJK8_VITVI	VIT_210s0003g01220	WGD
maker-chr10-snap-gene-61.54	sp|P53118|ROG1_YEAST	A5ARF5_VITVI	VIT_210s0003g01230	WGD
maker-chr10-augustus-gene-61.66	sp|Q96453|1433D_SOYBN	D7TJL0_VITVI	VIT_210s0003g01240	WGD
maker-chr10-augustus-gene-61.67	sp|O49813|OLEE1_BETPN	D7TJL1_VITVI	VIT_210s0003g01250	WGD
maker-chr10-snap-gene-61.58	sp|Q6AWX6|SCAR1_ARATH	F6HM96_VITVI	VIT_210s0003g01270	WGD
maker-chr10-augustus-gene-62.55	sp|Q9LJG8|ASIL2_ARATH	A5ANU5_VITVI	VIT_210s0003g01300	WGD
augustus_masked-chr10-processed-gene-62.45	sp|Q05609|CTR1_ARATH	F6HMA1_VITVI	VIT_210s0003g01350	WGD
snap_masked-chr10-processed-gene-62.31	sp|P25776|ORYA_ORYSJ	F6HMA2_VITVI	VIT_210s0003g01360	WGD
maker-chr10-augustus-gene-62.54	sp|P0DI02|FBK10_ARATH	D7TJM1_VITVI	VIT_210s0003g01370	WGD
augustus_masked-chr10-processed-gene-63.5	sp|Q700D9|MYBF_ARATH	A5ACW9_VITVI	VIT_210s0003g01380	WGD
maker-chr10-snap-gene-63.52	sp|Q9SJI9|PCO4_ARATH	D7TJM3_VITVI	VIT_210s0003g01390	WGD
snap_masked-chr10-processed-gene-63.25	sp|Q5GH56|XKR7_RAT	G1Q616_MYOLU		WGD
maker-chr10-augustus-gene-63.1	sp|C0LGK9|Y2242_ARATH	F6HMA6_VITVI	VIT_210s0003g01430	WGD
maker-chr10-snap-gene-64.31	sp|Q9UKF5|ADA29_HUMAN	D7TJM9_VITVI	VIT_210s0003g01440	WGD
maker-chr10-augustus-gene-64.22	sp|Q94C70|NAT2_ARATH	A0A022QJI1_ERYGU	VIT_210s0003g01460	WGD
maker-chr10-snap-gene-64.40	sp|Q8W486|Y1491_ARATH	D7TJN2_VITVI	VIT_210s0003g01470	WGD
maker-chr10-snap-gene-64.35	sp|Q39011|KSG7_ARATH	D7TJN3_VITVI	VIT_210s0003g01480	WGD
snap_masked-chr10-processed-gene-64.72	sp|C0LGU5|Y5457_ARATH	D7TJN4_VITVI	VIT_210s0003g01490	WGD
snap_masked-chr10-processed-gene-64.73	sp|C0LGU5|Y5457_ARATH	D7TJN4_VITVI		WGD
maker-chr10-augustus-gene-64.27	sp|Q91T40|LAP_LSDV	F6HMA8_VITVI	VIT_210s0003g01500	WGD
maker-chr10-snap-gene-64.39	sp|P42795|RL111_ARATH	M4DZP3_BRARP	VIT_210s0003g01520	WGD
maker-chr10-snap-gene-65.11	sp|Q8L4E7|BP73_ORYSJ	D7TJN8_VITVI	VIT_210s0003g01530	WGD
maker-chr10-snap-gene-65.8	sp|Q9SN39|PP320_ARATH	F6HMB0_VITVI	VIT_210s0003g01540	WGD
maker-chr10-augustus-gene-65.4	sp|Q8LPK5|CESA8_ARATH	D7TJP0_VITVI	VIT_210s0003g01560	WGD
maker-chr10-snap-gene-65.16	sp|Q6PE01|SNR40_MOUSE	F6HMB2_VITVI	VIT_210s0003g01570	WGD
maker-chr10-augustus-gene-65.1	sp|Q9LPW3|SCRM2_ARATH	D7TJP3_VITVI	VIT_210s0003g01590	WGD
maker-chr10-augustus-gene-65.2	sp|Q9LP56|WRK65_ARATH	D7TJP4_VITVI	VIT_210s0003g01600	WGD
snap_masked-chr10-processed-gene-66.23	sp|P28347|TEAD1_HUMAN	D7TJP6_VITVI	VIT_210s0003g01630	WGD
maker-chr10-augustus-gene-66.76	sp|Q94EG6|Y5224_ARATH	D7TJP7_VITVI	VIT_210s0003g01640	WGD
maker-chr10-snap-gene-66.69	sp|Q9LMI0|TPS7_ARATH	F6HMB8_VITVI	VIT_210s0003g01680	WGD
maker-chr10-augustus-gene-67.62	sp|P35402|ERD2A_ARATH	D7TJQ1_VITVI	VIT_205s0029g00180	WGD
maker-chr10-augustus-gene-67.63	sp|P35402|ERD2A_ARATH	D7TJQ1_VITVI	VIT_210s0003g01700	WGD
snap_masked-chr10-processed-gene-67.15	sp|Q4V8W7|UBTD1_DANRE	D7TJQ2_VITVI	VIT_210s0003g01710	WGD
augustus_masked-chr10-processed-gene-67.55	sp|F4JRP0|STIL3_ARATH	F6HMC0_VITVI	VIT_210s0003g01720	WGD
maker-chr10-augustus-gene-67.64	sp|Q31R18|GPMI_SYNE7	D7TJQ5_VITVI	VIT_210s0003g01740	WGD
augustus_masked-chr10-processed-gene-68.44	sp|Q94J16|HFA4B_ORYSJ	F6HMC3_VITVI	VIT_210s0003g01770	WGD
maker-chr10-snap-gene-68.55	sp|Q9ZV88|BEH4_ARATH	F6HMC5_VITVI	VIT_210s0003g01790	WGD
maker-chr10-augustus-gene-68.64	sp|Q9URW6|YIE2_SCHPO	F6HMC6_VITVI	VIT_210s0003g01800	WGD
maker-chr10-snap-gene-68.56	sp|Q40746|NIP11_ORYSJ	D7TJR3_VITVI	VIT_210s0003g01830	WGD
maker-chr10-augustus-gene-68.62	sp|Q9FXF2|RKF1_ARATH	V4UKF7_9ROSI	VIT_210s0003g01860	WGD
maker-chr10-augustus-gene-69.59	sp|Q9FXF2|RKF1_ARATH	F6HMD0_VITVI	VIT_210s0003g01850	WGD
augustus_masked-chr10-processed-gene-69.55	sp|Q9FXF2|RKF1_ARATH	F6HMD0_VITVI	VIT_214s0006g02030	WGD
maker-chr10-augustus-gene-69.61	sp|Q9FXF2|RKF1_ARATH	F6HMD0_VITVI	VIT_219s0014g00510	WGD
maker-chr10-augustus-gene-69.62	sp|Q9FXF2|RKF1_ARATH	F6HMD0_VITVI	VIT_210s0003g01890	WGD
maker-chr10-augustus-gene-69.63	sp|Q9FXF2|RKF1_ARATH	F6HMD2_VITVI	VIT_210s0003g01880	WGD
maker-chr10-augustus-gene-69.64	sp|C0LGE0|Y1765_ARATH	F6HMD2_VITVI	VIT_210s0003g01900	WGD
maker-chr10-augustus-gene-70.31	sp|C0LGE0|Y1765_ARATH	F6HMD4_VITVI	VIT_210s0003g01920	WGD
maker-chr10-augustus-gene-70.33	sp|Q9CWU2|ZDH13_MOUSE	F6HMD4_VITVI		WGD
maker-chr10-augustus-gene-70.34	sp|C0LGE0|Y1765_ARATH	A5BAX3_VITVI	VIT_210s0003g02000	WGD
maker-chr10-augustus-gene-71.0	sp|C0LGE0|Y1765_ARATH	F6HMD4_VITVI	VIT_210s0003g01960	WGD
maker-chr10-augustus-gene-71.1		Q5K8A2_CRYNJ		WGD
maker-chr10-augustus-gene-71.2	sp|C0LGE0|Y1765_ARATH	M5X004_PRUPE	VIT_210s0003g01980	WGD
maker-chr10-augustus-gene-71.3	sp|Q9ASQ6|Y1972_ARATH	F6HMD8_VITVI	VIT_205s0062g01100	WGD
maker-chr10-augustus-gene-71.4	sp|Q9ASQ6|Y1972_ARATH	F6HMD8_VITVI	VIT_210s0003g01990	WGD
maker-chr10-augustus-gene-71.5	sp|C0LGN2|Y3148_ARATH	F6HMD4_VITVI	VIT_210s0003g01940	WGD
maker-chr10-snap-gene-71.70	sp|C0LGE0|Y1765_ARATH	F6HMD9_VITVI	VIT_209s0070g00850	WGD
maker-chr10-snap-gene-72.24	sp|Q9ASQ6|Y1972_ARATH	D7TJT1_VITVI	VIT_210s0003g02010	WGD
maker-chr10-augustus-gene-72.1	sp|Q9ASQ6|Y1972_ARATH	D7TSV8_VITVI	VIT_210s0003g02015	Proximal
maker-chr10-augustus-gene-72.2	sp|C0LGE0|Y1765_ARATH	F6HME0_VITVI		WGD
maker-chr10-snap-gene-72.25	sp|C0LGE0|Y1765_ARATH	F6HME0_VITVI	VIT_210s0003g02020	WGD
snap_masked-chr10-processed-gene-72.43	sp|Q9C7N2|CAD1_ARATH	D7TJT3_VITVI	VIT_210s0003g02030	WGD
maker-chr10-snap-gene-72.27	sp|Q93VV5|PTR16_ARATH	D7TJT3_VITVI	VIT_214s0060g00220	WGD
maker-chr10-augustus-gene-72.8	sp|Q3ZB90|KBTBC_DANRE	D7TJT4_VITVI	VIT_210s0003g02040	WGD
maker-chr10-augustus-gene-72.9	sp|O04147|CPD_ARATH	D7TJT5_VITVI	VIT_210s0003g02050	WGD
snap_masked-chr10-processed-gene-72.49	sp|Q7N0C2|GLNE_PHOLL	A0A016XEN1_9BURK		Dispersed
maker-chr10-snap-gene-73.0	sp|Q40168|AG_SOLLC	D1MDP5_VITVI		WGD
maker-chr10-augustus-gene-73.10	sp|Q9FK75|GDL82_ARATH	D7TJU0_VITVI	VIT_210s0003g02090	WGD
maker-chr10-augustus-gene-73.11	sp|Q9C7N4|GDL15_ARATH	F6HME1_VITVI	VIT_210s0003g02100	WGD
maker-chr10-augustus-gene-73.12	sp|Q9C7N4|GDL15_ARATH	F6HME2_VITVI	VIT_210s0003g02110	WGD
maker-chr10-augustus-gene-73.13	sp|Q9FK75|GDL82_ARATH	D7TJU3_VITVI	VIT_210s0003g02120	WGD
maker-chr10-augustus-gene-74.6	sp|B7HEI8|SECA_BACC4	A5BXI4_VITVI	VIT_210s0003g02130	WGD
maker-chr10-augustus-gene-74.7	sp|O94714|SPT2_SCHPO	A5BXI5_VITVI	VIT_210s0003g02140	Tandem
augustus_masked-chr10-processed-gene-74.9	sp|Q9SYM4|TPS1_ARATH	F6HME4_VITVI	VIT_210s0003g02150	WGD
maker-chr10-snap-gene-74.15	sp|Q9SYM4|TPS1_ARATH	F6HME5_VITVI		WGD
maker-chr10-augustus-gene-74.4	sp|Q9SYM4|TPS1_ARATH	F6HME5_VITVI	VIT_210s0003g02160	WGD
maker-chr10-augustus-gene-74.5	sp|Q9ZSP5|AIR3_ARATH	F6HME6_VITVI	VIT_210s0003g02170	WGD
maker-chr10-augustus-gene-75.66	sp|Q8L6Z7|EXO1_ARATH	F6HME7_VITVI	VIT_210s0003g02180	WGD
maker-chr10-augustus-gene-75.67	sp|Q8L6Z7|EXO1_ARATH	A0A059CCW5_EUCGR		WGD
maker-chr10-snap-gene-75.53	sp|A2WR31|SWT2A_ORYSI	D7TJV0_VITVI	VIT_210s0003g02190	WGD
maker-chr10-augustus-gene-75.62	sp|Q93V84|FLXL1_ARATH	A5B941_VITVI	VIT_210s0003g02200	WGD
maker-chr10-augustus-gene-75.64	sp|Q2V3H0|PP322_ARATH	D7TJV2_VITVI	VIT_210s0003g02210	WGD
maker-chr10-snap-gene-75.58	sp|Q9ZSP5|AIR3_ARATH	A5BS96_VITVI	VIT_210s0003g02220	WGD
maker-chr10-augustus-gene-75.65	sp|Q93YS6|GTE9_ARATH	D7TJV4_VITVI	VIT_210s0003g02240	WGD
maker-chr10-snap-gene-75.60	sp|O23252|IF4E1_ARATH	F6HMF0_VITVI	VIT_210s0003g02250	WGD
maker-chr10-snap-gene-76.0	sp|D4N501|DIOX2_PAPSO	A5B476_VITVI	VIT_210s0003g02330	WGD
maker-chr10-snap-gene-77.25	sp|Q39224|SRG1_ARATH	A5AIU6_VITVI	VIT_210s0003g02300	WGD
maker-chr10-augustus-gene-79.0	sp|Q39224|SRG1_ARATH	D7TJX3_VITVI	VIT_210s0003g02410	WGD
maker-chr10-snap-gene-79.19	sp|P35694|XTH2_SOYBN	F6HMF5_VITVI	VIT_210s0003g02440	WGD
maker-chr10-snap-gene-79.22	sp|Q39224|SRG1_ARATH	D7TJX5_VITVI	VIT_210s0003g02450	WGD
maker-chr10-snap-gene-79.21	sp|Q39224|SRG1_ARATH	A5BRW6_VITVI		WGD
maker-chr10-snap-gene-80.46	sp|Q8LG58|XTH16_ARATH	F6HMF7_VITVI	VIT_210s0003g02480	WGD
maker-chr10-augustus-gene-80.50	sp|Q39224|SRG1_ARATH	D7TJX9_VITVI	VIT_210s0003g02490	WGD
augustus_masked-chr10-processed-gene-80.57	sp|Q39224|SRG1_ARATH	A5BQ49_VITVI	VIT_210s0003g02510	WGD
maker-chr10-augustus-gene-80.48	sp|Q9M0M2|AB9B_ARATH	F6HMG0_VITVI	VIT_210s0003g02540	WGD
augustus_masked-chr10-processed-gene-81.44	sp|Q5ZLR6|ARHG6_CHICK	D7TJY4_VITVI	VIT_210s0003g02590	WGD
maker-chr10-augustus-gene-81.53	sp|Q8IID4|DYHC2_PLAF7	F6HMG5_VITVI	VIT_210s0003g02610	Dispersed
maker-chr10-augustus-gene-81.56	sp|Q9SRE4|UGAL2_ARATH	D7TJY5_VITVI	VIT_210s0003g02620	WGD
maker-chr10-snap-gene-82.37	sp|Q8ZN42|HSCA_SALTY	K0RVN0_THAOC		WGD
maker-chr10-snap-gene-82.39	sp|P49211|RL321_ARATH	I3NMP3_HEVBR	VIT_210s0003g02650	Dispersed
maker-chr10-snap-gene-82.40	sp|A5GI62|RIMM_SYNPW	D7TJY9_VITVI	VIT_210s0003g02660	WGD
maker-chr10-snap-gene-82.33	sp|Q6ZI17|OML2_ORYSJ	W1NU64_AMBTC	VIT_210s0003g02670	WGD
maker-chr10-snap-gene-82.42	sp|P55004|PHYE_IPONI	B9U4G5_VITVI	VIT_210s0003g02680	WGD
maker-chr10-snap-gene-82.34	sp|Q05D32|CTSL2_HUMAN	D7TJZ2_VITVI	VIT_210s0003g02690	WGD
maker-chr10-snap-gene-82.44	sp|P75520|PGSA_MYCPN	D7TJZ3_VITVI		Dispersed
maker-chr10-augustus-gene-83.43	sp|Q4KLU2|PRP39_XENLA	D7TJZ3_VITVI	VIT_210s0003g02700	WGD
maker-chr10-snap-gene-83.32	sp|Q94AL8|CRIM1_ARATH	D7TJZ4_VITVI		Dispersed
maker-chr10-augustus-gene-83.44	sp|Q8VYE5|E1312_ARATH	D7TJZ5_VITVI	VIT_210s0003g02720	WGD
maker-chr10-augustus-gene-83.45	sp|F4KHG6|CTPA1_ARATH	F6HMG8_VITVI	VIT_210s0003g02730	Dispersed
maker-chr10-augustus-gene-83.42	sp|Q91VX2|UBAP2_MOUSE	F6HMG9_VITVI	VIT_210s0003g02740	WGD
maker-chr10-augustus-gene-84.8	sp|A1JNE0|ZNTB_YERE8	F6HMH0_VITVI	VIT_210s0003g02750	Dispersed
maker-chr10-snap-gene-84.6	sp|Q940S5|COPZ1_ARATH	D7TJZ9_VITVI	VIT_210s0003g02760	WGD
maker-chr10-snap-gene-84.1	sp|P61732|PHS_BDEBA	D7TK00_VITVI	VIT_210s0003g02770	Dispersed
augustus_masked-chr10-processed-gene-84.58	sp|Q9ZW75|PMTJ_ARATH	F6HMH1_VITVI	VIT_210s0003g02780	WGD
maker-chr10-augustus-gene-84.10	sp|P56812|PDCD5_MOUSE	W9RM62_9ROSA	VIT_200s0163g00070	Dispersed
maker-chr10-augustus-gene-84.11	sp|O14737|PDCD5_HUMAN	A9PGX0_POPTR	VIT_210s0003g02790	Dispersed
maker-chr10-augustus-gene-84.12	sp|Q8VWJ2|WRK28_ARATH	A5BVH3_VITVI	VIT_210s0003g02810	WGD
maker-chr10-augustus-gene-84.13	sp|Q96PB1|CASD1_HUMAN	A5B2S3_VITVI	VIT_210s0003g02830	Dispersed
maker-chr10-augustus-gene-84.14	sp|O49726|PUP9_ARATH	F6HMH3_VITVI	VIT_210s0003g02840	WGD
maker-chr10-snap-gene-85.36	sp|O49726|PUP9_ARATH	F6HMH4_VITVI	VIT_210s0003g02850	WGD
maker-chr10-augustus-gene-85.42	sp|Q6AY85|ALG14_RAT	D7TK10_VITVI	VIT_210s0003g02860	WGD
maker-chr10-augustus-gene-85.41	sp|Q0WVX5|SSY4_ARATH	D7TK12_VITVI	VIT_210s0003g02880	WGD
augustus_masked-chr10-processed-gene-85.7	sp|P27495|CB24_TOBAC	A0A059CCL0_EUCGR	VIT_210s0003g02900	WGD
maker-chr10-snap-gene-86.39	sp|Q9FL28|FLS2_ARATH	V9Q689_VITVI	VIT_210s0003g02910	WGD
maker-chr10-augustus-gene-86.43	sp|P52409|E13B_WHEAT	F6HMI2_VITVI	VIT_210s0003g02960	WGD
maker-chr10-snap-gene-86.38	sp|Q9CQU8|IMP1L_MOUSE	F6HMI5_VITVI	VIT_210s0003g02990	WGD
maker-chr10-augustus-gene-87.44	sp|Q9FEG2|TOM1_ARATH	D7TK24_VITVI	VIT_210s0003g03010	Dispersed
maker-chr10-augustus-gene-87.47	sp|Q9SIT5|CHX15_ARATH	F6HMI6_VITVI	VIT_210s0003g03030	WGD
maker-chr10-augustus-gene-88.1	sp|P52410|KASC1_ARATH	F6HMJ0_VITVI	VIT_210s0003g03070	WGD
maker-chr10-snap-gene-88.56	sp|Q43704|MCM31_MAIZE	D7TK30_VITVI	VIT_210s0003g03080	WGD
maker-chr10-snap-gene-88.61	sp|Q8GWI5|Y4826_ARATH	A5BGW4_VITVI	VIT_210s0003g03110	Dispersed
snap_masked-chr10-processed-gene-88.39	sp|E0ZS47|UREG_ORYSI	A5BGW5_VITVI	VIT_210s0003g03120	Dispersed
snap_masked-chr10-processed-gene-88.45	sp|Q0WPS2|B561M_ARATH	A5BGW6_VITVI	VIT_210s0003g03125	WGD
maker-chr10-augustus-gene-88.7	sp|Q9ATF5|RL18A_CASSA	M5WR32_PRUPE	VIT_210s0003g03130	Tandem
maker-chr10-augustus-gene-88.8	sp|Q9ATF5|RL18A_CASSA	M5WR32_PRUPE	VIT_210s0003g03150	Tandem
maker-chr10-augustus-gene-88.9	sp|Q8L9S1|R18AL_ARATH	A5AX92_VITVI	VIT_210s0003g03160	WGD
maker-chr10-augustus-gene-88.10	sp|P19950|RS141_MAIZE	D7TK38_VITVI	VIT_208s0007g03020	Dispersed
augustus_masked-chr10-processed-gene-89.43	sp|O49730|MRAY_ARATH	D7TK38_VITVI	VIT_210s0003g03180	Dispersed
maker-chr10-augustus-gene-89.65	sp|Q94A38|LRP6A_ARATH	D7TK39_VITVI	VIT_210s0003g03190	Dispersed
snap_masked-chr10-processed-gene-89.11	sp|Q51519|PHZB_PSECL	W0Z2A3_PSEAI		Dispersed
maker-chr10-augustus-gene-89.61	sp|Q9FKC8|MT799_ARATH	D7TK42_VITVI	VIT_210s0003g03220	WGD
maker-chr10-snap-gene-89.59	sp|Q8L5R3|TBCD_ARATH	F6HLR1_VITVI	VIT_210s0003g03230	Dispersed
maker-chr10-augustus-gene-89.62	sp|Q7XA06|SYT3_ARATH	D7TQM4_VITVI	VIT_210s0003g03240	WGD
maker-chr10-snap-gene-89.60	sp|A5U9Y3|RRAA_HAEIE	D7TK45_VITVI	VIT_210s0003g03250	WGD
maker-chr10-augustus-gene-90.45	sp|Q39128|KAT1_ARATH	Q946Y4_VITVI	VIT_210s0003g03270	WGD
maker-chr10-augustus-gene-90.46	sp|Q93Y37|MNS3_ARATH	F6HLR4_VITVI	VIT_210s0003g03280	WGD
maker-chr10-augustus-gene-90.47	sp|P49371|HUGA_DOLMA	D7TK51_VITVI	VIT_210s0003g03310	WGD
augustus_masked-chr10-processed-gene-91.2	sp|A8FRA1|ALR_SHESH	D7TK52_VITVI	VIT_210s0003g03320	WGD
maker-chr10-augustus-gene-91.10	sp|O75355|ENTP3_HUMAN	D7TK54_VITVI	VIT_210s0003g03340	WGD
maker-chr10-augustus-gene-91.11	sp|P40897|OPT1_YEAST	B9HZW1_POPTR	VIT_210s0003g03350	Dispersed
maker-chr10-augustus-gene-91.12	sp|Q9LS48|SG1_ARATH	D7TK56_VITVI	VIT_210s0003g03360	WGD
augustus_masked-chr10-processed-gene-91.6	sp|A2RU49|HYKK_HUMAN	D7TK57_VITVI	VIT_210s0003g03380	Tandem
maker-chr10-augustus-gene-91.16	sp|B9MEY7|PANC_ACIET	A5ANI8_VITVI	VIT_210s0003g03390	WGD
maker-chr10-augustus-gene-91.14	sp|P39123|PHSG_BACSU	D7TK59_VITVI	VIT_210s0003g03400	WGD
maker-chr10-augustus-gene-92.0	sp|A7Z4E1|MURE_BACA2	F6HLR7_VITVI	VIT_210s0003g03410	WGD
maker-chr10-snap-gene-92.5	sp|Q4FNS1|HEMH_PELUB	A5BNV1_VITVI	VIT_210s0003g03420	WGD
maker-chr10-augustus-gene-92.2	sp|P15847|TPPC5_PLAFA	D7TK62_VITVI	VIT_210s0003g03430	WGD
augustus_masked-chr10-processed-gene-92.11	sp|A9A624|TRM56_NITMS	D7TK63_VITVI	VIT_210s0003g03440	WGD
snap_masked-chr10-processed-gene-93.2	sp|B7GM52|ADDB_ANOFW	F2C6M2_STRSA		WGD
maker-chr10-augustus-gene-94.29	sp|Q9XG83|G2OX_PHACN	D7TK65_VITVI	VIT_210s0003g03490	WGD
maker-chr10-augustus-gene-94.30	sp|Q9CXW3|CYBP_MOUSE	D7TK67_VITVI	VIT_210s0003g03510	WGD
maker-chr10-augustus-gene-95.11	sp|Q8W3Z1|BAMS_BETPL	D7TK84_VITVI	VIT_210s0003g03520	WGD
augustus_masked-chr10-processed-gene-95.2	sp|Q8W3Z1|BAMS_BETPL	D7TK84_VITVI	VIT_210s0003g03660	Tandem
maker-chr10-augustus-gene-95.8	sp|B6EXY6|LUP4_ARATH	D7TK84_VITVI	VIT_210s0003g03530	WGD
maker-chr10-augustus-gene-95.9	sp|E2IUA6|TARS_KALDA	D7TK74_VITVI	VIT_210s0003g03560	WGD
maker-chr10-snap-gene-95.43	sp|Q764T8|LUPS_GLYGL	D7TK84_VITVI	VIT_210s0003g03600	Proximal
maker-chr10-snap-gene-96.29	sp|O67085|PHEA_AQUAE	F6HLS5_VITVI		WGD
maker-chr10-augustus-gene-97.0	sp|Q8W3Z1|BAMS_BETPL	D7TK84_VITVI	VIT_210s0003g03650	Proximal
maker-chr10-snap-gene-97.11	sp|O67085|PHEA_AQUAE	F6HLS5_VITVI		WGD
maker-chr10-snap-gene-97.13	sp|Q869Z4|PCKGM_DICDI	D7TK86_VITVI	VIT_210s0003g03670	WGD
augustus_masked-chr10-processed-gene-97.22	sp|Q8L868|E1311_ARATH	D7TK88_VITVI	VIT_210s0003g03690	WGD
maker-chr10-snap-gene-97.12	sp|O94805|ACL6B_HUMAN	A5BZ12_VITVI		WGD
maker-chr10-augustus-gene-99.36	sp|P82295|PROML_DROME	G7IP75_MEDTR		WGD
maker-chr10-snap-gene-99.28	sp|Q9C6Z0|FBK17_ARATH	A5BWU1_VITVI	VIT_210s0003g03730	WGD
snap_masked-chr10-processed-gene-99.23	sp|P34946|CPS1_PENJA	D7TK93_VITVI		WGD
maker-chr10-augustus-gene-99.37	sp|O64688|ODPB3_ARATH	F6HI27_VITVI	VIT_210s0003g03770	WGD
maker-chr10-snap-gene-100.21	sp|A9MKN7|YICR_SALAR	A5ACP7_VITVI	VIT_210s0003g03780	Dispersed
maker-chr10-augustus-gene-100.3	sp|Q8LBM2|TIF5A_ARATH	A5AT04_VITVI	VIT_210s0003g03790	WGD
maker-chr10-augustus-gene-100.4	sp|Q8LBM2|TIF5A_ARATH	A5AT04_VITVI	VIT_210s0003g03800	WGD
augustus_masked-chr10-processed-gene-100.13	sp|Q8LBM2|TIF5A_ARATH	D7TK99_VITVI	VIT_210s0003g03810	WGD
maker-chr10-augustus-gene-100.6	sp|Q8LBM2|TIF5A_ARATH	A5C909_VITVI	VIT_210s0003g03820	Tandem
maker-chr10-augustus-gene-101.7	sp|Q9LRR9|GLO1_ARATH	P93260_MESCR	VIT_210s0003g03830	WGD
maker-chr10-snap-gene-101.4	sp|P49610|STRH_STRPN	F6HLT2_VITVI	VIT_210s0003g03840	Dispersed
maker-chr10-augustus-gene-101.5	sp|Q9SEL7|DEGP5_ARATH	F6HLT3_VITVI	VIT_210s0003g03850	WGD
maker-chr10-augustus-gene-101.6	sp|P58223|Y4837_ARATH	F6HLT4_VITVI	VIT_210s0003g03860	WGD
maker-chr10-snap-gene-102.10	sp|Q9FNK4|OAT_ARATH	Q9FVJ2_VITVI	VIT_210s0003g03870	WGD
maker-chr10-snap-gene-102.11	sp|Q9FNK5|FB285_ARATH	F6HLT5_VITVI	VIT_210s0003g03880	WGD
maker-chr10-augustus-gene-102.29	sp|Q9C757|INT2_ARATH	D7TKB0_VITVI	VIT_210s0003g03930	WGD
maker-chr10-snap-gene-102.13	sp|Q9C7S7|ERO1_ARATH	F6HLT8_VITVI	VIT_210s0003g03950	Dispersed
maker-chr10-augustus-gene-103.31	sp|Q8TDW7|FAT3_HUMAN	A5C977_VITVI	VIT_210s0003g03960	WGD
maker-chr10-snap-gene-103.26	sp|Q67YS6|ALIS2_ARATH	D7TKB5_VITVI	VIT_210s0003g03980	WGD
maker-chr10-snap-gene-103.29				WGD
maker-chr10-snap-gene-104.19	sp|Q93VD3|CIPKN_ARATH	E3PZ12_VITVI	VIT_210s0003g04020	WGD
maker-chr10-snap-gene-104.20	sp|O18757|SCMC1_RABIT	F6HLU0_VITVI	VIT_210s0003g04030	WGD
maker-chr10-augustus-gene-104.31	sp|Q0WQ57|AUXI2_ARATH	D7TKC2_VITVI	VIT_210s0003g04050	WGD
maker-chr10-snap-gene-104.21	sp|O74545|YCV6_SCHPO	D7TKC4_VITVI	VIT_210s0003g04070	WGD
maker-chr10-augustus-gene-105.0	sp|P38534|GUNX_PRUPE	F6HLU3_VITVI	VIT_210s0003g04080	WGD
maker-chr10-snap-gene-105.16	sp|P93788|REMO_SOLTU	D7TKC6_VITVI	VIT_210s0003g04090	WGD
maker-chr10-augustus-gene-105.2	sp|A2X1A1|ARFF_ORYSI	F6HLU4_VITVI	VIT_210s0003g04100	WGD
augustus_masked-chr10-processed-gene-105.11	sp|F4IHY7|PTA12_ARATH	B9GJG1_POPTR	VIT_210s0003g04110	WGD
augustus_masked-chr10-processed-gene-106.5	sp|A7XDQ9|B3GTK_ARATH	F6HLU5_VITVI	VIT_210s0003g04120	WGD
maker-chr10-augustus-gene-106.2	sp|Q9C8G5|CSCLD_ARATH	F6HLU8_VITVI	VIT_210s0003g04180	WGD
maker-chr10-augustus-gene-108.0	sp|Q9FMP0|MD19A_ARATH	D7TKE4_VITVI	VIT_210s0003g04260	WGD
maker-chr10-snap-gene-109.0	sp|Q9LYP4|BAG3_ARATH	F6HLV4_VITVI	VIT_210s0003g04270	WGD
maker-chr10-augustus-gene-109.18	sp|Q8RXD4|BRCA1_ARATH	F6HLV5_VITVI		WGD
maker-chr10-snap-gene-109.4	sp|Q8RXD4|BRCA1_ARATH	F6HLV5_VITVI	VIT_210s0003g04280	WGD
maker-chr10-augustus-gene-109.21	sp|Q9JXE6|SYC_NEIMB	F6HLV6_VITVI	VIT_210s0003g04290	WGD
maker-chr10-augustus-gene-109.20	sp|Q9M0U9|SKI19_ARATH	A5ALT6_VITVI	VIT_210s0003g04300	WGD
maker-chr10-snap-gene-109.7	sp|O64682|PID_ARATH	A5C4C1_VITVI	VIT_210s0003g04320	WGD
maker-chr10-augustus-gene-110.13	sp|Q9FJU9|E1313_ARATH	F6HLV9_VITVI	VIT_210s0003g04340	WGD
maker-chr10-augustus-gene-110.14	sp|Q9SUI5|PSAK_ARATH	A5CAM0_VITVI	VIT_210s0003g04350	WGD
maker-chr10-augustus-gene-111.5	sp|Q6E7D1|DDB1_SOLCE	B9GJF7_POPTR	VIT_210s0003g04360	WGD
maker-chr10-augustus-gene-111.6	sp|Q6QNU4|DDB1_SOLLC	A0A067GJ31_CITSI		WGD
maker-chr10-snap-gene-111.4	sp|Q42093|AB2C_ARATH	D7TKF5_VITVI	VIT_210s0003g04390	WGD
maker-chr10-snap-gene-113.4	sp|Q9C8H0|AB12C_ARATH	D7TKG0_VITVI		WGD
maker-chr10-augustus-gene-113.18	sp|Q42093|AB2C_ARATH	D7TKG0_VITVI	VIT_210s0003g04460	WGD
maker-chr10-snap-gene-113.5	sp|Q42093|AB2C_ARATH	D7TKG0_VITVI	VIT_207s0005g04670	WGD
maker-chr10-augustus-gene-113.20	sp|Q9C8H0|AB12C_ARATH	F6HLW5_VITVI	VIT_210s0003g04397	WGD
maker-chr10-augustus-gene-113.21	sp|Q9C8H0|AB12C_ARATH	F6HLW5_VITVI		WGD
maker-chr10-snap-gene-113.6	sp|Q42093|AB2C_ARATH	F6HLW5_VITVI	VIT_210s0003g04450	WGD
maker-chr10-augustus-gene-113.25	sp|Q42093|AB2C_ARATH	F6HLW5_VITVI	VIT_210s0003g04470	WGD
maker-chr10-augustus-gene-114.13		F6HLW6_VITVI	VIT_210s0003g04480	WGD
maker-chr10-snap-gene-114.22	sp|Q9S9Q9|Y1044_ARATH	D7TKG3_VITVI	VIT_210s0003g04490	WGD
snap_masked-chr10-processed-gene-114.18	sp|Q5KXP1|COBS_GEOKA	J3N3T4_ORYBR		WGD
maker-chr10-snap-gene-114.23	sp|Q0J7N5|PPCS2_ORYSJ	F6HLW7_VITVI		WGD
maker-chr10-augustus-gene-114.11	sp|Q9C7A2|Y3236_ARATH	F6HLW7_VITVI	VIT_210s0003g04510	WGD
maker-chr10-augustus-gene-114.12	sp|Q318K9|TRUA_PROM9	A0A067L0S0_JATCU		WGD
maker-chr10-snap-gene-115.3	sp|Q6Z0E2|CCC1_ORYSJ	F6HLW8_VITVI	VIT_210s0003g04530	WGD
maker-chr10-augustus-gene-115.1	sp|Q2UVJ5|CCC1_ARATH	C6K6H2_VITVI		WGD
maker-chr10-augustus-gene-115.2	sp|Q84MA5|CAAT1_ARATH	F6HLW9_VITVI	VIT_210s0003g04540	WGD
maker-chr10-augustus-gene-116.0	sp|F4IIU4|AIR9_ARATH	D7TKH0_VITVI	VIT_210s0003g04560	WGD
maker-chr10-snap-gene-116.7	sp|F4IIU4|AIR9_ARATH	D7TKH0_VITVI		WGD
maker-chr10-snap-gene-117.13	sp|A9LNK9|CPSF_ARATH	F6HLX2_VITVI	VIT_210s0003g04600	WGD
maker-chr10-augustus-gene-117.8	sp|Q9M0V4|YAO_ARATH	D7TKH3_VITVI	VIT_210s0003g04610	WGD
maker-chr10-snap-gene-118.1	sp|Q84JP1|NFYA7_ARATH	D7TKH6_VITVI	VIT_210s0003g04650	WGD
maker-chr10-augustus-gene-119.8	sp|Q6AST1|HOX32_ORYSJ	Q5D1M3_POPTR	VIT_210s0003g04670	WGD
maker-chr10-augustus-gene-119.9	sp|O80831|BAM7_ARATH	F6HLX3_VITVI	VIT_210s0003g04710	Dispersed
maker-chr10-snap-gene-120.15	sp|Q2RFI9|MNMG_MOOTA	A5B8J6_VITVI		WGD
maker-chr10-augustus-gene-120.32	sp|C0LGQ5|GSO1_ARATH	A5B5R9_VITVI	VIT_210s0003g04830	WGD
augustus_masked-chr10-processed-gene-120.5	sp|C0LGQ5|GSO1_ARATH	A5B0Q4_VITVI	VIT_200s0658g00020	WGD
maker-chr10-augustus-gene-121.7	sp|Q8GS71|FRA1_ARATH	D7TKI8_VITVI	VIT_210s0003g04820	WGD
maker-chr10-snap-gene-121.0	sp|Q42371|ERECT_ARATH	F6HLX8_VITVI	VIT_210s0003g04760	WGD
maker-chr10-augustus-gene-122.17	sp|Q8GS71|FRA1_ARATH	D7TKI8_VITVI	VIT_210s0003g04812	Proximal
augustus_masked-chr10-processed-gene-122.3	sp|C0LGQ5|GSO1_ARATH	A5B0Q4_VITVI	VIT_212s0028g01950	WGD
maker-chr10-augustus-gene-122.19	sp|C0LGQ5|GSO1_ARATH	A5B5R9_VITVI	VIT_210s0003g04840	WGD
maker-chr10-augustus-gene-122.20	sp|C0LGP4|Y3475_ARATH	F6HLX9_VITVI	VIT_210s0003g04870	WGD
augustus_masked-chr10-processed-gene-122.6	sp|C0LGQ5|GSO1_ARATH	A5B5R9_VITVI	VIT_210s0003g04814	WGD
maker-chr10-snap-gene-123.18	sp|Q41014|FENR2_PEA	D7TKJ3_VITVI	VIT_210s0003g04880	WGD
maker-chr10-snap-gene-123.19	sp|Q9SD07|SSL4_ARATH	D7TKJ4_VITVI	VIT_210s0003g04890	WGD
maker-chr10-snap-gene-123.20	sp|Q9FVJ3|AGD12_ARATH	D7TKJ5_VITVI	VIT_210s0003g04900	WGD
maker-chr10-snap-gene-124.25	sp|Q8VYJ1|MENE_ARATH	D7TKJ9_VITVI	VIT_210s0003g04940	WGD
maker-chr10-snap-gene-124.26	sp|Q5BQN5|WAP_SOLLC	F6HLY1_VITVI	VIT_210s0003g04960	WGD
maker-chr10-augustus-gene-124.14	sp|Q54PM7|NAGK_DICDI	D7TKK1_VITVI	VIT_210s0003g04970	WGD
maker-chr10-augustus-gene-124.15	sp|Q54PM7|NAGK_DICDI	D7TKK1_VITVI		WGD
maker-chr10-snap-gene-124.28	sp|Q8RWE8|GGAP1_ARATH	F6HLY2_VITVI	VIT_210s0003g05000	WGD
maker-chr10-snap-gene-125.12	sp|Q9SA73|OLA1_ARATH	A0A072VFV5_MEDTR	VIT_210s0003g05020	WGD
maker-chr10-augustus-gene-125.3	sp|C0LGQ9|Y4294_ARATH	F6HLY4_VITVI	VIT_210s0003g05030	WGD
maker-chr10-snap-gene-125.15	sp|Q9SUC0|3HIDH_ARATH	D7TKK7_VITVI	VIT_210s0003g05040	WGD
maker-chr10-snap-gene-126.13	sp|Q9C5Q8|HEN1_ARATH	F6HLY7_VITVI	VIT_210s0003g05070	WGD
maker-chr10-augustus-gene-126.18	sp|Q8RY17|WAKLI_ARATH	F6HLY8_VITVI	VIT_210s0003g05080	WGD
maker-chr10-snap-gene-126.15	sp|Q9LN59|WAKLK_ARATH	F6HLY8_VITVI	VIT_218s0089g01150	WGD
maker-chr10-augustus-gene-126.20	sp|Q9LMP1|WAK2_ARATH	D7TKL1_VITVI	VIT_210s0003g05090	WGD
augustus_masked-chr10-processed-gene-127.11	sp|Q9LMN7|WAK5_ARATH	D7TKL1_VITVI	VIT_210s0003g05103	WGD
maker-chr10-augustus-gene-127.1	sp|Q6DYE4|Y1609_ARATH	F6HLY9_VITVI	VIT_210s0003g05110	WGD
maker-chr10-snap-gene-127.8	sp|Q8RY17|WAKLI_ARATH	A5BAM9_VITVI	VIT_210s0003g05121	WGD
maker-chr10-snap-gene-127.9	sp|Q9C9L5|WAKLH_ARATH	A5BXJ4_VITVI	VIT_210s0003g05123	WGD
maker-chr10-augustus-gene-128.4	sp|Q9LMN7|WAK5_ARATH	A5BXJ4_VITVI	VIT_210s0003g05130	WGD
maker-chr10-snap-gene-129.8	sp|Q8RY17|WAKLI_ARATH	F6HLZ1_VITVI	VIT_210s0003g05150	WGD
maker-chr10-augustus-gene-129.11	sp|Q9LMN7|WAK5_ARATH	F6HLZ1_VITVI	VIT_218s0041g00010	WGD
maker-chr10-augustus-gene-130.0	sp|Q9LMN7|WAK5_ARATH	F6HLZ1_VITVI	VIT_210s0003g05160	WGD
maker-chr10-augustus-gene-130.1	sp|Q5SF96|AAAP_ANAMM	F6HLZ2_VITVI		WGD
maker-chr10-snap-gene-131.1	sp|Q9C9L5|WAKLH_ARATH	A5BNN9_VITVI	VIT_218s0089g01140	WGD
maker-chr10-augustus-gene-132.3	sp|Q9LMN7|WAK5_ARATH	A5BNN9_VITVI	VIT_210s0003g05205	WGD
augustus_masked-chr10-processed-gene-132.7	sp|Q9LMP1|WAK2_ARATH	D7TKM4_VITVI	VIT_210s0003g05210	WGD
maker-chr10-snap-gene-133.2	sp|Q9SUC3|MS5_ARATH	F6HLZ3_VITVI	VIT_210s0003g05230	WGD
augustus_masked-chr10-processed-gene-133.18	sp|Q66PF4|CGT_FRAAN	D7TKN0_VITVI	VIT_210s0003g05270	WGD
maker-chr10-augustus-gene-134.47	sp|Q6VAF7|TBB5_GOSHI	M5VXY9_PRUPE	VIT_210s0003g05320	WGD
maker-chr10-augustus-gene-134.46	sp|O48916|FAH1_ARATH	A5C5V3_VITVI	VIT_210s0003g05370	WGD
maker-chr10-augustus-gene-135.0	sp|O48916|FAH1_ARATH	D7TKN6_VITVI	VIT_210s0003g05380	WGD
maker-chr10-augustus-gene-137.0	sp|Q94C59|PATL4_ARATH	F6HM05_VITVI	VIT_210s0003g05480	WGD
maker-chr10-snap-gene-137.5	sp|B5X582|TWIH_ARATH	D7TKP7_VITVI	VIT_210s0003g05490	WGD
maker-chr10-augustus-gene-139.29	sp|B5X582|TWIH_ARATH	D7TKQ5_VITVI	VIT_210s0003g05590	WGD
maker-chr10-snap-gene-140.12	sp|Q9SA78|COPE1_ARATH	D7TKQ8_VITVI	VIT_210s0003g05630	WGD
maker-chr10-augustus-gene-140.10	sp|Q9SA77|ARAE1_ARATH	D7TKQ9_VITVI	VIT_210s0003g05640	WGD
maker-chr10-snap-gene-140.15	sp|Q9M0N8|MZT1B_ARATH	D7TKR0_VITVI	VIT_210s0003g05660	WGD
maker-chr10-snap-gene-141.11	sp|Q9SA76|PPR64_ARATH	D7TKR1_VITVI	VIT_210s0003g05670	WGD
maker-chr10-snap-gene-141.10	sp|Q9LI74|CHUP1_ARATH	F6HM16_VITVI	VIT_210s0003g05680	WGD
maker-chr10-snap-gene-142.11	sp|Q9STE1|PP333_ARATH	M5VGQ2_PRUPE	VIT_206s0009g02740	WGD
maker-chr10-snap-gene-142.9	sp|Q9Y2H1|ST38L_HUMAN	D7TKR6_VITVI	VIT_210s0003g05720	WGD
maker-chr10-augustus-gene-143.20	sp|Q9SA80|WRK14_ARATH	A5C2H9_VITVI	VIT_210s0003g05740	WGD
maker-chr10-augustus-gene-144.0	sp|Q7Z9I2|YCP9_SCHPO	D7TKS1_VITVI	VIT_210s0003g05770	WGD
maker-chr10-augustus-gene-144.1	sp|B2S2I6|RL10_TREPS	Q83A89_COXBU		WGD
maker-chr10-snap-gene-145.19	sp|Q0WVM4|Y2239_ARATH	D7TKS5_VITVI	VIT_210s0003g05830	WGD
maker-chr10-snap-gene-145.20	sp|Q5PP70|NTM1_ARATH	F6HM23_VITVI	VIT_210s0003g05840	WGD
maker-chr10-augustus-gene-146.3	sp|Q9SA82|BH052_ARATH	F6I3G3_VITVI	VIT_210s0092g00030	WGD
maker-chr10-snap-gene-146.6	sp|A8GUQ4|SYGB_RICB8	D4GKN0_PANAM		WGD
maker-chr10-augustus-gene-146.4	sp|O80363|RK17_TOBAC	D7U8D4_VITVI	VIT_210s0092g00050	WGD
maker-chr10-snap-gene-146.9	sp|Q67XL4|Y3544_ARATH	D7U8D5_VITVI	VIT_210s0092g00060	WGD
maker-chr10-snap-gene-147.0	sp|I7C6E8|C7A52_PANGI	F6I3G5_VITVI	VIT_210s0092g00070	WGD
maker-chr10-augustus-gene-147.39	sp|Q9LXF4|PP384_ARATH	F6I3G7_VITVI		WGD
maker-chr10-augustus-gene-147.40	sp|Q9FI13|RPI4_ARATH	F6I3G7_VITVI	VIT_210s0092g00090	WGD
maker-chr10-snap-gene-148.20	sp|Q9SPE5|SNAG_ARATH	D7U8D8_VITVI	VIT_210s0092g00120	WGD
maker-chr10-augustus-gene-149.29	sp|Q9SV43|PLP7_ARATH	F6I3G9_VITVI	VIT_210s0092g00150	WGD
maker-chr10-snap-gene-149.28	sp|O64481|SBT25_ARATH	D7U8E2_VITVI	VIT_210s0092g00170	WGD
augustus_masked-chr10-processed-gene-150.4	sp|Q9S845|GONS3_ARATH	D7U8E5_VITVI	VIT_210s0092g00200	WGD
maker-chr10-snap-gene-151.9	sp|Q8GUI6|JMJ14_ARATH	F6I3H0_VITVI	VIT_210s0092g00210	WGD
maker-chr10-augustus-gene-151.15	sp|A7QC16|CSPL1_VITVI	V7AY74_PHAVU	VIT_210s0092g00220	WGD
maker-chr10-augustus-gene-151.16	sp|P94077|LSD1_ARATH	D7U8E8_VITVI	VIT_210s0092g00230	WGD
maker-chr10-snap-gene-151.13	sp|O04893|AGLU_SPIOL	F6I3H1_VITVI	VIT_210s0092g00240	WGD
maker-chr10-snap-gene-152.26	sp|O04893|AGLU_SPIOL	F6I3H2_VITVI	VIT_210s0092g00250	WGD
maker-chr10-augustus-gene-152.25	sp|O04931|AGLU_BETVU	F6I3H3_VITVI	VIT_210s0092g00260	WGD
augustus_masked-chr10-processed-gene-154.13	sp|F4JT76|VPS54_ARATH	F6I3H9_VITVI	VIT_210s0092g00350	WGD
maker-chr10-augustus-gene-154.46	sp|Q0WTY4|VPS2B_ARATH	D7U8F6_VITVI	VIT_210s0092g00360	WGD
maker-chr10-snap-gene-154.3	sp|A2VE02|JCAD_BOVIN	L7F0X1_9ACTO		WGD
maker-chr10-augustus-gene-155.22	sp|O48923|C71DA_SOYBN	D7U8F7_VITVI	VIT_210s0092g00370	WGD
maker-chr10-augustus-gene-156.2	sp|O48923|C71DA_SOYBN	F6I3I4_VITVI	VIT_210s0092g00480	WGD
maker-chr10-snap-gene-156.1	sp|O48923|C71DA_SOYBN	F6I3I7_VITVI	VIT_210s0092g00510	WGD
maker-chr10-augustus-gene-157.4	sp|C0LGH2|Y1561_ARATH	F6I3I9_VITVI	VIT_210s0092g00570	WGD
maker-chr10-augustus-gene-157.5	sp|C0LGH2|Y1561_ARATH	F6I3J1_VITVI	VIT_210s0092g00590	WGD
maker-chr10-augustus-gene-158.13	sp|P21440|MDR3_MOUSE	D7U8G8_VITVI	VIT_210s0092g00640	WGD
maker-chr10-augustus-gene-160.5	sp|Q9ZP16|CRK11_ARATH	F6I3J7_VITVI	VIT_210s0092g00690	WGD
maker-chr10-augustus-gene-161.13	sp|C0LGH2|Y1561_ARATH	F6H2Q1_VITVI	VIT_210s0092g00710	WGD
maker-chr10-augustus-gene-164.7	sp|C0LGH2|Y1561_ARATH	F6H2Q1_VITVI	VIT_200s0125g00090	WGD
maker-chr10-snap-gene-165.5	sp|C0LGH3|Y5614_ARATH	F6H2Q2_VITVI	VIT_210s0092g00520	WGD
maker-chr10-augustus-gene-165.3	sp|C0LGH2|Y1561_ARATH	F6H2Q2_VITVI	VIT_200s0125g00140	WGD
maker-chr10-augustus-gene-165.4	sp|C0LGH2|Y1561_ARATH	F6H2Q3_VITVI	VIT_200s0125g00150	WGD
maker-chr10-augustus-gene-166.6	sp|Q9FNP1|PEX1_ARATH	F6H2Q4_VITVI	VIT_200s0125g00170	WGD
maker-chr10-snap-gene-166.1				WGD
maker-chr10-augustus-gene-166.10	sp|P51638|CAV3_RAT	A0A091G0M4_9DELT		WGD
maker-chr10-snap-gene-166.4	sp|Q9FNP1|PEX1_ARATH	F6H2Q4_VITVI		WGD
maker-chr10-augustus-gene-166.12	sp|Q9FNP1|PEX1_ARATH	F6H2Q4_VITVI		WGD
augustus_masked-chr10-processed-gene-166.21	sp|Q9FNP1|PEX1_ARATH	F6H2Q4_VITVI		WGD
maker-chr10-augustus-gene-167.13	sp|Q55874|Y103_SYNY3	F6H2Q5_VITVI	VIT_200s0125g00180	WGD
maker-chr10-augustus-gene-167.12	sp|Q652J4|HAK13_ORYSJ	F6H2Q6_VITVI	VIT_200s0125g00190	WGD
maker-chr10-augustus-gene-168.0	sp|C0LGH3|Y5614_ARATH	F6H2Q8_VITVI	VIT_200s0125g00210	WGD
maker-chr10-augustus-gene-168.1	sp|C0LGH3|Y5614_ARATH	F6H2Q9_VITVI	VIT_210s0042g00600	WGD
maker-chr10-augustus-gene-169.0	sp|Q7Z569|BRAP_HUMAN	F6H2R1_VITVI	VIT_200s0125g00250	WGD
maker-chr10-snap-gene-170.9	sp|Q5VQ78|COB21_ORYSJ	E0CT98_VITVI	VIT_200s0125g00260	WGD
maker-chr10-augustus-gene-170.14	sp|Q9FKE6|CCT15_ARATH	F6H2R2_VITVI	VIT_200s0125g00270	WGD
maker-chr10-augustus-gene-170.15	sp|Q9SHE9|LBD4_ARATH	E0CTA1_VITVI	VIT_200s0125g00290	WGD
maker-chr10-augustus-gene-171.0	sp|Q9MAT0|PSD1B_ARATH	E0CUZ8_VITVI	VIT_200s0125g00320	WGD
maker-chr10-snap-gene-171.2	sp|P98094|CO3_EPTBU	E0CTB1_VITVI	VIT_200s0125g00420	WGD
maker-chr10-augustus-gene-173.4	sp|Q2QMH2|RHD31_ORYSJ	D7SM89_VITVI	VIT_209s0002g02200	WGD
maker-chr10-augustus-gene-173.5	sp|P93042|RHD3_ARATH	D7SM89_VITVI	VIT_210s0116g00810	WGD
maker-chr10-snap-gene-173.2	sp|Q9FKE9|RHD32_ARATH	A5C602_VITVI	VIT_210s0116g00930	WGD
maker-chr10-snap-gene-173.3	sp|A7HXL5|TRMFO_PARL1	A6NT49_9FIRM		WGD
maker-chr10-snap-gene-175.0	sp|P0C7H9|U17L7_HUMAN	A5C588_VITVI		WGD
maker-chr10-augustus-gene-176.12	sp|Q9FN04|AAP4_ARATH	F6GVJ1_VITVI	VIT_210s0116g01380	WGD
maker-chr10-augustus-gene-177.21	sp|Q9NDE8|MIPR_APLCA	F6GZ43_VITVI		WGD
maker-chr10-augustus-gene-178.1	sp|O88495|MTR1L_MOUSE	F6I1C2_VITVI		WGD
maker-chr10-augustus-gene-178.2	sp|B6YV15|VATB_THEON			WGD
maker-chr10-augustus-gene-178.4	sp|Q38967|AAP2_ARATH	F6H4D7_VITVI	VIT_207s0031g02440	WGD
maker-chr10-augustus-gene-179.15	sp|P40371|PP2C1_SCHPO	A5BLB5_VITVI		WGD
maker-chr10-augustus-gene-180.4	sp|Q47318|IUCC_ECOLX	F6GZF0_VITVI	VIT_200s0801g00020	WGD
augustus_masked-chr10-processed-gene-184.2	sp|O82380|PP175_ARATH	F6HIU2_VITVI	VIT_210s0042g01390	WGD
maker-chr10-snap-gene-187.12	sp|Q8L746|NPR3_ARATH	F6HIT9_VITVI	VIT_210s0042g01250	WGD
maker-chr10-augustus-gene-188.31	sp|C6L7U1|LIN1_LOTJA	F6HIT8_VITVI	VIT_210s0042g01240	WGD
maker-chr10-snap-gene-188.2	sp|Q24208|IF2G_DROME	K4AWS0_SOLLC	VIT_210s0042g01220	WGD
maker-chr10-snap-gene-188.4	sp|Q2JPS6|RBFA_SYNJB	M1HZP1_9PHYC		Singleton
maker-chr10-snap-gene-188.5	sp|Q9SHF3|AGO2_ARATH	F6HIT6_VITVI	VIT_210s0042g01180	WGD
snap_masked-chr10-processed-gene-189.9	sp|Q9SHF3|AGO2_ARATH	F6HIT4_VITVI	VIT_210s0042g01150	Tandem
maker-chr10-snap-gene-189.1	sp|O43155|FLRT2_HUMAN	F6HIT4_VITVI		WGD
snap_masked-chr10-processed-gene-190.9	sp|Q8TC41|RN217_HUMAN	F6HIT2_VITVI	VIT_210s0042g01130	WGD
augustus_masked-chr10-processed-gene-191.3	sp|Q8W245|ZIP10_ARATH	A5BCQ5_VITVI	VIT_210s0042g01100	WGD
maker-chr10-augustus-gene-192.2	sp|Q9FHE4|BRG1_ARATH	A5C0L0_VITVI	VIT_210s0042g01070	WGD
maker-chr10-snap-gene-192.4	sp|Q9RSS1|Y2053_DEIRA	M1UV50_CYAME		WGD
maker-chr10-augustus-gene-193.14	sp|Q0WPR4|SCP34_ARATH	D7TEY3_VITVI	VIT_210s0042g01050	WGD
maker-chr10-augustus-gene-193.15	sp|Q2QYH7|C14C2_ORYSJ	A5B4H3_VITVI	VIT_215s0021g01110	WGD
maker-chr10-augustus-gene-193.16	sp|Q9LV81|BRTL3_ARATH	A5BY73_VITVI	VIT_210s0042g01030	WGD
augustus_masked-chr10-processed-gene-193.26	sp|Q9FMX7|NIC2_ARATH	F6HIS6_VITVI	VIT_210s0042g01020	WGD
maker-chr10-augustus-gene-194.20	sp|Q2QYH7|C14C2_ORYSJ	A5B4H3_VITVI	VIT_210s0042g01010	Proximal
maker-chr10-augustus-gene-195.1	sp|Q8G6C6|DNAJ_BIFLO	D7TEX4_VITVI	VIT_210s0042g00960	WGD
maker-chr10-augustus-gene-196.24	sp|Q8GTQ9|SUCA1_SOLLC	D7TEX3_VITVI	VIT_210s0042g00950	WGD
maker-chr10-augustus-gene-196.25	sp|Q6ZL94|SUCA_ORYSJ	A5ATZ1_VITVI		WGD
maker-chr10-augustus-gene-196.26	sp|Q8GTQ9|SUCA1_SOLLC	D7TEX3_VITVI		WGD
maker-chr10-snap-gene-196.1	sp|Q9LU92|TGT4_ARATH	F6HIS4_VITVI	VIT_210s0042g00940	WGD
maker-chr10-augustus-gene-197.23	sp|P51070|THS2_VITVI	A5B2F6_VITVI	VIT_210s0042g00930	WGD
maker-chr10-augustus-gene-197.24	sp|P51070|THS2_VITVI	A5B2F6_VITVI	VIT_210s0042g00920	Tandem
maker-chr10-augustus-gene-197.25	sp|P51070|THS2_VITVI	A5B2F6_VITVI	VIT_210s0042g00910	Tandem
maker-chr10-augustus-gene-197.26	sp|P51070|THS2_VITVI	A5B2F6_VITVI	VIT_210s0042g00890	WGD
maker-chr10-snap-gene-197.4	sp|A5C9M2|THS5_VITVI	F6HIR7_VITVI	VIT_210s0042g00870	Tandem
maker-chr10-snap-gene-198.31	sp|P51071|THS3_VITVI	I6R393_9ROSI	VIT_210s0042g00840	WGD
maker-chr10-augustus-gene-198.32	sp|Q9SSE9|JMJ25_ARATH	F6HIR3_VITVI	VIT_210s0042g00830	WGD
maker-chr10-augustus-gene-199.23	sp|Q8RYD9|TT16_ARATH	F6HIR2_VITVI	VIT_210s0042g00820	WGD
maker-chr10-augustus-gene-199.24	sp|O48844|PSD1A_ARATH	D7TEW7_VITVI	VIT_210s0042g00800	WGD
maker-chr10-snap-gene-202.28	sp|Q41803|EF1A_MAIZE	K3ZTW1_SETIT		WGD
maker-chr10-snap-gene-205.0	sp|Q9LT17|BBR_ARATH	D7TEV5_VITVI	VIT_210s0042g00580	Dispersed
snap_masked-chr10-processed-gene-205.11	sp|Q9LVG9|Y5600_ARATH	F6HIQ3_VITVI	VIT_210s0042g00560	WGD
maker-chr10-augustus-gene-207.43	sp|O81825|DRL28_ARATH	A5C248_VITVI	VIT_210s0042g00460	WGD
maker-chr10-augustus-gene-207.44	sp|Q42484|RPS2_ARATH	F6HIQ1_VITVI	VIT_210s0042g00450	WGD
maker-chr10-augustus-gene-207.45	sp|P60839|DRL2_ARATH	F6HIQ1_VITVI	VIT_210s0042g00240	WGD
maker-chr10-snap-gene-207.48		G1XN33_ARTOA		WGD
maker-chr10-snap-gene-207.49	sp|Q9FJY7|PP449_ARATH	A5AVY8_VITVI	VIT_210s0042g00220	WGD
augustus_masked-chr10-processed-gene-207.38	sp|Q8LD49|TRXX_ARATH	F6HIN7_VITVI	VIT_210s0042g00420	WGD
maker-chr10-augustus-gene-208.0	sp|Q9T048|DRL27_ARATH	A5BX13_VITVI	VIT_210s0042g00370	WGD
maker-chr10-augustus-gene-209.17	sp|O81825|DRL28_ARATH	F6I1F2_VITVI	VIT_210s0042g00250	WGD
maker-chr10-snap-gene-209.8	sp|Q8LD49|TRXX_ARATH	F6HIN7_VITVI	VIT_210s0042g00200	WGD
maker-chr10-augustus-gene-210.0	sp|Q5BU09|EAPP_MOUSE	F6HIN6_VITVI	VIT_210s0042g00180	WGD
maker-chr10-augustus-gene-211.2	sp|P57742|PFD5_ARATH	A5BBT9_VITVI	VIT_210s0042g00150	WGD
maker-chr10-snap-gene-211.13	sp|P32746|PYRD_ARATH	F6HIN2_VITVI	VIT_210s0042g00140	WGD
augustus_masked-chr10-processed-gene-212.3	sp|Q63ZP7|DC12A_XENLA	F6HIN0_VITVI	VIT_210s0042g00120	Dispersed
maker-chr10-augustus-gene-212.1	sp|Q9FMX0|SODF3_ARATH	D7TES2_VITVI	VIT_210s0042g00100	WGD
maker-chr10-snap-gene-216.0	sp|Q9FKZ1|DRL42_ARATH	D7TY28_VITVI	VIT_210s0071g00130	WGD
maker-chr10-snap-gene-216.3	sp|Q9FKZ1|DRL42_ARATH	F6HW29_VITVI	VIT_210s0071g00150	WGD
maker-chr10-snap-gene-217.2	sp|Q9FKZ1|DRL42_ARATH	F6HW25_VITVI	VIT_210s0071g00190	WGD
maker-chr10-snap-gene-217.3	sp|Q9FKZ1|DRL42_ARATH	F6HW24_VITVI	VIT_210s0071g00200	WGD
maker-chr10-augustus-gene-218.4	sp|Q9LHE9|MYO1_ARATH	F6HW23_VITVI	VIT_210s0071g00210	WGD
maker-chr10-augustus-gene-218.5	sp|F4I507|MYO3_ARATH	F6HW23_VITVI		WGD
maker-chr10-augustus-gene-218.6	sp|Q9LHE9|MYO1_ARATH	F6HW23_VITVI		WGD
maker-chr10-augustus-gene-219.24	sp|Q4V3D9|SSL10_ARATH	D7TY23_VITVI	VIT_210s0071g00250	Dispersed
maker-chr10-augustus-gene-219.20	sp|Q9FMW8|RIBF1_ARATH	F6HW20_VITVI	VIT_210s0071g00290	Dispersed
maker-chr10-augustus-gene-219.22	sp|Q9D0Z3|TMM53_MOUSE	F6HW19_VITVI	VIT_210s0071g00300	Dispersed
maker-chr10-snap-gene-219.17	sp|Q58DG6|FXL20_BOVIN	F6HW18_VITVI	VIT_210s0071g00310	WGD
maker-chr10-augustus-gene-219.25	sp|Q9FTA0|GEML4_ARATH	D7TY17_VITVI	VIT_210s0071g00320	WGD
maker-chr10-augustus-gene-220.33	sp|Q9FTA0|GEML4_ARATH	F6HW14_VITVI	VIT_210s0071g00330	WGD
maker-chr10-augustus-gene-220.34	sp|Q9FTA0|GEML4_ARATH	F6HW14_VITVI	VIT_210s0071g00340	Tandem
maker-chr10-snap-gene-220.22	sp|Q9FTA0|GEML4_ARATH	F6HW16_VITVI	VIT_200s0199g00260	Tandem
maker-chr10-augustus-gene-220.29	sp|Q9FTA0|GEML4_ARATH	A5BU05_VITVI	VIT_204s0023g00250	WGD
maker-chr10-snap-gene-220.24	sp|Q9FMW4|GEML8_ARATH	F6HW14_VITVI	VIT_204s0023g00240	Tandem
maker-chr10-augustus-gene-220.30	sp|Q9FTA0|GEML4_ARATH	A5BU05_VITVI	VIT_210s0071g00355	WGD
maker-chr10-augustus-gene-220.37	sp|Q9FMW6|GEML6_ARATH	A5BG00_VITVI	VIT_210s0071g00360	Tandem
augustus_masked-chr10-processed-gene-220.5	sp|Q9FTA0|GEML4_ARATH	A5BU05_VITVI	VIT_210s0071g00343	WGD
maker-chr10-augustus-gene-220.38	sp|Q9FMW6|GEML6_ARATH	A5BG00_VITVI	VIT_210s0071g00370	WGD
maker-chr10-snap-gene-220.20	sp|Q9FTA0|GEML4_ARATH	A5BFZ9_VITVI	VIT_210s0071g00375	Tandem
maker-chr10-augustus-gene-220.39	sp|Q9FMW6|GEML6_ARATH	F6HW09_VITVI	VIT_210s0071g00500	Tandem
maker-chr10-augustus-gene-220.40	sp|Q9FTA0|GEML4_ARATH	F6HW01_VITVI	VIT_210s0071g00390	WGD
maker-chr10-augustus-gene-221.11	sp|Q9FTA0|GEML4_ARATH	D7TY08_VITVI		Tandem
maker-chr10-augustus-gene-221.9	sp|Q9FNZ2|C3H48_ARATH	D7SXP5_VITVI	VIT_210s0071g00410	WGD
maker-chr10-augustus-gene-221.12	sp|Q9FTA0|GEML4_ARATH	F6HW09_VITVI	VIT_210s0071g00420	WGD
maker-chr10-snap-gene-221.22	sp|Q9FTA0|GEML4_ARATH	F6HW08_VITVI	VIT_210s0071g00430	Tandem
maker-chr10-augustus-gene-221.14	sp|O81905|SD18_ARATH	F6H294_VITVI	VIT_219s0014g04080	WGD
maker-chr10-augustus-gene-221.15	sp|Q9LPZ3|Y1141_ARATH	F6HW07_VITVI	VIT_210s0071g00440	WGD
maker-chr10-augustus-gene-221.16	sp|O64477|Y2913_ARATH	A5BYN3_VITVI	VIT_210s0071g00450	WGD
maker-chr10-snap-gene-221.20	sp|Q9ZA56|HPRK_STRMU	G8B8I0_CANPC		WGD
maker-chr10-augustus-gene-221.17	sp|Q9FTA0|GEML4_ARATH	D7SXP6_VITVI	VIT_210s0071g00590	WGD
maker-chr10-augustus-gene-222.11	sp|Q9FTA0|GEML4_ARATH	D7TY08_VITVI	VIT_210s0071g00480	Tandem
maker-chr10-augustus-gene-222.16	sp|Q9FNZ2|C3H48_ARATH	D7SXP5_VITVI	VIT_210s0071g00490	WGD
maker-chr10-augustus-gene-222.12	sp|Q9FTA0|GEML4_ARATH	F6HW03_VITVI	VIT_204s0023g00230	Tandem
maker-chr10-augustus-gene-222.13	sp|Q9FTA0|GEML4_ARATH	D7SXP6_VITVI	VIT_204s0023g00210	WGD
maker-chr10-augustus-gene-222.17	sp|Q9FNZ2|C3H48_ARATH	D7SXP5_VITVI	VIT_210s0071g00520	WGD
maker-chr10-snap-gene-222.29	sp|Q9FTA0|GEML4_ARATH	A5BFA2_VITVI		WGD
maker-chr10-augustus-gene-222.15	sp|Q9FMW4|GEML8_ARATH	F6HW09_VITVI	VIT_210s0071g00560	WGD
maker-chr10-augustus-gene-223.1	sp|Q9FNZ2|C3H48_ARATH	F6HW00_VITVI	VIT_210s0071g00570	WGD
maker-chr10-augustus-gene-223.0	sp|Q9FNZ2|C3H48_ARATH	A5BS75_VITVI	VIT_210s0071g00580	WGD
maker-chr10-snap-gene-223.17	sp|Q9FTA0|GEML4_ARATH	F6HW05_VITVI	VIT_210s0071g00470	WGD
maker-chr10-snap-gene-225.6	sp|Q8S9H7|DIV_ANTMA	F6HVZ7_VITVI	VIT_210s0071g00660	WGD
maker-chr10-snap-gene-225.4	sp|Q28BT4|CALU_XENTR	D7TXZ7_VITVI	VIT_210s0071g00670	WGD
maker-chr10-snap-gene-225.7	sp|Q9ZPR1|CD48B_ARATH	I1JEF9_SOYBN		WGD
maker-chr10-snap-gene-226.25	sp|C7MCZ4|MSHC_BRAFD	F6HVZ5_VITVI	VIT_210s0071g00740	WGD
maker-chr10-snap-gene-226.26	sp|Q9FNI6|SM3L2_ARATH	F6HVZ2_VITVI	VIT_210s0071g00780	WGD
maker-chr10-snap-gene-226.24	sp|Q9VHN3|CDPF1_DROME	A0A061E9R3_THECC		Dispersed
maker-chr10-augustus-gene-227.0	sp|Q8LDF9|HMGB7_ARATH	F6HVY6_VITVI	VIT_210s0071g00870	Dispersed
maker-chr10-snap-gene-228.7	sp|Q5RDD7|BROX_PONAB	D7TXY3_VITVI	VIT_210s0071g00890	Dispersed
maker-chr10-snap-gene-228.8	sp|P24555|PTRB_ECOLI	F6HVY5_VITVI		WGD
maker-chr10-snap-gene-228.9	sp|Q59536|PTRB_MORLA	F6HVY5_VITVI	VIT_210s0071g00940	WGD
maker-chr10-snap-gene-229.1	sp|P24555|PTRB_ECOLI	F6HVY4_VITVI	VIT_210s0071g00930	WGD
maker-chr10-snap-gene-229.2	sp|P24555|PTRB_ECOLI	F6HVY4_VITVI		WGD
maker-chr10-snap-gene-229.3	sp|Q8LSN3|FYPP_PEA	A0A067GBG4_CITSI	VIT_210s0071g00950	WGD
maker-chr10-snap-gene-229.0	sp|Q6DGZ0|GPT11_DANRE	D7TXX9_VITVI	VIT_210s0071g00970	Dispersed
maker-chr10-snap-gene-230.15	sp|Q6UWM5|GPRL1_HUMAN	D7TXX8_VITVI	VIT_210s0071g00980	WGD
maker-chr10-augustus-gene-230.0	sp|O94030|MIA40_CANAL	A5B1W0_VITVI	VIT_210s0071g00990	Dispersed
maker-chr10-augustus-gene-230.1	sp|O13820|ERG5_SCHPO	D7TXX6_VITVI	VIT_210s0071g01010	WGD
maker-chr10-snap-gene-230.10	sp|B9RX57|LISC_RICCO	D7TXX5_VITVI	VIT_210s0071g01020	Dispersed
maker-chr10-snap-gene-230.12	sp|Q28D01|WDR26_XENTR	F6HVY2_VITVI	VIT_210s0071g01030	WGD
maker-chr10-augustus-gene-230.5	sp|Q94C60|SPT42_ARATH	B9HUZ8_POPTR	VIT_210s0071g01040	WGD
maker-chr10-snap-gene-231.0	sp|Q42806|KPYC_SOYBN	M1CDD9_SOLTU	VIT_210s0071g01060	Dispersed
maker-chr10-snap-gene-231.1		D7TXX1_VITVI	VIT_210s0071g01070	WGD
maker-chr10-augustus-gene-232.5	sp|P98198|AT8B2_HUMAN	F6HVY0_VITVI	VIT_210s0071g01080	WGD
maker-chr10-augustus-gene-232.6	sp|Q9FT97|AGAL1_ARATH	D7TXW8_VITVI	VIT_210s0071g01100	Tandem
maker-chr10-augustus-gene-232.7	sp|Q42656|AGAL_COFAR	D7TXW6_VITVI	VIT_210s0071g01120	Tandem
maker-chr10-augustus-gene-232.8	sp|Q42656|AGAL_COFAR	F6HVX9_VITVI		Tandem
maker-chr10-augustus-gene-232.9	sp|Q42656|AGAL_COFAR	F6HVX9_VITVI	VIT_210s0071g01130	WGD
maker-chr10-augustus-gene-233.1	sp|Q1J8E9|Y262_STRPF	F6HVX8_VITVI	VIT_210s0071g01140	Dispersed
maker-chr10-snap-gene-234.42	sp|Q8H0T9|KTNB1_ARATH	F6HVX7_VITVI	VIT_210s0071g01150	WGD
augustus_masked-chr10-processed-gene-234.6	sp|Q84XV2|GTE1_ARATH	A5ACS6_VITVI	VIT_213s0019g03950	WGD
maker-chr10-augustus-gene-234.20	sp|Q8GYA4|CRK10_ARATH	F6HVX5_VITVI	VIT_210s0071g01200	WGD
maker-chr11-augustus-gene-0.10	sp|Q6DW73|DGDG2_LOTJA	D7TC74_VITVI	VIT_211s0016g00030	WGD
maker-chr11-augustus-gene-0.7	sp|F9W301|KPSS1_ORYSJ	D7TC75_VITVI	VIT_211s0016g00050	WGD
maker-chr11-snap-gene-0.21	sp|Q8SAB7|SPK1_ARATH	D7TC76_VITVI		Dispersed
maker-chr11-augustus-gene-1.0	sp|Q8SAB7|SPK1_ARATH	D7TC76_VITVI		WGD
maker-chr11-snap-gene-1.7	sp|Q8SAB7|SPK1_ARATH	D7TC76_VITVI	VIT_211s0016g00100	Dispersed
[truncated: 17,446 more rows]
